# Supplementary material for: Israeli Acute Paralysis Virus: Epidemiology, Pathogenesis and Implications for Honey Bee Health
Source: PLoS Pathog. 2014 Jul 31;10(7):e1004261. doi: 10.1371/journal.ppat.1004261 (PMC4117608; doi:10.1371/journal.ppat.1004261)
Supplement: Table S1 — Functional annotation clustering of activated genes in response to IAPV infection in adults. (XLSX) [file ppat.1004261.s004.xlsx]

## Sheet: Sheet1
Table S1: Functional Annotation Clustering of Activated Genes in response to IAPV infection in Adults
Annotation Cluster 1	Enrichment Score: 5.3266415662228725
Category	Term	Count	%	PValue	Genes	List Total	Pop Hits	Pop Total	Fold Enrichment	Bonferroni	Benjamini	FDR
GOTERM_BP_FAT	GO:0000022~mitotic spindle elongation	24	3.14136	4.78855e-10	FBGN0032518, FBGN0015218, FBGN0033699, FBGN0011284, FBGN0036825, FBGN0003150, FBGN0004103, FBGN0032006, FBGN0029629, FBGN0028695, FBGN0010265, FBGN0035753, FBGN0015282, FBGN0011272, FBGN0039857, FBGN0036213, FBGN0000559, FBGN0023170, FBGN0010409, FBGN0025286, FBGN0010408, FBGN0010411, FBGN0039359, FBGN0002626	524	78	7937	4.6606	9.51962e-07	4.75981e-07	8.22726e-07
GOTERM_BP_FAT	GO:0051231~spindle elongation	24	3.14136	6.34646e-10	FBGN0032518, FBGN0015218, FBGN0033699, FBGN0011284, FBGN0036825, FBGN0003150, FBGN0004103, FBGN0032006, FBGN0029629, FBGN0028695, FBGN0010265, FBGN0035753, FBGN0015282, FBGN0011272, FBGN0039857, FBGN0036213, FBGN0000559, FBGN0023170, FBGN0010409, FBGN0025286, FBGN0010408, FBGN0010411, FBGN0039359, FBGN0002626	524	79	7937	4.6016	1.26168e-06	4.20559e-07	1.09039e-06
GOTERM_CC_FAT	GO:0022626~cytosolic ribosome	27	3.53403	7.99709e-09	FBGN0032518, FBGN0033699, FBGN0037899, FBGN0011272, FBGN0039857, FBGN0004867, FBGN0036213, FBGN0003279, FBGN0037351, FBGN0010409, FBGN0010408, FBGN0002622, FBGN0033912, FBGN0002626, FBGN0011284, FBGN0036825, FBGN0066084, FBGN0064225, FBGN0010265, FBGN0030136, FBGN0035753, FBGN0023170, FBGN0025286, FBGN0030616, FBGN0019936, FBGN0010411, FBGN0039359	391	92	4786	3.59229	2.96692e-06	1.48346e-06	1.10322e-05
GOTERM_BP_FAT	GO:0007052~mitotic spindle organization	35	4.58115	1.11515e-07	FBGN0015218, FBGN0032518, FBGN0033699, FBGN0029629, FBGN0040232, FBGN0004436, FBGN0015282, FBGN0011272, FBGN0028662, FBGN0010349, FBGN0039857, FBGN0027889, FBGN0036213, FBGN0000559, FBGN0010409, FBGN0010408, FBGN0026170, FBGN0038464, FBGN0003884, FBGN0023167, FBGN0002626, FBGN0016978, FBGN0003676, FBGN0011284, FBGN0036825, FBGN0003150, FBGN0004103, FBGN0032006, FBGN0010265, FBGN0028695, FBGN00357…	524	194	7937	2.7327	0.000221667	3.69479e-05	0.000191595
GOTERM_CC_FAT	GO:0044445~cytosolic part	30	3.9267	1.97047e-07	FBGN0032518, FBGN0033699, FBGN0037899, FBGN0011272, FBGN0039857, FBGN0004867, FBGN0036213, FBGN0003279, FBGN0037351, FBGN0010409, FBGN0010408, FBGN0000579, FBGN0002622, FBGN0033912, FBGN0003071, FBGN0002626, FBGN0003676, FBGN0011284, FBGN0036825, FBGN0066084, FBGN0064225, FBGN0010265, FBGN0030136, FBGN0035753, FBGN0023170, FBGN0025286, FBGN0030616, FBGN0019936, FBGN0010411, FBGN0039359	391	127	4786	2.89144	7.31019e-05	2.43679e-05	0.000271831
GOTERM_BP_FAT	GO:0007010~cytoskeleton organization	60	7.8534	5.70297e-07	FBGN0015218, FBGN0033699, FBGN0032518, FBGN0000046, FBGN0040232, FBGN0000308, FBGN0038294, FBGN0082582, FBGN0011272, FBGN0028662, FBGN0010349, FBGN0027889, FBGN0041161, FBGN0036213, FBGN0043884, FBGN0000559, FBGN0010409, FBGN0010408, FBGN0000273, FBGN0004907, FBGN0041789, FBGN0003884, FBGN0023167, FBGN0014020, FBGN0002626, FBGN0000338, FBGN0032006, FBGN0016700, FBGN0028695, FBGN0038576, FBGN00357…	524	465	7937	1.95444	0.00113311	0.000161951	0.000979829
KEGG_PATHWAY	dme03010:Ribosome	27	3.53403	8.92255e-07	FBGN0032518, FBGN0033699, FBGN0037899, FBGN0011272, FBGN0039857, FBGN0004867, FBGN0036213, FBGN0003279, FBGN0037351, FBGN0010409, FBGN0010408, FBGN0002622, FBGN0033912, FBGN0002626, FBGN0011284, FBGN0036825, FBGN0066084, FBGN0064225, FBGN0010265, FBGN0030136, FBGN0035753, FBGN0023170, FBGN0025286, FBGN0030616, FBGN0019936, FBGN0010411, FBGN0039359	227	88	2054	2.77623	7.94075e-05	7.94075e-05	0.000968565
GOTERM_BP_FAT	GO:0007051~spindle organization	36	4.71204	1.40619e-06	FBGN0015218, FBGN0032518, FBGN0033699, FBGN0029629, FBGN0040232, FBGN0004436, FBGN0015282, FBGN0011272, FBGN0028662, FBGN0010349, FBGN0039857, FBGN0027889, FBGN0036213, FBGN0000559, FBGN0010409, FBGN0010408, FBGN0026170, FBGN0038464, FBGN0003884, FBGN0023167, FBGN0002626, FBGN0004873, FBGN0016978, FBGN0003676, FBGN0011284, FBGN0036825, FBGN0003150, FBGN0032006, FBGN0004103, FBGN0010265, FBGN00286…	524	225	7937	2.42351	0.0027916	0.000310563	0.00241596
GOTERM_BP_FAT	GO:0000226~microtubule cytoskeleton organization	42	5.49738	4.54834e-06	FBGN0015218, FBGN0033699, FBGN0032518, FBGN0002736, FBGN0029629, FBGN0040232, FBGN0004436, FBGN0015282, FBGN0011272, FBGN0028662, FBGN0010349, FBGN0039857, FBGN0027889, FBGN0041161, FBGN0036213, FBGN0000559, FBGN0010409, FBGN0010408, FBGN0026170, FBGN0000273, FBGN0004907, FBGN0038464, FBGN0003884, FBGN0023167, FBGN0002626, FBGN0004873, FBGN0016978, FBGN0003676, FBGN0036825, FBGN0011284, FBGN00031…	524	298	7937	2.1348	0.00900137	0.000695306	0.00781428
GOTERM_BP_FAT	GO:0000278~mitotic cell cycle	47	6.15183	7.72546e-06	FBGN0000063, FBGN0015218, FBGN0033699, FBGN0032518, FBGN0029629, FBGN0040232, FBGN0004436, FBGN0003165, FBGN0052438, FBGN0015282, FBGN0011272, FBGN0028662, FBGN0010349, FBGN0039857, FBGN0027889, FBGN0036213, FBGN0000559, FBGN0010409, FBGN0010408, FBGN0026170, FBGN0032698, FBGN0004907, FBGN0038464, FBGN0000150, FBGN0003884, FBGN0023167, FBGN0002626, FBGN0034878, FBGN0016978, FBGN0003676, FBGN00368…	524	358	7937	1.98857	0.0152409	0.00109642	0.0132724
GOTERM_BP_FAT	GO:0007017~microtubule-based process	47	6.15183	0.000181685	FBGN0015218, FBGN0033699, FBGN0032518, FBGN0002736, FBGN0029629, FBGN0040232, FBGN0004436, FBGN0015282, FBGN0011272, FBGN0028662, FBGN0010349, FBGN0039857, FBGN0027889, FBGN0041161, FBGN0036213, FBGN0000559, FBGN0010409, FBGN0010408, FBGN0026170, FBGN0000273, FBGN0004907, FBGN0038464, FBGN0003884, FBGN0010235, FBGN0000150, FBGN0023167, FBGN0002626, FBGN0004873, FBGN0016978, FBGN0003676, FBGN00368…	524	406	7937	1.75346	0.303176	0.012818	0.311697
GOTERM_BP_FAT	GO:0000279~M phase	47	6.15183	0.00563112	FBGN0000063, FBGN0015218, FBGN0033699, FBGN0032518, FBGN0029629, FBGN0040232, FBGN0004436, FBGN0003165, FBGN0052438, FBGN0015282, FBGN0011272, FBGN0028662, FBGN0010349, FBGN0039857, FBGN0027889, FBGN0036213, FBGN0000559, FBGN0010409, FBGN0010408, FBGN0026170, FBGN0032698, FBGN0038464, FBGN0015374, FBGN0000150, FBGN0003884, FBGN0023167, FBGN0002626, FBGN0004873, FBGN0034878, FBGN0016978, FBGN00036…	524	478	7937	1.48934	0.999987	0.225195	9.24643
GOTERM_BP_FAT	GO:0022403~cell cycle phase	47	6.15183	0.0109212	FBGN0000063, FBGN0015218, FBGN0033699, FBGN0032518, FBGN0029629, FBGN0040232, FBGN0004436, FBGN0003165, FBGN0052438, FBGN0015282, FBGN0011272, FBGN0028662, FBGN0010349, FBGN0039857, FBGN0027889, FBGN0036213, FBGN0000559, FBGN0010409, FBGN0010408, FBGN0026170, FBGN0032698, FBGN0038464, FBGN0015374, FBGN0000150, FBGN0003884, FBGN0023167, FBGN0002626, FBGN0004873, FBGN0034878, FBGN0016978, FBGN00036…	524	496	7937	1.4353	1	0.322831	17.194
GOTERM_BP_FAT	GO:0022402~cell cycle process	49	6.41361	0.0236406	FBGN0033699, FBGN0032518, FBGN0015218, FBGN0040232, FBGN0000308, FBGN0003165, FBGN0052438, FBGN0011272, FBGN0028662, FBGN0010349, FBGN0027889, FBGN0036213, FBGN0000559, FBGN0010409, FBGN0010408, FBGN0032698, FBGN0003884, FBGN0023167, FBGN0002626, FBGN0034878, FBGN0032006, FBGN0028695, FBGN0035753, FBGN0020255, FBGN0023170, FBGN0025286, FBGN0014010, FBGN0039359, FBGN0023177, FBGN0000063, FBGN00296…	524	547	7937	1.35686	1	0.493108	33.7046
GOTERM_BP_FAT	GO:0007049~cell cycle	53	6.93717	0.0355267	FBGN0033699, FBGN0032518, FBGN0015218, FBGN0040232, FBGN0000308, FBGN0003165, FBGN0052438, FBGN0011272, FBGN0028662, FBGN0010349, FBGN0027889, FBGN0036213, FBGN0000559, FBGN0010409, FBGN0010408, FBGN0032698, FBGN0004907, FBGN0003884, FBGN0023167, FBGN0002626, FBGN0034878, FBGN0032006, FBGN0040078, FBGN0028695, FBGN0035753, FBGN0020255, FBGN0023170, FBGN0025286, FBGN0003138, FBGN0014010, FBGN00393…	524	616	7937	1.30323	1	0.566641	46.2859
Annotation Cluster 2	Enrichment Score: 4.979281148925664
Category	Term	Count	%	PValue	Genes	List Total	Pop Hits	Pop Total	Fold Enrichment	Bonferroni	Benjamini	FDR
GOTERM_BP_FAT	GO:0000022~mitotic spindle elongation	24	3.14136	4.78855e-10	FBGN0032518, FBGN0015218, FBGN0033699, FBGN0011284, FBGN0036825, FBGN0003150, FBGN0004103, FBGN0032006, FBGN0029629, FBGN0028695, FBGN0010265, FBGN0035753, FBGN0015282, FBGN0011272, FBGN0039857, FBGN0036213, FBGN0000559, FBGN0023170, FBGN0010409, FBGN0025286, FBGN0010408, FBGN0010411, FBGN0039359, FBGN0002626	524	78	7937	4.6606	9.51962e-07	4.75981e-07	8.22726e-07
GOTERM_BP_FAT	GO:0051231~spindle elongation	24	3.14136	6.34646e-10	FBGN0032518, FBGN0015218, FBGN0033699, FBGN0011284, FBGN0036825, FBGN0003150, FBGN0004103, FBGN0032006, FBGN0029629, FBGN0028695, FBGN0010265, FBGN0035753, FBGN0015282, FBGN0011272, FBGN0039857, FBGN0036213, FBGN0000559, FBGN0023170, FBGN0010409, FBGN0025286, FBGN0010408, FBGN0010411, FBGN0039359, FBGN0002626	524	79	7937	4.6016	1.26168e-06	4.20559e-07	1.09039e-06
SP_PIR_KEYWORDS	ribonucleoprotein	29	3.79581	9.19503e-10	FBGN0032518, FBGN0033699, FBGN0031651, FBGN0011272, FBGN0004867, FBGN0036213, FBGN0003279, FBGN0037351, FBGN0010409, FBGN0010408, FBGN0002622, FBGN0033912, FBGN0032720, FBGN0023167, FBGN0002626, FBGN0016978, FBGN0011284, FBGN0036774, FBGN0064225, FBGN0010265, FBGN0030136, FBGN0035753, FBGN0004838, FBGN0023170, FBGN0025286, FBGN0030616, FBGN0019936, FBGN0010411, FBGN0039359	741	131	12980	3.87778	2.87804e-07	1.43902e-07	1.23668e-06
SP_PIR_KEYWORDS	ribosomal protein	32	4.18848	9.29399e-10	FBGN0032518, FBGN0033699, FBGN0031651, FBGN0036853, FBGN0011272, FBGN0039857, FBGN0004867, FBGN0036213, FBGN0003279, FBGN0037351, FBGN0010409, FBGN0010408, FBGN0002622, FBGN0033912, FBGN0032720, FBGN0030692, FBGN0002626, FBGN0011284, FBGN0036825, FBGN0066084, FBGN0036774, FBGN0064225, FBGN0010265, FBGN0035753, FBGN0030136, FBGN0023170, FBGN0025286, FBGN0030616, FBGN0019936, FBGN0010411, FBGN00393…	741	157	12980	3.57032	2.90902e-07	9.69673e-08	1.24999e-06
GOTERM_CC_FAT	GO:0022626~cytosolic ribosome	27	3.53403	7.99709e-09	FBGN0032518, FBGN0033699, FBGN0037899, FBGN0011272, FBGN0039857, FBGN0004867, FBGN0036213, FBGN0003279, FBGN0037351, FBGN0010409, FBGN0010408, FBGN0002622, FBGN0033912, FBGN0002626, FBGN0011284, FBGN0036825, FBGN0066084, FBGN0064225, FBGN0010265, FBGN0030136, FBGN0035753, FBGN0023170, FBGN0025286, FBGN0030616, FBGN0019936, FBGN0010411, FBGN0039359	391	92	4786	3.59229	2.96692e-06	1.48346e-06	1.10322e-05
GOTERM_CC_FAT	GO:0044445~cytosolic part	30	3.9267	1.97047e-07	FBGN0032518, FBGN0033699, FBGN0037899, FBGN0011272, FBGN0039857, FBGN0004867, FBGN0036213, FBGN0003279, FBGN0037351, FBGN0010409, FBGN0010408, FBGN0000579, FBGN0002622, FBGN0033912, FBGN0003071, FBGN0002626, FBGN0003676, FBGN0011284, FBGN0036825, FBGN0066084, FBGN0064225, FBGN0010265, FBGN0030136, FBGN0035753, FBGN0023170, FBGN0025286, FBGN0030616, FBGN0019936, FBGN0010411, FBGN0039359	391	127	4786	2.89144	7.31019e-05	2.43679e-05	0.000271831
GOTERM_MF_FAT	GO:0003735~structural constituent of ribosome	33	4.31937	7.17861e-07	FBGN0032518, FBGN0033699, FBGN0037899, FBGN0031651, FBGN0036853, FBGN0011272, FBGN0039857, FBGN0004867, FBGN0003279, FBGN0036213, FBGN0037351, FBGN0010409, FBGN0010408, FBGN0002622, FBGN0033912, FBGN0032720, FBGN0030692, FBGN0002626, FBGN0011284, FBGN0036825, FBGN0066084, FBGN0036774, FBGN0064225, FBGN0010265, FBGN0032050, FBGN0035753, FBGN0030136, FBGN0025286, FBGN0023170, FBGN0030616, FBGN00199…	561	178	7918	2.61666	0.000532511	0.000532511	0.00109101
KEGG_PATHWAY	dme03010:Ribosome	27	3.53403	8.92255e-07	FBGN0032518, FBGN0033699, FBGN0037899, FBGN0011272, FBGN0039857, FBGN0004867, FBGN0036213, FBGN0003279, FBGN0037351, FBGN0010409, FBGN0010408, FBGN0002622, FBGN0033912, FBGN0002626, FBGN0011284, FBGN0036825, FBGN0066084, FBGN0064225, FBGN0010265, FBGN0030136, FBGN0035753, FBGN0023170, FBGN0025286, FBGN0030616, FBGN0019936, FBGN0010411, FBGN0039359	227	88	2054	2.77623	7.94075e-05	7.94075e-05	0.000968565
GOTERM_CC_FAT	GO:0022625~cytosolic large ribosomal subunit	17	2.22513	4.27451e-06	FBGN0032518, FBGN0036825, FBGN0066084, FBGN0037899, FBGN0064225, FBGN0035753, FBGN0011272, FBGN0039857, FBGN0036213, FBGN0003279, FBGN0010409, FBGN0037351, FBGN0025286, FBGN0023170, FBGN0030616, FBGN0039359, FBGN0002626	391	55	4786	3.7834	0.00158459	0.000317119	0.00589662
GOTERM_CC_FAT	GO:0033279~ribosomal subunit	32	4.18848	5.82054e-06	FBGN0032518, FBGN0033699, FBGN0037899, FBGN0031651, FBGN0036853, FBGN0011272, FBGN0039857, FBGN0004867, FBGN0003279, FBGN0036213, FBGN0037351, FBGN0010409, FBGN0010408, FBGN0002622, FBGN0033912, FBGN0032720, FBGN0030692, FBGN0002626, FBGN0011284, FBGN0036825, FBGN0066084, FBGN0036774, FBGN0064225, FBGN0010265, FBGN0035753, FBGN0030136, FBGN0023170, FBGN0025286, FBGN0030616, FBGN0019936, FBGN00104…	391	164	4786	2.38837	0.0021571	0.000359839	0.00802926
GOTERM_CC_FAT	GO:0005840~ribosome	34	4.45026	1.1945e-05	FBGN0032518, FBGN0033699, FBGN0037899, FBGN0031651, FBGN0036853, FBGN0011272, FBGN0039857, FBGN0004867, FBGN0003279, FBGN0036213, FBGN0037351, FBGN0010409, FBGN0010408, FBGN0002622, FBGN0033912, FBGN0032720, FBGN0030692, FBGN0002626, FBGN0011284, FBGN0036825, FBGN0066084, FBGN0036774, FBGN0064225, FBGN0010265, FBGN0032050, FBGN0035753, FBGN0030136, FBGN0025286, FBGN0023170, FBGN0030616, FBGN00199…	391	186	4786	2.23749	0.00442181	0.000632887	0.0164771
GOTERM_CC_FAT	GO:0030529~ribonucleoprotein complex	52	6.80628	0.000166466	FBGN0033699, FBGN0038808, FBGN0032518, FBGN0031492, FBGN0039274, FBGN0031651, FBGN0011272, FBGN0030063, FBGN0004867, FBGN0036213, FBGN0003279, FBGN0037351, FBGN0010409, FBGN0010408, FBGN0002622, FBGN0023167, FBGN0002626, FBGN0031287, FBGN0036774, FBGN0066084, FBGN0003031, FBGN0064225, FBGN0035753, FBGN0023170, FBGN0025286, FBGN0030616, FBGN0019936, FBGN0035121, FBGN0039359, FBGN0037833, FBGN00378…	391	379	4786	1.67942	0.0598952	0.00513377	0.229399
GOTERM_CC_FAT	GO:0015934~large ribosomal subunit	20	2.6178	0.000469866	FBGN0032518, FBGN0036825, FBGN0066084, FBGN0037899, FBGN0064225, FBGN0035753, FBGN0031651, FBGN0011272, FBGN0036853, FBGN0039857, FBGN0036213, FBGN0003279, FBGN0023170, FBGN0010409, FBGN0037351, FBGN0025286, FBGN0030616, FBGN0032720, FBGN0039359, FBGN0002626	391	102	4786	2.40008	0.160007	0.0115568	0.646246
GOTERM_MF_FAT	GO:0005198~structural molecule activity	52	6.80628	0.000623309	FBGN0033699, FBGN0032518, FBGN0000046, FBGN0035787, FBGN0035510, FBGN0027600, FBGN0031651, FBGN0011272, FBGN0004867, FBGN0036213, FBGN0003279, FBGN0043884, FBGN0037351, FBGN0010409, FBGN0010408, FBGN0002622, FBGN0003884, FBGN0002626, FBGN0066084, FBGN0036774, FBGN0064225, FBGN0003137, FBGN0038576, FBGN0035753, FBGN0031050, FBGN0035544, FBGN0023170, FBGN0025286, FBGN0030616, FBGN0019936, FBGN00393…	561	456	7918	1.6095	0.37038	0.0561896	0.943138
GOTERM_BP_FAT	GO:0006412~translation	53	6.93717	0.00144717	FBGN0033699, FBGN0032518, FBGN0015218, FBGN0031651, FBGN0011272, FBGN0024251, FBGN0030063, FBGN0004867, FBGN0036213, FBGN0003279, FBGN0000559, FBGN0037351, FBGN0010409, FBGN0010408, FBGN0000556, FBGN0002622, FBGN0002626, FBGN0066084, FBGN0036774, FBGN0064225, FBGN0035753, FBGN0003600, FBGN0027081, FBGN0023170, FBGN0025286, FBGN0036974, FBGN0027087, FBGN0030616, FBGN0019936, FBGN0039359, FBGN00342…	524	520	7937	1.54382	0.943813	0.0748622	2.45751
GOTERM_CC_FAT	GO:0022627~cytosolic small ribosomal subunit	10	1.3089	0.00279356	FBGN0033699, FBGN0004867, FBGN0011284, FBGN0010408, FBGN0010265, FBGN0019936, FBGN0030136, FBGN0002622, FBGN0010411, FBGN0033912	391	38	4786	3.22116	0.645788	0.0531591	3.78565
GOTERM_CC_FAT	GO:0005829~cytosol	51	6.67539	0.00719143	FBGN0033699, FBGN0032518, FBGN0015218, FBGN0011272, FBGN0004867, FBGN0036213, FBGN0003279, FBGN0000559, FBGN0037351, FBGN0010409, FBGN0010408, FBGN0000556, FBGN0002622, FBGN0002626, FBGN0066084, FBGN0064225, FBGN0028695, FBGN0035753, FBGN0003600, FBGN0038571, FBGN0023170, FBGN0025286, FBGN0036974, FBGN0030616, FBGN0019936, FBGN0023174, FBGN0039359, FBGN0028684, FBGN0031479, FBGN0034237, FBGN00349…	391	437	4786	1.42851	0.931276	0.114596	9.47696
GOTERM_CC_FAT	GO:0015935~small ribosomal subunit	12	1.57068	0.0183046	FBGN0033699, FBGN0004867, FBGN0011284, FBGN0036774, FBGN0010408, FBGN0010265, FBGN0019936, FBGN0030136, FBGN0002622, FBGN0010411, FBGN0033912, FBGN0030692	391	67	4786	2.19231	0.998945	0.224191	22.4971
GOTERM_CC_FAT	GO:0043228~non-membrane-bounded organelle	81	10.6021	0.358412	FBGN0015218, FBGN0032518, FBGN0033699, FBGN0000046, FBGN0000308, FBGN0040232, FBGN0082582, FBGN0052438, FBGN0031651, FBGN0011272, FBGN0031657, FBGN0004864, FBGN0010348, FBGN0010349, FBGN0027889, FBGN0030063, FBGN0004867, FBGN0036213, FBGN0003279, FBGN0037351, FBGN0010409, FBGN0010408, FBGN0004117, FBGN0032698, FBGN0002622, FBGN0010235, FBGN0003884, FBGN0031692, FBGN0002626, FBGN0014020, FBGN00102…	391	943	4786	1.0514	1	0.95525	99.7807
GOTERM_CC_FAT	GO:0043232~intracellular non-membrane-bounded organelle	81	10.6021	0.358412	FBGN0015218, FBGN0032518, FBGN0033699, FBGN0000046, FBGN0000308, FBGN0040232, FBGN0082582, FBGN0052438, FBGN0031651, FBGN0011272, FBGN0031657, FBGN0004864, FBGN0010348, FBGN0010349, FBGN0027889, FBGN0030063, FBGN0004867, FBGN0036213, FBGN0003279, FBGN0037351, FBGN0010409, FBGN0010408, FBGN0004117, FBGN0032698, FBGN0002622, FBGN0010235, FBGN0003884, FBGN0031692, FBGN0002626, FBGN0014020, FBGN00102…	391	943	4786	1.0514	1	0.95525	99.7807
Annotation Cluster 3	Enrichment Score: 4.804025635677283
Category	Term	Count	%	PValue	Genes	List Total	Pop Hits	Pop Total	Fold Enrichment	Bonferroni	Benjamini	FDR
GOTERM_BP_FAT	GO:0015980~energy derivation by oxidation of organic compounds	29	3.79581	6.82739e-10	FBGN0031771, FBGN0038587, FBGN0014028, FBGN0021967, FBGN0032511, FBGN0039112, FBGN0047038, FBGN0038271, FBGN0011227, FBGN0004507, FBGN0011754, FBGN0030605, FBGN0038922, FBGN0050354, FBGN0019624, FBGN0039909, FBGN0004888, FBGN0029118, FBGN0001128, FBGN0015031, FBGN0013684, FBGN0027291, FBGN0040705, FBGN0019957, FBGN0031830, FBGN0032237, FBGN0021906, FBGN0010352, FBGN0039358	524	114	7937	3.85317	1.35728e-06	3.39321e-07	1.17302e-06
GOTERM_BP_FAT	GO:0045333~cellular respiration	27	3.53403	2.32956e-09	FBGN0031771, FBGN0038587, FBGN0014028, FBGN0021967, FBGN0032511, FBGN0047038, FBGN0039112, FBGN0038271, FBGN0011227, FBGN0030605, FBGN0038922, FBGN0050354, FBGN0019624, FBGN0039909, FBGN0004888, FBGN0029118, FBGN0001128, FBGN0015031, FBGN0013684, FBGN0027291, FBGN0040705, FBGN0019957, FBGN0031830, FBGN0032237, FBGN0021906, FBGN0010352, FBGN0039358	524	105	7937	3.89493	4.63116e-06	9.26234e-07	4.00245e-06
GOTERM_BP_FAT	GO:0006084~acetyl-CoA metabolic process	12	1.57068	8.93609e-06	FBGN0020236, FBGN0038922, FBGN0029118, FBGN0038587, FBGN0032237, FBGN0014028, FBGN0010352, FBGN0027291, FBGN0031912, FBGN0039112, FBGN0039358, FBGN0004888	524	35	7937	5.19324	0.0176082	0.00118363	0.0153521
GOTERM_BP_FAT	GO:0006732~coenzyme metabolic process	19	2.48691	1.30073e-05	FBGN0029118, FBGN0038587, FBGN0014028, FBGN0027291, FBGN0039112, FBGN0030512, FBGN0046114, FBGN0020236, FBGN0038922, FBGN0021765, FBGN0020385, FBGN0032237, FBGN0037469, FBGN0004654, FBGN0010352, FBGN0052495, FBGN0031912, FBGN0039358, FBGN0004888	524	88	7937	3.27036	0.0255271	0.00151994	0.0223456
GOTERM_BP_FAT	GO:0051186~cofactor metabolic process	21	2.74869	1.55153e-05	FBGN0029118, FBGN0038587, FBGN0014028, FBGN0027291, FBGN0039112, FBGN0030512, FBGN0046114, FBGN0020236, FBGN0038922, FBGN0021765, FBGN0020385, FBGN0037637, FBGN0032237, FBGN0037469, FBGN0032222, FBGN0004654, FBGN0010352, FBGN0052495, FBGN0031912, FBGN0039358, FBGN0004888	524	106	7937	3.00081	0.0303738	0.00171213	0.0266537
KEGG_PATHWAY	dme00020:Citrate cycle (TCA cycle)	15	1.96335	0.000142908	FBGN0029118, FBGN0038587, FBGN0039635, FBGN0014028, FBGN0027291, FBGN0039112, FBGN0020236, FBGN0038922, FBGN0003067, FBGN0032237, FBGN0010352, FBGN0031912, FBGN0028325, FBGN0039358, FBGN0004888	227	44	2054	3.0847	0.0126391	0.00633967	0.155022
GOTERM_BP_FAT	GO:0006099~tricarboxylic acid cycle	10	1.3089	0.000155842	FBGN0038922, FBGN0029118, FBGN0038587, FBGN0032237, FBGN0014028, FBGN0010352, FBGN0027291, FBGN0039112, FBGN0039358, FBGN0004888	524	32	7937	4.73342	0.266434	0.0118461	0.267416
GOTERM_BP_FAT	GO:0046356~acetyl-CoA catabolic process	10	1.3089	0.000155842	FBGN0038922, FBGN0029118, FBGN0038587, FBGN0032237, FBGN0014028, FBGN0010352, FBGN0027291, FBGN0039112, FBGN0039358, FBGN0004888	524	32	7937	4.73342	0.266434	0.0118461	0.267416
GOTERM_BP_FAT	GO:0009109~coenzyme catabolic process	10	1.3089	0.000201947	FBGN0038922, FBGN0029118, FBGN0038587, FBGN0032237, FBGN0014028, FBGN0010352, FBGN0027291, FBGN0039112, FBGN0039358, FBGN0004888	524	33	7937	4.58998	0.330692	0.0137498	0.346401
GOTERM_BP_FAT	GO:0009060~aerobic respiration	10	1.3089	0.000258848	FBGN0038922, FBGN0029118, FBGN0038587, FBGN0032237, FBGN0014028, FBGN0010352, FBGN0027291, FBGN0039112, FBGN0039358, FBGN0004888	524	34	7937	4.45498	0.402295	0.0164648	0.443801
GOTERM_BP_FAT	GO:0051187~cofactor catabolic process	10	1.3089	0.000258848	FBGN0038922, FBGN0029118, FBGN0038587, FBGN0032237, FBGN0014028, FBGN0010352, FBGN0027291, FBGN0039112, FBGN0039358, FBGN0004888	524	34	7937	4.45498	0.402295	0.0164648	0.443801
SP_PIR_KEYWORDS	tricarboxylic acid cycle	5	0.65445	0.00166847	FBGN0032237, FBGN0014028, FBGN0027291, FBGN0039112, FBGN0004888	741	10	12980	8.75843	0.407062	0.0257948	2.22083
Annotation Cluster 4	Enrichment Score: 3.897158810538598
Category	Term	Count	%	PValue	Genes	List Total	Pop Hits	Pop Total	Fold Enrichment	Bonferroni	Benjamini	FDR
GOTERM_BP_FAT	GO:0006091~generation of precursor metabolites and energy	46	6.02094	2.44204e-12	FBGN0000064, FBGN0031771, FBGN0038587, FBGN0014028, FBGN0021967, FBGN0001091, FBGN0032511, FBGN0039112, FBGN0047038, FBGN0016691, FBGN0020367, FBGN0028662, FBGN0038271, FBGN0004507, FBGN0011227, FBGN0011754, FBGN0030605, FBGN0038922, FBGN0000579, FBGN0050354, FBGN0019624, FBGN0039909, FBGN0003071, FBGN0004888, FBGN0029118, FBGN0039827, FBGN0001128, FBGN0015031, FBGN0019644, FBGN0035521, FBGN00272…	524	217	7937	3.21087	4.85479e-09	4.85479e-09	4.19571e-09
GOTERM_BP_FAT	GO:0015980~energy derivation by oxidation of organic compounds	29	3.79581	6.82739e-10	FBGN0031771, FBGN0038587, FBGN0014028, FBGN0021967, FBGN0032511, FBGN0039112, FBGN0047038, FBGN0038271, FBGN0011227, FBGN0004507, FBGN0011754, FBGN0030605, FBGN0038922, FBGN0050354, FBGN0019624, FBGN0039909, FBGN0004888, FBGN0029118, FBGN0001128, FBGN0015031, FBGN0013684, FBGN0027291, FBGN0040705, FBGN0019957, FBGN0031830, FBGN0032237, FBGN0021906, FBGN0010352, FBGN0039358	524	114	7937	3.85317	1.35728e-06	3.39321e-07	1.17302e-06
GOTERM_BP_FAT	GO:0045333~cellular respiration	27	3.53403	2.32956e-09	FBGN0031771, FBGN0038587, FBGN0014028, FBGN0021967, FBGN0032511, FBGN0047038, FBGN0039112, FBGN0038271, FBGN0011227, FBGN0030605, FBGN0038922, FBGN0050354, FBGN0019624, FBGN0039909, FBGN0004888, FBGN0029118, FBGN0001128, FBGN0015031, FBGN0013684, FBGN0027291, FBGN0040705, FBGN0019957, FBGN0031830, FBGN0032237, FBGN0021906, FBGN0010352, FBGN0039358	524	105	7937	3.89493	4.63116e-06	9.26234e-07	4.00245e-06
GOTERM_BP_FAT	GO:0022900~electron transport chain	21	2.74869	1.09826e-06	FBGN0031771, FBGN0014028, FBGN0001128, FBGN0021967, FBGN0015031, FBGN0013684, FBGN0032511, FBGN0047038, FBGN0039112, FBGN0040705, FBGN0038271, FBGN0011227, FBGN0030605, FBGN0019957, FBGN0031830, FBGN0021906, FBGN0050354, FBGN0019624, FBGN0039909, FBGN0040070, FBGN0033189	524	90	7937	3.53429	0.00218096	0.00027288	0.00188692
GOTERM_CC_FAT	GO:0005739~mitochondrion	78	10.2094	2.37889e-06	FBGN0019960, FBGN0026619, FBGN0038587, FBGN0014028, FBGN0034259, FBGN0025352, FBGN0032511, FBGN0031651, FBGN0039112, FBGN0010349, FBGN0011227, FBGN0029891, FBGN0035032, FBGN0027786, FBGN0032222, FBGN0027842, FBGN0050354, FBGN0019624, FBGN0019830, FBGN0029118, FBGN0039827, FBGN0036774, FBGN0019644, FBGN0027291, FBGN0013684, FBGN0034497, FBGN0040705, FBGN0038571, FBGN0014877, FBGN0031830, FBGN00522…	391	571	4786	1.67207	0.00088218	0.000220618	0.00328168
GOTERM_BP_FAT	GO:0022904~respiratory electron transport chain	18	2.35602	4.3502e-06	FBGN0031771, FBGN0014028, FBGN0001128, FBGN0021967, FBGN0015031, FBGN0013684, FBGN0032511, FBGN0047038, FBGN0040705, FBGN0038271, FBGN0011227, FBGN0030605, FBGN0019957, FBGN0031830, FBGN0021906, FBGN0050354, FBGN0019624, FBGN0039909	524	74	7937	3.68439	0.00861094	0.000785893	0.00747388
GOTERM_BP_FAT	GO:0006119~oxidative phosphorylation	25	3.27225	4.36606e-06	FBGN0031771, FBGN0014028, FBGN0021967, FBGN0032511, FBGN0047038, FBGN0020367, FBGN0028662, FBGN0038271, FBGN0016691, FBGN0011227, FBGN0030605, FBGN0050354, FBGN0019624, FBGN0039909, FBGN0019644, FBGN0015031, FBGN0013684, FBGN0035521, FBGN0004145, FBGN0040705, FBGN0010516, FBGN0019957, FBGN0031830, FBGN0021906, FBGN0028342	524	132	7937	2.86874	0.00864219	0.000723051	0.00750113
GOTERM_BP_FAT	GO:0042773~ATP synthesis coupled electron transport	17	2.22513	1.08205e-05	FBGN0031771, FBGN0014028, FBGN0021967, FBGN0015031, FBGN0013684, FBGN0032511, FBGN0047038, FBGN0040705, FBGN0038271, FBGN0011227, FBGN0030605, FBGN0019957, FBGN0031830, FBGN0021906, FBGN0050354, FBGN0019624, FBGN0039909	524	71	7937	3.62673	0.0212815	0.00134355	0.0185892
GOTERM_CC_FAT	GO:0044429~mitochondrial part	59	7.72251	1.32998e-05	FBGN0019960, FBGN0038587, FBGN0034259, FBGN0014028, FBGN0025352, FBGN0032511, FBGN0031651, FBGN0039112, FBGN0011227, FBGN0035032, FBGN0032222, FBGN0050354, FBGN0019624, FBGN0019830, FBGN0029118, FBGN0039827, FBGN0036774, FBGN0019644, FBGN0027291, FBGN0013684, FBGN0034497, FBGN0040705, FBGN0014877, FBGN0031830, FBGN0052250, FBGN0003138, FBGN0002031, FBGN0003360, FBGN0004363, FBGN0039358, FBGN00318…	391	411	4786	1.75714	0.00492211	0.000616593	0.0183458
GOTERM_BP_FAT	GO:0042775~mitochondrial ATP synthesis coupled electron transport	16	2.09424	2.21398e-05	FBGN0031771, FBGN0014028, FBGN0021967, FBGN0015031, FBGN0032511, FBGN0047038, FBGN0040705, FBGN0038271, FBGN0011227, FBGN0030605, FBGN0019957, FBGN0031830, FBGN0021906, FBGN0050354, FBGN0019624, FBGN0039909	524	67	7937	3.61718	0.0430598	0.0021983	0.0380318
SP_PIR_KEYWORDS	oxidoreductase	57	7.46073	2.76818e-05	FBGN0038587, FBGN0039635, FBGN0014028, FBGN0038349, FBGN0025352, FBGN0000473, FBGN0032511, FBGN0035588, FBGN0036290, FBGN0030332, FBGN0050354, FBGN0052068, FBGN0039827, FBGN0065035, FBGN0001128, FBGN0027291, FBGN0013684, FBGN0040705, FBGN0038571, FBGN0031830, FBGN0004654, FBGN0028325, FBGN0039358, FBGN0031479, FBGN0015714, FBGN0031771, FBGN0030596, FBGN0029975, FBGN0021967, FBGN0043043, FBGN00310…	741	561	12980	1.77979	0.00862709	0.000866076	0.037224
GOTERM_CC_FAT	GO:0044455~mitochondrial membrane part	26	3.40314	5.989e-05	FBGN0031771, FBGN0019960, FBGN0014028, FBGN0021967, FBGN0031066, FBGN0036928, FBGN0032511, FBGN0047038, FBGN0039112, FBGN0016691, FBGN0038271, FBGN0011227, FBGN0030605, FBGN0035032, FBGN0050354, FBGN0019624, FBGN0039909, FBGN0003676, FBGN0019644, FBGN0015031, FBGN0013684, FBGN0040705, FBGN0019957, FBGN0031830, FBGN0021906, FBGN0028342	391	134	4786	2.375	0.0219748	0.00246583	0.0825879
GOTERM_CC_FAT	GO:0005746~mitochondrial respiratory chain	19	2.48691	7.55438e-05	FBGN0031771, FBGN0014028, FBGN0021967, FBGN0031066, FBGN0015031, FBGN0013684, FBGN0032511, FBGN0047038, FBGN0040705, FBGN0039112, FBGN0038271, FBGN0011227, FBGN0030605, FBGN0019957, FBGN0031830, FBGN0021906, FBGN0050354, FBGN0019624, FBGN0039909	391	82	4786	2.83619	0.0276387	0.00279886	0.104164
GOTERM_CC_FAT	GO:0070469~respiratory chain	19	2.48691	0.000123892	FBGN0031771, FBGN0014028, FBGN0021967, FBGN0031066, FBGN0015031, FBGN0013684, FBGN0032511, FBGN0047038, FBGN0040705, FBGN0039112, FBGN0038271, FBGN0011227, FBGN0030605, FBGN0019957, FBGN0031830, FBGN0021906, FBGN0050354, FBGN0019624, FBGN0039909	391	85	4786	2.73609	0.0449262	0.00417007	0.170776
GOTERM_BP_FAT	GO:0055114~oxidation reduction	65	8.50785	0.000160698	FBGN0031418, FBGN0038587, FBGN0039635, FBGN0014028, FBGN0038349, FBGN0025352, FBGN0000473, FBGN0032511, FBGN0039112, FBGN0030995, FBGN0035588, FBGN0036290, FBGN0011227, FBGN0030332, FBGN0050354, FBGN0019624, FBGN0052068, FBGN0039827, FBGN0065035, FBGN0001128, FBGN0027291, FBGN0013684, FBGN0040705, FBGN0038571, FBGN0036262, FBGN0031830, FBGN0004654, FBGN0028325, FBGN0039358, FBGN0040070, FBGN00314…	524	620	7937	1.58799	0.273483	0.0117634	0.275739
GOTERM_CC_FAT	GO:0005740~mitochondrial envelope	39	5.10471	0.000191298	FBGN0031771, FBGN0033391, FBGN0019960, FBGN0030403, FBGN0014028, FBGN0021967, FBGN0036928, FBGN0031066, FBGN0032511, FBGN0039112, FBGN0047038, FBGN0016691, FBGN0038271, FBGN0011227, FBGN0030605, FBGN0035032, FBGN0032222, FBGN0050354, FBGN0019624, FBGN0039909, FBGN0019830, FBGN0003676, FBGN0039827, FBGN0015031, FBGN0019644, FBGN0013684, FBGN0034497, FBGN0040705, FBGN0019957, FBGN0025814, FBGN00318…	391	258	4786	1.85029	0.0685178	0.00544499	0.263577
GOTERM_CC_FAT	GO:0031966~mitochondrial membrane	36	4.71204	0.000453186	FBGN0031771, FBGN0033391, FBGN0019960, FBGN0030403, FBGN0014028, FBGN0021967, FBGN0036928, FBGN0031066, FBGN0032511, FBGN0039112, FBGN0047038, FBGN0016691, FBGN0038271, FBGN0011227, FBGN0030605, FBGN0035032, FBGN0032222, FBGN0050354, FBGN0019624, FBGN0039909, FBGN0019830, FBGN0003676, FBGN0039827, FBGN0015031, FBGN0019644, FBGN0013684, FBGN0040705, FBGN0019957, FBGN0025814, FBGN0031830, FBGN00522…	391	241	4786	1.82844	0.15479	0.0119403	0.62337
GOTERM_CC_FAT	GO:0005743~mitochondrial inner membrane	31	4.05759	0.000673279	FBGN0033391, FBGN0031771, FBGN0019960, FBGN0030403, FBGN0014028, FBGN0021967, FBGN0031066, FBGN0032511, FBGN0047038, FBGN0039112, FBGN0016691, FBGN0038271, FBGN0011227, FBGN0030605, FBGN0035032, FBGN0050354, FBGN0019624, FBGN0039909, FBGN0019830, FBGN0003676, FBGN0019644, FBGN0015031, FBGN0013684, FBGN0040705, FBGN0019957, FBGN0031830, FBGN0052250, FBGN0021906, FBGN0037913, FBGN0028342, FBGN00033…	391	200	4786	1.89726	0.221098	0.0154956	0.924813
KEGG_PATHWAY	dme00190:Oxidative phosphorylation	27	3.53403	0.00232483	FBGN0031771, FBGN0014028, FBGN0021967, FBGN0031066, FBGN0032511, FBGN0047038, FBGN0039112, FBGN0016691, FBGN0020367, FBGN0028662, FBGN0011227, FBGN0030605, FBGN0035032, FBGN0032222, FBGN0050354, FBGN0019624, FBGN0039909, FBGN0019644, FBGN0015031, FBGN0013684, FBGN0035521, FBGN0004145, FBGN0040705, FBGN0019957, FBGN0031830, FBGN0021906, FBGN0028342	227	135	2054	1.80969	0.187103	0.0667201	2.49496
GOTERM_CC_FAT	GO:0019866~organelle inner membrane	31	4.05759	0.00254318	FBGN0033391, FBGN0031771, FBGN0019960, FBGN0030403, FBGN0014028, FBGN0021967, FBGN0031066, FBGN0032511, FBGN0047038, FBGN0039112, FBGN0016691, FBGN0038271, FBGN0011227, FBGN0030605, FBGN0035032, FBGN0050354, FBGN0019624, FBGN0039909, FBGN0019830, FBGN0003676, FBGN0019644, FBGN0015031, FBGN0013684, FBGN0040705, FBGN0019957, FBGN0031830, FBGN0052250, FBGN0021906, FBGN0037913, FBGN0028342, FBGN00033…	391	217	4786	1.74863	0.611212	0.0511309	3.45185
GOTERM_BP_FAT	GO:0006120~mitochondrial electron transport, NADH to ubiquinone	8	1.04712	0.00585552	FBGN0030605, FBGN0019957, FBGN0031771, FBGN0021967, FBGN0032511, FBGN0047038, FBGN0040705, FBGN0039909	524	34	7937	3.56399	0.999991	0.224156	9.59767
GOTERM_MF_FAT	GO:0003954~NADH dehydrogenase activity	9	1.17801	0.00951409	FBGN0030605, FBGN0019957, FBGN0031771, FBGN0021967, FBGN0032511, FBGN0013684, FBGN0047038, FBGN0040705, FBGN0039909	561	43	7918	2.95411	0.999169	0.286643	13.5228
GOTERM_MF_FAT	GO:0016651~oxidoreductase activity, acting on NADH or NADPH	10	1.3089	0.0111626	FBGN0030605, FBGN0019957, FBGN0031771, FBGN0021967, FBGN0037749, FBGN0032511, FBGN0013684, FBGN0047038, FBGN0040705, FBGN0039909	561	53	7918	2.66303	0.999759	0.303814	15.6845
GOTERM_MF_FAT	GO:0016655~oxidoreductase activity, acting on NADH or NADPH, quinone or similar compound as acceptor	8	1.04712	0.0117599	FBGN0030605, FBGN0019957, FBGN0031771, FBGN0021967, FBGN0032511, FBGN0013684, FBGN0047038, FBGN0039909	561	36	7918	3.13646	0.999846	0.306311	16.4553
GOTERM_MF_FAT	GO:0050136~NADH dehydrogenase (quinone) activity	8	1.04712	0.0117599	FBGN0030605, FBGN0019957, FBGN0031771, FBGN0021967, FBGN0032511, FBGN0013684, FBGN0047038, FBGN0039909	561	36	7918	3.13646	0.999846	0.306311	16.4553
GOTERM_MF_FAT	GO:0008137~NADH dehydrogenase (ubiquinone) activity	8	1.04712	0.0117599	FBGN0030605, FBGN0019957, FBGN0031771, FBGN0021967, FBGN0032511, FBGN0013684, FBGN0047038, FBGN0039909	561	36	7918	3.13646	0.999846	0.306311	16.4553
GOTERM_CC_FAT	GO:0031967~organelle envelope	41	5.36649	0.0120909	FBGN0031771, FBGN0033391, FBGN0019960, FBGN0030403, FBGN0014028, FBGN0021967, FBGN0036928, FBGN0031066, FBGN0032511, FBGN0039112, FBGN0047038, FBGN0016691, FBGN0038271, FBGN0011227, FBGN0030605, FBGN0035032, FBGN0032222, FBGN0050354, FBGN0019624, FBGN0039909, FBGN0019830, FBGN0003676, FBGN0004551, FBGN0039827, FBGN0015031, FBGN0019644, FBGN0013684, FBGN0034497, FBGN0040705, FBGN0024889, FBGN00199…	391	344	4786	1.45889	0.989035	0.178168	15.4488
GOTERM_CC_FAT	GO:0031975~envelope	41	5.36649	0.0125986	FBGN0031771, FBGN0033391, FBGN0019960, FBGN0030403, FBGN0014028, FBGN0021967, FBGN0036928, FBGN0031066, FBGN0032511, FBGN0039112, FBGN0047038, FBGN0016691, FBGN0038271, FBGN0011227, FBGN0030605, FBGN0035032, FBGN0032222, FBGN0050354, FBGN0019624, FBGN0039909, FBGN0019830, FBGN0003676, FBGN0004551, FBGN0039827, FBGN0015031, FBGN0019644, FBGN0013684, FBGN0034497, FBGN0040705, FBGN0024889, FBGN00199…	391	345	4786	1.45466	0.990939	0.177979	16.0462
GOTERM_CC_FAT	GO:0031090~organelle membrane	49	6.41361	0.0179621	FBGN0019960, FBGN0014028, FBGN0032511, FBGN0039112, FBGN0028662, FBGN0020367, FBGN0011227, FBGN0035032, FBGN0030662, FBGN0023545, FBGN0031049, FBGN0032222, FBGN0050354, FBGN0019624, FBGN0019830, FBGN0024320, FBGN0039827, FBGN0004551, FBGN0019644, FBGN0013684, FBGN0040705, FBGN0031830, FBGN0052250, FBGN0003360, FBGN0004363, FBGN0031771, FBGN0033391, FBGN0030403, FBGN0021967, FBGN0036928, FBGN00310…	391	438	4786	1.36936	0.998799	0.227895	22.1233
GOTERM_CC_FAT	GO:0030964~NADH dehydrogenase complex	9	1.17801	0.0237301	FBGN0030605, FBGN0019957, FBGN0031771, FBGN0021967, FBGN0032511, FBGN0013684, FBGN0047038, FBGN0040705, FBGN0039909	391	44	4786	2.50372	0.999865	0.272553	28.2017
GOTERM_CC_FAT	GO:0005747~mitochondrial respiratory chain complex I	9	1.17801	0.0237301	FBGN0030605, FBGN0019957, FBGN0031771, FBGN0021967, FBGN0032511, FBGN0013684, FBGN0047038, FBGN0040705, FBGN0039909	391	44	4786	2.50372	0.999865	0.272553	28.2017
GOTERM_CC_FAT	GO:0045271~respiratory chain complex I	9	1.17801	0.0237301	FBGN0030605, FBGN0019957, FBGN0031771, FBGN0021967, FBGN0032511, FBGN0013684, FBGN0047038, FBGN0040705, FBGN0039909	391	44	4786	2.50372	0.999865	0.272553	28.2017
Annotation Cluster 5	Enrichment Score: 3.3620240084253967
Category	Term	Count	%	PValue	Genes	List Total	Pop Hits	Pop Total	Fold Enrichment	Bonferroni	Benjamini	FDR
GOTERM_BP_FAT	GO:0044275~cellular carbohydrate catabolic process	15	1.96335	3.26648e-06	FBGN0000064, FBGN0039827, FBGN0038587, FBGN0001128, FBGN0001091, FBGN0036262, FBGN0004507, FBGN0011754, FBGN0000579, FBGN0031717, FBGN0032237, FBGN0004654, FBGN0010352, FBGN0028325, FBGN0003071	524	51	7937	4.45498	0.00647272	0.000649166	0.00561202
GOTERM_BP_FAT	GO:0046164~alcohol catabolic process	14	1.83246	1.77629e-05	FBGN0000064, FBGN0039827, FBGN0038587, FBGN0001128, FBGN0001091, FBGN0036262, FBGN0011754, FBGN0000579, FBGN0031717, FBGN0032237, FBGN0004654, FBGN0010352, FBGN0028325, FBGN0003071	524	51	7937	4.15799	0.0346967	0.00185685	0.0305142
GOTERM_BP_FAT	GO:0016052~carbohydrate catabolic process	17	2.22513	8.35255e-05	FBGN0000064, FBGN0039827, FBGN0038587, FBGN0001128, FBGN0001091, FBGN0036262, FBGN0004507, FBGN0011754, FBGN0032237, FBGN0000579, FBGN0031717, FBGN0004654, FBGN0010352, FBGN0026415, FBGN0030310, FBGN0028325, FBGN0003071	524	83	7937	3.10239	0.153001	0.00719381	0.143409
GOTERM_BP_FAT	GO:0046365~monosaccharide catabolic process	12	1.57068	9.54068e-05	FBGN0011754, FBGN0000064, FBGN0039827, FBGN0038587, FBGN0032237, FBGN0031717, FBGN0000579, FBGN0004654, FBGN0001091, FBGN0010352, FBGN0028325, FBGN0003071	524	44	7937	4.13099	0.172774	0.00787209	0.163793
GOTERM_BP_FAT	GO:0006006~glucose metabolic process	14	1.83246	0.000133206	FBGN0000064, FBGN0039827, FBGN0038587, FBGN0001091, FBGN0004507, FBGN0011754, FBGN0003067, FBGN0000579, FBGN0001112, FBGN0032237, FBGN0004654, FBGN0010352, FBGN0028325, FBGN0003071	524	61	7937	3.47635	0.232664	0.0105373	0.228616
GOTERM_BP_FAT	GO:0019320~hexose catabolic process	11	1.43979	0.000374643	FBGN0011754, FBGN0000064, FBGN0039827, FBGN0038587, FBGN0032237, FBGN0000579, FBGN0004654, FBGN0001091, FBGN0010352, FBGN0028325, FBGN0003071	524	43	7937	3.8748	0.525233	0.0230102	0.641732
GOTERM_BP_FAT	GO:0006007~glucose catabolic process	11	1.43979	0.000374643	FBGN0011754, FBGN0000064, FBGN0039827, FBGN0038587, FBGN0032237, FBGN0000579, FBGN0004654, FBGN0001091, FBGN0010352, FBGN0028325, FBGN0003071	524	43	7937	3.8748	0.525233	0.0230102	0.641732
GOTERM_BP_FAT	GO:0005996~monosaccharide metabolic process	17	2.22513	0.000542988	FBGN0000064, FBGN0039827, FBGN0027538, FBGN0038587, FBGN0027621, FBGN0001091, FBGN0004507, FBGN0011754, FBGN0003067, FBGN0032237, FBGN0000579, FBGN0001112, FBGN0031717, FBGN0004654, FBGN0010352, FBGN0028325, FBGN0003071	524	97	7937	2.65462	0.66032	0.0321903	0.928827
GOTERM_BP_FAT	GO:0019318~hexose metabolic process	15	1.96335	0.00120561	FBGN0000064, FBGN0039827, FBGN0038587, FBGN0027621, FBGN0001091, FBGN0004507, FBGN0011754, FBGN0003067, FBGN0000579, FBGN0001112, FBGN0032237, FBGN0004654, FBGN0010352, FBGN0028325, FBGN0003071	524	85	7937	2.67299	0.909119	0.0644463	2.05129
GOTERM_BP_FAT	GO:0006096~glycolysis	9	1.17801	0.00162215	FBGN0000064, FBGN0039827, FBGN0038587, FBGN0032237, FBGN0000579, FBGN0001091, FBGN0010352, FBGN0028325, FBGN0003071	524	35	7937	3.89493	0.960342	0.0814263	2.75076
SP_PIR_KEYWORDS	glycolysis	5	0.65445	0.0448255	FBGN0000064, FBGN0039827, FBGN0000579, FBGN0001091, FBGN0003071	741	24	12980	3.64935	0.999999	0.278368	46.0335
KEGG_PATHWAY	dme00010:Glycolysis / Gluconeogenesis	10	1.3089	0.109989	FBGN0011693, FBGN0000064, FBGN0003067, FBGN0039635, FBGN0000579, FBGN0001091, FBGN0037537, FBGN0031912, FBGN0028325, FBGN0003071	227	52	2054	1.74009	0.999969	0.822431	71.7725
Annotation Cluster 6	Enrichment Score: 3.019618298126618
Category	Term	Count	%	PValue	Genes	List Total	Pop Hits	Pop Total	Fold Enrichment	Bonferroni	Benjamini	FDR
GOTERM_BP_FAT	GO:0018904~organic ether metabolic process	7	0.91623	5.22015e-05	FBGN0004625, FBGN0036449, FBGN0035334, FBGN0001128, FBGN0022073, FBGN0032904, FBGN0040070	524	12	7937	8.83572	0.0985758	0.00492968	0.0896502
GOTERM_BP_FAT	GO:0006662~glycerol ether metabolic process	7	0.91623	5.22015e-05	FBGN0004625, FBGN0036449, FBGN0035334, FBGN0001128, FBGN0022073, FBGN0032904, FBGN0040070	524	12	7937	8.83572	0.0985758	0.00492968	0.0896502
GOTERM_BP_FAT	GO:0006639~acylglycerol metabolic process	5	0.65445	0.00105377	FBGN0004625, FBGN0036449, FBGN0001128, FBGN0022073, FBGN0032904	524	8	7937	9.46684	0.877053	0.0581279	1.79514
GOTERM_BP_FAT	GO:0006638~neutral lipid metabolic process	5	0.65445	0.00105377	FBGN0004625, FBGN0036449, FBGN0001128, FBGN0022073, FBGN0032904	524	8	7937	9.46684	0.877053	0.0581279	1.79514
GOTERM_BP_FAT	GO:0006641~triglyceride metabolic process	4	0.52356	0.00257335	FBGN0036449, FBGN0001128, FBGN0022073, FBGN0032904	524	5	7937	12.1176	0.994038	0.117447	4.33044
GOTERM_BP_FAT	GO:0046486~glycerolipid metabolic process	8	1.04712	0.0979338	FBGN0004625, FBGN0036449, FBGN0034649, FBGN0026619, FBGN0001128, FBGN0022073, FBGN0023545, FBGN0032904	524	60	7937	2.01959	1	0.733378	82.9805
Annotation Cluster 7	Enrichment Score: 2.9798343645370116
Category	Term	Count	%	PValue	Genes	List Total	Pop Hits	Pop Total	Fold Enrichment	Bonferroni	Benjamini	FDR
GOTERM_BP_FAT	GO:0006119~oxidative phosphorylation	25	3.27225	4.36606e-06	FBGN0031771, FBGN0014028, FBGN0021967, FBGN0032511, FBGN0047038, FBGN0020367, FBGN0028662, FBGN0038271, FBGN0016691, FBGN0011227, FBGN0030605, FBGN0050354, FBGN0019624, FBGN0039909, FBGN0019644, FBGN0015031, FBGN0013684, FBGN0035521, FBGN0004145, FBGN0040705, FBGN0010516, FBGN0019957, FBGN0031830, FBGN0021906, FBGN0028342	524	132	7937	2.86874	0.00864219	0.000723051	0.00750113
GOTERM_BP_FAT	GO:0016310~phosphorylation	50	6.5445	7.22527e-05	FBGN0014028, FBGN0032511, FBGN0004864, FBGN0028662, FBGN0020367, FBGN0011227, FBGN0029891, FBGN0027889, FBGN0026193, FBGN0000273, FBGN0038736, FBGN0050354, FBGN0019624, FBGN0003371, FBGN0003744, FBGN0032006, FBGN0019644, FBGN0013684, FBGN0040705, FBGN0031830, FBGN0000063, FBGN0022800, FBGN0031771, FBGN0052703, FBGN0004603, FBGN0021967, FBGN0011300, FBGN0047038, FBGN0016691, FBGN0038271, FBGN00306…	524	425	7937	1.78199	0.133804	0.00650799	0.124066
GOTERM_BP_FAT	GO:0006793~phosphorus metabolic process	59	7.72251	0.000202796	FBGN0014028, FBGN0032511, FBGN0004864, FBGN0028662, FBGN0020367, FBGN0011227, FBGN0029891, FBGN0027889, FBGN0000711, FBGN0026193, FBGN0000273, FBGN0038736, FBGN0050354, FBGN0019624, FBGN0003744, FBGN0003371, FBGN0032006, FBGN0001128, FBGN0019644, FBGN0013684, FBGN0040705, FBGN0031830, FBGN0003138, FBGN0051469, FBGN0025592, FBGN0023177, FBGN0000063, FBGN0022800, FBGN0035266, FBGN0031771, FBGN00140…	524	551	7937	1.62191	0.331821	0.0133501	0.347856
GOTERM_BP_FAT	GO:0006796~phosphate metabolic process	59	7.72251	0.000202796	FBGN0014028, FBGN0032511, FBGN0004864, FBGN0028662, FBGN0020367, FBGN0011227, FBGN0029891, FBGN0027889, FBGN0000711, FBGN0026193, FBGN0000273, FBGN0038736, FBGN0050354, FBGN0019624, FBGN0003744, FBGN0003371, FBGN0032006, FBGN0001128, FBGN0019644, FBGN0013684, FBGN0040705, FBGN0031830, FBGN0003138, FBGN0051469, FBGN0025592, FBGN0023177, FBGN0000063, FBGN0022800, FBGN0035266, FBGN0031771, FBGN00140…	524	551	7937	1.62191	0.331821	0.0133501	0.347856
KEGG_PATHWAY	dme00190:Oxidative phosphorylation	27	3.53403	0.00232483	FBGN0031771, FBGN0014028, FBGN0021967, FBGN0031066, FBGN0032511, FBGN0047038, FBGN0039112, FBGN0016691, FBGN0020367, FBGN0028662, FBGN0011227, FBGN0030605, FBGN0035032, FBGN0032222, FBGN0050354, FBGN0019624, FBGN0039909, FBGN0019644, FBGN0015031, FBGN0013684, FBGN0035521, FBGN0004145, FBGN0040705, FBGN0019957, FBGN0031830, FBGN0021906, FBGN0028342	227	135	2054	1.80969	0.187103	0.0667201	2.49496
GOTERM_BP_FAT	GO:0006468~protein amino acid phosphorylation	23	3.01047	0.130782	FBGN0000063, FBGN0022800, FBGN0022382, FBGN0032006, FBGN0052703, FBGN0004603, FBGN0011300, FBGN0004864, FBGN0027889, FBGN0029891, FBGN0011754, FBGN0052743, FBGN0026370, FBGN0013988, FBGN0026193, FBGN0000273, FBGN0052944, FBGN0035142, FBGN0039692, FBGN0038736, FBGN0000150, FBGN0003744, FBGN0003371	524	259	7937	1.3451	1	0.794681	91.0017
GOTERM_MF_FAT	GO:0004672~protein kinase activity	23	3.01047	0.350877	FBGN0000063, FBGN0022800, FBGN0022382, FBGN0032006, FBGN0004603, FBGN0052703, FBGN0011300, FBGN0004864, FBGN0027889, FBGN0029891, FBGN0011754, FBGN0052743, FBGN0026370, FBGN0013988, FBGN0026193, FBGN0000273, FBGN0052944, FBGN0035142, FBGN0039692, FBGN0038736, FBGN0000535, FBGN0003744, FBGN0003371	561	283	7918	1.14708	1	0.962065	99.8595
Annotation Cluster 8	Enrichment Score: 2.7408682324228963
Category	Term	Count	%	PValue	Genes	List Total	Pop Hits	Pop Total	Fold Enrichment	Bonferroni	Benjamini	FDR
SP_PIR_KEYWORDS	elongation factor	7	0.91623	2.31153e-05	FBGN0034967, FBGN0000559, FBGN0028737, FBGN0000556, FBGN0032646, FBGN0024556, FBGN0029176	741	12	12980	10.2182	0.00720905	0.000803584	0.0310843
GOTERM_MF_FAT	GO:0003746~translation elongation factor activity	9	1.17801	3.50142e-05	FBGN0024251, FBGN0034967, FBGN0000559, FBGN0028737, FBGN0000556, FBGN0032646, FBGN0051159, FBGN0024556, FBGN0029176	561	20	7918	6.35134	0.0256464	0.0129065	0.0532021
GOTERM_MF_FAT	GO:0008135~translation factor activity, nucleic acid binding	17	2.22513	0.000191091	FBGN0015218, FBGN0034237, FBGN0034967, FBGN0050100, FBGN0029629, FBGN0032646, FBGN0024556, FBGN0003600, FBGN0024251, FBGN0042712, FBGN0000559, FBGN0036974, FBGN0028737, FBGN0000556, FBGN0037270, FBGN0051159, FBGN0029176	561	83	7918	2.89084	0.132208	0.0348298	0.290031
GOTERM_BP_FAT	GO:0006414~translational elongation	7	0.91623	0.00102948	FBGN0000559, FBGN0028737, FBGN0000556, FBGN0032646, FBGN0051159, FBGN0024556, FBGN0029176	524	19	7937	5.58045	0.870964	0.0584476	1.75411
INTERPRO	IPR000795:Protein synthesis factor, GTP-binding	7	0.91623	0.00121631	FBGN0042712, FBGN0024251, FBGN0000559, FBGN0000556, FBGN0051159, FBGN0024556, FBGN0003600	694	19	10196	5.41271	0.763593	0.763593	1.94531
INTERPRO	IPR004161:Translation elongation factor EFTu/EF1A, domain 2	6	0.78534	0.00444975	FBGN0042712, FBGN0000559, FBGN0000556, FBGN0051159, FBGN0024556, FBGN0003600	694	17	10196	5.18529	0.994932	0.828226	6.94555
GOTERM_CC_FAT	GO:0005853~eukaryotic translation elongation factor 1 complex	3	0.39267	0.0561384	FBGN0028737, FBGN0000556, FBGN0029176	391	5	4786	7.34425	1	0.457964	54.9334
INTERPRO	IPR000640:Translation elongation factor EFG/EF2, C-terminal	3	0.39267	0.0576111	FBGN0024251, FBGN0000559, FBGN0051159	694	6	10196	7.34582	1	0.979887	61.6258
INTERPRO	IPR004160:Translation elongation factor EFTu/EF1A, C-terminal	3	0.39267	0.0770971	FBGN0042712, FBGN0000556, FBGN0024556	694	7	10196	6.29642	1	0.989191	72.6114
Annotation Cluster 9	Enrichment Score: 2.726241372769702
Category	Term	Count	%	PValue	Genes	List Total	Pop Hits	Pop Total	Fold Enrichment	Bonferroni	Benjamini	FDR
SP_PIR_KEYWORDS	rrna-binding	6	0.78534	0.000117741	FBGN0033699, FBGN0011284, FBGN0010408, FBGN0064225, FBGN0030616, FBGN0010411	741	10	12980	10.5101	0.0361842	0.00306655	0.158239
GOTERM_CC_FAT	GO:0022627~cytosolic small ribosomal subunit	10	1.3089	0.00279356	FBGN0033699, FBGN0004867, FBGN0011284, FBGN0010408, FBGN0010265, FBGN0019936, FBGN0030136, FBGN0002622, FBGN0010411, FBGN0033912	391	38	4786	3.22116	0.645788	0.0531591	3.78565
GOTERM_MF_FAT	GO:0019843~rRNA binding	6	0.78534	0.0201461	FBGN0033699, FBGN0011284, FBGN0010408, FBGN0064225, FBGN0030616, FBGN0010411	561	23	7918	3.68193	1	0.367204	26.6047
Annotation Cluster 10	Enrichment Score: 2.627550646074653
Category	Term	Count	%	PValue	Genes	List Total	Pop Hits	Pop Total	Fold Enrichment	Bonferroni	Benjamini	FDR
SP_PIR_KEYWORDS	P-loop	10	1.3089	0.000408005	FBGN0013749, FBGN0003067, FBGN0000559, FBGN0000384, FBGN0001123, FBGN0004512, FBGN0003600, FBGN0010348, FBGN0010349, FBGN0010246	741	41	12980	4.27241	0.11991	0.00795144	0.547352
SP_PIR_KEYWORDS	nucleotide binding	9	1.17801	0.00162295	FBGN0013749, FBGN0000559, FBGN0000384, FBGN0001123, FBGN0004512, FBGN0003600, FBGN0010348, FBGN0010349, FBGN0010246	741	40	12980	3.9413	0.39854	0.0264029	2.16086
UP_SEQ_FEATURE	nucleotide phosphate-binding region:GTP	14	1.83246	0.00276182	FBGN0013749, FBGN0000384, FBGN0003600, FBGN0010348, FBGN0030151, FBGN0004636, FBGN0020255, FBGN0000559, FBGN0003067, FBGN0000556, FBGN0001123, FBGN0051159, FBGN0003884, FBGN0014020	273	61	2975	2.50105	0.880449	0.880449	4.13459
SP_PIR_KEYWORDS	GTP binding	5	0.65445	0.0168901	FBGN0003067, FBGN0000559, FBGN0000384, FBGN0001123, FBGN0003600	741	18	12980	4.8658	0.995164	0.158014	20.4753
Annotation Cluster 11	Enrichment Score: 2.621593029134907
Category	Term	Count	%	PValue	Genes	List Total	Pop Hits	Pop Total	Fold Enrichment	Bonferroni	Benjamini	FDR
SP_PIR_KEYWORDS	nucleotide-binding	76	9.94764	7.46605e-07	FBGN0013749, FBGN0000046, FBGN0040234, FBGN0040232, FBGN0025683, FBGN0032120, FBGN0004864, FBGN0020367, FBGN0010348, FBGN0003189, FBGN0010349, FBGN0027889, FBGN0024251, FBGN0000559, FBGN0026193, FBGN0000556, FBGN0000273, FBGN0003884, FBGN0003744, FBGN0003371, FBGN0014020, FBGN0052158, FBGN0032006, FBGN0004551, FBGN0016700, FBGN0000384, FBGN0002921, FBGN0040078, FBGN0030863, FBGN0003600, FBGN00305…	741	743	12980	1.79177	0.00023366	3.33833e-05	0.00100414
GOTERM_MF_FAT	GO:0000166~nucleotide binding	120	15.7068	4.96195e-05	FBGN0000239, FBGN0013749, FBGN0000046, FBGN0040234, FBGN0040232, FBGN0025683, FBGN0032120, FBGN0052438, FBGN0020367, FBGN0003189, FBGN0039730, FBGN0027889, FBGN0000559, FBGN0000556, FBGN0003744, FBGN0003371, FBGN0014020, FBGN0029118, FBGN0004551, FBGN0003031, FBGN0002921, FBGN0027291, FBGN0030151, FBGN0027081, FBGN0014877, FBGN0027087, FBGN0029798, FBGN0052495, FBGN0014010, FBGN0039358, FBGN00000…	561	1206	7918	1.40439	0.036149	0.0121978	0.0753862
GOTERM_MF_FAT	GO:0017076~purine nucleotide binding	95	12.4346	0.00125607	FBGN0000239, FBGN0013749, FBGN0000046, FBGN0040234, FBGN0040232, FBGN0025683, FBGN0032120, FBGN0038349, FBGN0052438, FBGN0004864, FBGN0020367, FBGN0010348, FBGN0003189, FBGN0010349, FBGN0027889, FBGN0029891, FBGN0024251, FBGN0000559, FBGN0026193, FBGN0000556, FBGN0000273, FBGN0038736, FBGN0003884, FBGN0003744, FBGN0003371, FBGN0014020, FBGN0029118, FBGN0032006, FBGN0004551, FBGN0016700, FBGN00003…	561	989	7918	1.35575	0.606465	0.0890421	1.89207
SP_PIR_KEYWORDS	atp-binding	51	6.67539	0.00253684	FBGN0000046, FBGN0040234, FBGN0040232, FBGN0025683, FBGN0032120, FBGN0004864, FBGN0003189, FBGN0020367, FBGN0010349, FBGN0027889, FBGN0026193, FBGN0000273, FBGN0003744, FBGN0003371, FBGN0004551, FBGN0032006, FBGN0002921, FBGN0040078, FBGN0030863, FBGN0030512, FBGN0029798, FBGN0004512, FBGN0010246, FBGN0028684, FBGN0000063, FBGN0022800, FBGN0052703, FBGN0030403, FBGN0004603, FBGN0004436, FBGN00152…	741	585	12980	1.52711	0.548437	0.035493	3.35855
GOTERM_MF_FAT	GO:0032553~ribonucleotide binding	88	11.5183	0.00254107	FBGN0000239, FBGN0013749, FBGN0000046, FBGN0040234, FBGN0040232, FBGN0025683, FBGN0032120, FBGN0052438, FBGN0004864, FBGN0020367, FBGN0010348, FBGN0003189, FBGN0010349, FBGN0027889, FBGN0029891, FBGN0024251, FBGN0000559, FBGN0026193, FBGN0000556, FBGN0000273, FBGN0038736, FBGN0003884, FBGN0003744, FBGN0003371, FBGN0014020, FBGN0029118, FBGN0032006, FBGN0004551, FBGN0016700, FBGN0000384, FBGN00400…	561	923	7918	1.34565	0.848606	0.157705	3.79308
GOTERM_MF_FAT	GO:0032555~purine ribonucleotide binding	88	11.5183	0.00254107	FBGN0000239, FBGN0013749, FBGN0000046, FBGN0040234, FBGN0040232, FBGN0025683, FBGN0032120, FBGN0052438, FBGN0004864, FBGN0020367, FBGN0010348, FBGN0003189, FBGN0010349, FBGN0027889, FBGN0029891, FBGN0024251, FBGN0000559, FBGN0026193, FBGN0000556, FBGN0000273, FBGN0038736, FBGN0003884, FBGN0003744, FBGN0003371, FBGN0014020, FBGN0029118, FBGN0032006, FBGN0004551, FBGN0016700, FBGN0000384, FBGN00400…	561	923	7918	1.34565	0.848606	0.157705	3.79308
GOTERM_MF_FAT	GO:0001882~nucleoside binding	75	9.81675	0.0165567	FBGN0000239, FBGN0000046, FBGN0040234, FBGN0040232, FBGN0025683, FBGN0032120, FBGN0038349, FBGN0052438, FBGN0004864, FBGN0020367, FBGN0003189, FBGN0010349, FBGN0027889, FBGN0029891, FBGN0026193, FBGN0000273, FBGN0038736, FBGN0003744, FBGN0003371, FBGN0030687, FBGN0029118, FBGN0032006, FBGN0004551, FBGN0002921, FBGN0040078, FBGN0030512, FBGN0027081, FBGN0014877, FBGN0027087, FBGN0029798, FBGN00045…	561	824	7918	1.28466	0.999996	0.347647	22.4105
GOTERM_MF_FAT	GO:0001883~purine nucleoside binding	74	9.68586	0.0185246	FBGN0000239, FBGN0000046, FBGN0040234, FBGN0040232, FBGN0025683, FBGN0032120, FBGN0038349, FBGN0052438, FBGN0004864, FBGN0003189, FBGN0020367, FBGN0010349, FBGN0027889, FBGN0029891, FBGN0026193, FBGN0000273, FBGN0038736, FBGN0003744, FBGN0003371, FBGN0029118, FBGN0032006, FBGN0004551, FBGN0002921, FBGN0040078, FBGN0030512, FBGN0027081, FBGN0014877, FBGN0027087, FBGN0029798, FBGN0004512, FBGN00524…	561	817	7918	1.27839	0.999999	0.351808	24.737
GOTERM_MF_FAT	GO:0030554~adenyl nucleotide binding	73	9.55497	0.023841	FBGN0000239, FBGN0000046, FBGN0040234, FBGN0040232, FBGN0025683, FBGN0032120, FBGN0038349, FBGN0052438, FBGN0004864, FBGN0003189, FBGN0020367, FBGN0010349, FBGN0027889, FBGN0029891, FBGN0026193, FBGN0000273, FBGN0038736, FBGN0003744, FBGN0003371, FBGN0029118, FBGN0032006, FBGN0004551, FBGN0002921, FBGN0040078, FBGN0030512, FBGN0027081, FBGN0014877, FBGN0027087, FBGN0029798, FBGN0004512, FBGN00524…	561	812	7918	1.26888	1	0.383625	30.7003
GOTERM_MF_FAT	GO:0032559~adenyl ribonucleotide binding	66	8.63874	0.0448837	FBGN0000239, FBGN0000046, FBGN0040234, FBGN0040232, FBGN0025683, FBGN0032120, FBGN0052438, FBGN0004864, FBGN0003189, FBGN0020367, FBGN0010349, FBGN0027889, FBGN0029891, FBGN0026193, FBGN0000273, FBGN0038736, FBGN0003744, FBGN0003371, FBGN0029118, FBGN0004551, FBGN0032006, FBGN0002921, FBGN0040078, FBGN0030512, FBGN0027081, FBGN0027087, FBGN0029798, FBGN0004512, FBGN0052495, FBGN0010246, FBGN00000…	561	750	7918	1.24204	1	0.539027	50.2389
GOTERM_MF_FAT	GO:0005524~ATP binding	65	8.50785	0.0581113	FBGN0000239, FBGN0000046, FBGN0040234, FBGN0040232, FBGN0025683, FBGN0032120, FBGN0052438, FBGN0004864, FBGN0003189, FBGN0020367, FBGN0010349, FBGN0027889, FBGN0029891, FBGN0026193, FBGN0000273, FBGN0038736, FBGN0003744, FBGN0003371, FBGN0029118, FBGN0004551, FBGN0032006, FBGN0002921, FBGN0040078, FBGN0030512, FBGN0027081, FBGN0027087, FBGN0029798, FBGN0004512, FBGN0052495, FBGN0010246, FBGN00000…	561	748	7918	1.22649	1	0.611379	59.7431
Annotation Cluster 12	Enrichment Score: 2.605445150063709
Category	Term	Count	%	PValue	Genes	List Total	Pop Hits	Pop Total	Fold Enrichment	Bonferroni	Benjamini	FDR
SP_PIR_KEYWORDS	gtp-binding	23	3.01047	4.9593e-05	FBGN0013749, FBGN0016700, FBGN0000384, FBGN0024556, FBGN0003600, FBGN0015794, FBGN0010348, FBGN0004636, FBGN0030151, FBGN0015791, FBGN0037279, FBGN0024251, FBGN0042712, FBGN0020255, FBGN0003067, FBGN0000559, FBGN0000556, FBGN0001123, FBGN0051159, FBGN0003884, FBGN0014010, FBGN0014020, FBGN0004888	741	152	12980	2.65058	0.0154031	0.00141019	0.0666793
UP_SEQ_FEATURE	nucleotide phosphate-binding region:GTP	14	1.83246	0.00276182	FBGN0013749, FBGN0000384, FBGN0003600, FBGN0010348, FBGN0030151, FBGN0004636, FBGN0020255, FBGN0000559, FBGN0003067, FBGN0000556, FBGN0001123, FBGN0051159, FBGN0003884, FBGN0014020	273	61	2975	2.50105	0.880449	0.880449	4.13459
GOTERM_MF_FAT	GO:0005525~GTP binding	24	3.14136	0.00344639	FBGN0013749, FBGN0016700, FBGN0000384, FBGN0024556, FBGN0003600, FBGN0015794, FBGN0010348, FBGN0004636, FBGN0030151, FBGN0015791, FBGN0037279, FBGN0024251, FBGN0042712, FBGN0020255, FBGN0003067, FBGN0000559, FBGN0000556, FBGN0001123, FBGN0051159, FBGN0000150, FBGN0003884, FBGN0014010, FBGN0014020, FBGN0004888	561	178	7918	1.90302	0.922822	0.178849	5.11166
GOTERM_MF_FAT	GO:0032561~guanyl ribonucleotide binding	24	3.14136	0.00425451	FBGN0013749, FBGN0016700, FBGN0000384, FBGN0024556, FBGN0003600, FBGN0015794, FBGN0010348, FBGN0004636, FBGN0030151, FBGN0015791, FBGN0037279, FBGN0024251, FBGN0042712, FBGN0020255, FBGN0003067, FBGN0000559, FBGN0000556, FBGN0001123, FBGN0051159, FBGN0000150, FBGN0003884, FBGN0014010, FBGN0014020, FBGN0004888	561	181	7918	1.87148	0.957726	0.190149	6.27441
GOTERM_MF_FAT	GO:0003924~GTPase activity	19	2.48691	0.00442899	FBGN0013749, FBGN0016700, FBGN0000384, FBGN0024556, FBGN0003600, FBGN0015794, FBGN0010348, FBGN0004636, FBGN0015791, FBGN0024251, FBGN0042712, FBGN0020255, FBGN0000559, FBGN0000556, FBGN0001123, FBGN0051159, FBGN0003884, FBGN0014010, FBGN0014020	561	130	7918	2.06283	0.96288	0.186045	6.5237
GOTERM_MF_FAT	GO:0019001~guanyl nucleotide binding	24	3.14136	0.00455678	FBGN0013749, FBGN0016700, FBGN0000384, FBGN0024556, FBGN0003600, FBGN0015794, FBGN0010348, FBGN0004636, FBGN0030151, FBGN0015791, FBGN0037279, FBGN0024251, FBGN0042712, FBGN0020255, FBGN0003067, FBGN0000559, FBGN0000556, FBGN0001123, FBGN0051159, FBGN0000150, FBGN0003884, FBGN0014010, FBGN0014020, FBGN0004888	561	182	7918	1.8612	0.966253	0.180733	6.70589
INTERPRO	IPR005225:Small GTP-binding protein	13	1.70157	0.0142591	FBGN0013749, FBGN0016700, FBGN0024556, FBGN0015794, FBGN0010348, FBGN0004636, FBGN0015791, FBGN0024251, FBGN0020255, FBGN0000559, FBGN0051159, FBGN0014010, FBGN0014020	694	87	10196	2.1953	1	0.941366	20.6909
Annotation Cluster 13	Enrichment Score: 1.9930269112192762
Category	Term	Count	%	PValue	Genes	List Total	Pop Hits	Pop Total	Fold Enrichment	Bonferroni	Benjamini	FDR
SP_PIR_KEYWORDS	proteasome	11	1.43979	0.000144273	FBGN0028684, FBGN0040954, FBGN0003150, FBGN0028688, FBGN0028695, FBGN0029133, FBGN0026380, FBGN0023174, FBGN0033886, FBGN0015283, FBGN0015282	741	44	12980	4.37922	0.044156	0.00322056	0.193864
GOTERM_CC_FAT	GO:0000502~proteasome complex	12	1.57068	0.0071669	FBGN0028684, FBGN0040954, FBGN0003150, FBGN0028688, FBGN0028695, FBGN0029133, FBGN0026380, FBGN0023174, FBGN0033886, FBGN0015283, FBGN0015282, FBGN0028690	391	59	4786	2.48957	0.930643	0.119329	9.4461
GOTERM_CC_FAT	GO:0022624~proteasome accessory complex	7	0.91623	0.0131474	FBGN0028684, FBGN0028688, FBGN0028695, FBGN0029133, FBGN0015283, FBGN0015282, FBGN0028690	391	25	4786	3.42731	0.992628	0.178318	16.6877
KEGG_PATHWAY	dme03050:Proteasome	11	1.43979	0.0366029	FBGN0028684, FBGN0040954, FBGN0003150, FBGN0028688, FBGN0028695, FBGN0029133, FBGN0026380, FBGN0023174, FBGN0015283, FBGN0015282, FBGN0028690	227	49	2054	2.03129	0.963803	0.563817	33.2883
GOTERM_CC_FAT	GO:0005838~proteasome regulatory particle	6	0.78534	0.040873	FBGN0028684, FBGN0028688, FBGN0028695, FBGN0015283, FBGN0015282, FBGN0028690	391	24	4786	3.0601	1	0.383581	43.7689
GOTERM_CC_FAT	GO:0008540~proteasome regulatory particle, base subcomplex	4	0.52356	0.0541416	FBGN0028684, FBGN0028695, FBGN0015283, FBGN0015282	391	11	4786	4.45106	1	0.455221	53.6002
Annotation Cluster 14	Enrichment Score: 1.954909817759672
Category	Term	Count	%	PValue	Genes	List Total	Pop Hits	Pop Total	Fold Enrichment	Bonferroni	Benjamini	FDR
SP_PIR_KEYWORDS	mitochondrion	25	3.27225	0.000135604	FBGN0019960, FBGN0014028, FBGN0031651, FBGN0039112, FBGN0016691, FBGN0011227, FBGN0035032, FBGN0051159, FBGN0032720, FBGN0019624, FBGN0004888, FBGN0019830, FBGN0036774, FBGN0039827, FBGN0019644, FBGN0013684, FBGN0027291, FBGN0019957, FBGN0014877, FBGN0003067, FBGN0021765, FBGN0021906, FBGN0003360, FBGN0004363, FBGN0037880	741	185	12980	2.36714	0.0415588	0.00325984	0.182227
SP_PIR_KEYWORDS	transit peptide	13	1.70157	0.0290068	FBGN0039827, FBGN0036774, FBGN0014028, FBGN0019644, FBGN0027291, FBGN0031651, FBGN0039112, FBGN0016691, FBGN0014877, FBGN0019957, FBGN0051159, FBGN0019624, FBGN0004888	741	114	12980	1.99754	0.9999	0.215303	32.6923
UP_SEQ_FEATURE	transit peptide:Mitochondrion	13	1.70157	0.347134	FBGN0039827, FBGN0036774, FBGN0014028, FBGN0019644, FBGN0027291, FBGN0031651, FBGN0039112, FBGN0016691, FBGN0014877, FBGN0019957, FBGN0051159, FBGN0019624, FBGN0004888	273	114	2975	1.24269	1	1	99.8511
Annotation Cluster 15	Enrichment Score: 1.8270556586463906
Category	Term	Count	%	PValue	Genes	List Total	Pop Hits	Pop Total	Fold Enrichment	Bonferroni	Benjamini	FDR
GOTERM_BP_FAT	GO:0008104~protein localization	42	5.49738	0.00198499	FBGN0038808, FBGN0053526, FBGN0013749, FBGN0003210, FBGN0002736, FBGN0000308, FBGN0036928, FBGN0033452, FBGN0004864, FBGN0011584, FBGN0010348, FBGN0010349, FBGN0027103, FBGN0004868, FBGN0041161, FBGN0043884, FBGN0026192, FBGN0034072, FBGN0031049, FBGN0026170, FBGN0041789, FBGN0000250, FBGN0015816, FBGN0040340, FBGN0003371, FBGN0014020, FBGN0037702, FBGN0032005, FBGN0016700, FBGN0024889, FBGN00521…	524	392	7937	1.62289	0.980747	0.0940326	3.35621
GOTERM_BP_FAT	GO:0046907~intracellular transport	33	4.31937	0.00834288	FBGN0038808, FBGN0053526, FBGN0013749, FBGN0003210, FBGN0033391, FBGN0002736, FBGN0036928, FBGN0033452, FBGN0004864, FBGN0011584, FBGN0010348, FBGN0010349, FBGN0031049, FBGN0026170, FBGN0015816, FBGN0001961, FBGN0040340, FBGN0037702, FBGN0019830, FBGN0032005, FBGN0016700, FBGN0001128, FBGN0024889, FBGN0038810, FBGN0020255, FBGN0014877, FBGN0036974, FBGN0011640, FBGN0014010, FBGN0003360, FBGN00043…	524	313	7937	1.59696	1	0.283305	13.4061
GOTERM_BP_FAT	GO:0070727~cellular macromolecule localization	27	3.53403	0.0100041	FBGN0038808, FBGN0003210, FBGN0053526, FBGN0002736, FBGN0000308, FBGN0036928, FBGN0033452, FBGN0004864, FBGN0011584, FBGN0010349, FBGN0041161, FBGN0026170, FBGN0031049, FBGN0015816, FBGN0040340, FBGN0037702, FBGN0000338, FBGN0032005, FBGN0003721, FBGN0024889, FBGN0038810, FBGN0020255, FBGN0014877, FBGN0004838, FBGN0036974, FBGN0053547, FBGN0027363	524	244	7937	1.6761	1	0.314179	15.865
GOTERM_BP_FAT	GO:0006886~intracellular protein transport	21	2.74869	0.0103133	FBGN0038808, FBGN0003210, FBGN0053526, FBGN0037702, FBGN0032005, FBGN0036928, FBGN0024889, FBGN0033452, FBGN0004864, FBGN0011584, FBGN0010349, FBGN0038810, FBGN0020255, FBGN0014877, FBGN0036974, FBGN0031049, FBGN0026170, FBGN0015816, FBGN0053547, FBGN0040340, FBGN0027363	524	174	7937	1.82808	1	0.317268	16.3153
GOTERM_BP_FAT	GO:0045184~establishment of protein localization	30	3.9267	0.012332	FBGN0038808, FBGN0003210, FBGN0053526, FBGN0013749, FBGN0036928, FBGN0033452, FBGN0004864, FBGN0011584, FBGN0010348, FBGN0010349, FBGN0027103, FBGN0004868, FBGN0031049, FBGN0026170, FBGN0015816, FBGN0040340, FBGN0014020, FBGN0037702, FBGN0032005, FBGN0016700, FBGN0024889, FBGN0015794, FBGN0015791, FBGN0038810, FBGN0020255, FBGN0014877, FBGN0036974, FBGN0014010, FBGN0053547, FBGN0027363	524	285	7937	1.59442	1	0.346439	19.2002
GOTERM_BP_FAT	GO:0034613~cellular protein localization	21	2.74869	0.0138391	FBGN0038808, FBGN0003210, FBGN0053526, FBGN0037702, FBGN0032005, FBGN0036928, FBGN0024889, FBGN0033452, FBGN0004864, FBGN0011584, FBGN0010349, FBGN0038810, FBGN0020255, FBGN0014877, FBGN0036974, FBGN0031049, FBGN0026170, FBGN0015816, FBGN0053547, FBGN0040340, FBGN0027363	524	179	7937	1.77702	1	0.374726	21.2926
GOTERM_BP_FAT	GO:0015031~protein transport	29	3.79581	0.0157852	FBGN0038808, FBGN0003210, FBGN0053526, FBGN0013749, FBGN0036928, FBGN0033452, FBGN0004864, FBGN0011584, FBGN0010348, FBGN0010349, FBGN0027103, FBGN0004868, FBGN0031049, FBGN0026170, FBGN0015816, FBGN0040340, FBGN0037702, FBGN0032005, FBGN0016700, FBGN0024889, FBGN0015794, FBGN0015791, FBGN0038810, FBGN0020255, FBGN0014877, FBGN0036974, FBGN0014010, FBGN0053547, FBGN0027363	524	278	7937	1.58008	1	0.404615	23.919
GOTERM_BP_FAT	GO:0006605~protein targeting	13	1.70157	0.054334	FBGN0038808, FBGN0053526, FBGN0036928, FBGN0024889, FBGN0011584, FBGN0004864, FBGN0038810, FBGN0014877, FBGN0036974, FBGN0026170, FBGN0031049, FBGN0015816, FBGN0040340	524	109	7937	1.80652	1	0.625755	61.7045
GOTERM_BP_FAT	GO:0033365~protein localization in organelle	10	1.3089	0.144007	FBGN0038808, FBGN0038810, FBGN0014877, FBGN0026170, FBGN0031049, FBGN0036928, FBGN0024889, FBGN0004864, FBGN0011584, FBGN0040340	524	91	7937	1.6645	1	0.805157	93.0855
Annotation Cluster 16	Enrichment Score: 1.7972224016965228
Category	Term	Count	%	PValue	Genes	List Total	Pop Hits	Pop Total	Fold Enrichment	Bonferroni	Benjamini	FDR
GOTERM_BP_FAT	GO:0032268~regulation of cellular protein metabolic process	18	2.35602	0.00496129	FBGN0015218, FBGN0038808, FBGN0011666, FBGN0053526, FBGN0003210, FBGN0034237, FBGN0022382, FBGN0034967, FBGN0003031, FBGN0022073, FBGN0003165, FBGN0026402, FBGN0000114, FBGN0039904, FBGN0004838, FBGN0028985, FBGN0003138, FBGN0027053	524	130	7937	2.09727	0.999949	0.205422	8.19034
GOTERM_BP_FAT	GO:0032269~negative regulation of cellular protein metabolic process	10	1.3089	0.00715607	FBGN0038808, FBGN0011666, FBGN0004838, FBGN0022073, FBGN0003165, FBGN0028985, FBGN0003138, FBGN0026402, FBGN0027053, FBGN0000114	524	53	7937	2.85791	0.999999	0.257287	11.6082
GOTERM_BP_FAT	GO:0051248~negative regulation of protein metabolic process	10	1.3089	0.00810087	FBGN0038808, FBGN0011666, FBGN0004838, FBGN0022073, FBGN0003165, FBGN0028985, FBGN0003138, FBGN0026402, FBGN0027053, FBGN0000114	524	54	7937	2.80499	1	0.281078	13.0423
GOTERM_BP_FAT	GO:0010608~posttranscriptional regulation of gene expression	17	2.22513	0.00835693	FBGN0015218, FBGN0038808, FBGN0011666, FBGN0034237, FBGN0034967, FBGN0003031, FBGN0022073, FBGN0003165, FBGN0000114, FBGN0001219, FBGN0052743, FBGN0004838, FBGN0004907, FBGN0003138, FBGN0028837, FBGN0035121, FBGN0027053	524	126	7937	2.04364	1	0.279006	13.4272
GOTERM_MF_FAT	GO:0003730~mRNA 3'-UTR binding	5	0.65445	0.0341878	FBGN0004838, FBGN0003031, FBGN0017397, FBGN0003165, FBGN0000114	561	18	7918	3.92058	1	0.459116	41.062
GOTERM_BP_FAT	GO:0006417~regulation of translation	10	1.3089	0.0458265	FBGN0015218, FBGN0038808, FBGN0011666, FBGN0034237, FBGN0034967, FBGN0004838, FBGN0003031, FBGN0022073, FBGN0003165, FBGN0000114	524	72	7937	2.10374	1	0.588587	55.3342
GOTERM_BP_FAT	GO:0017148~negative regulation of translation	6	0.78534	0.0697601	FBGN0038808, FBGN0011666, FBGN0004838, FBGN0022073, FBGN0003165, FBGN0000114	524	34	7937	2.67299	1	0.663472	71.1314
Annotation Cluster 17	Enrichment Score: 1.6582995072251074
Category	Term	Count	%	PValue	Genes	List Total	Pop Hits	Pop Total	Fold Enrichment	Bonferroni	Benjamini	FDR
GOTERM_BP_FAT	GO:0016192~vesicle-mediated transport	39	5.10471	0.00948724	FBGN0003210, FBGN0053526, FBGN0013749, FBGN0033159, FBGN0033452, FBGN0010348, FBGN0014859, FBGN0025617, FBGN0027103, FBGN0001219, FBGN0004868, FBGN0011693, FBGN0026192, FBGN0001291, FBGN0026170, FBGN0000250, FBGN0015816, FBGN0015234, FBGN0040340, FBGN0014020, FBGN0037702, FBGN0019830, FBGN0003676, FBGN0004892, FBGN0004103, FBGN0016700, FBGN0036180, FBGN0019644, FBGN0005198, FBGN0035756, FBGN00521…	524	391	7937	1.51082	1	0.305412	15.1071
GOTERM_BP_FAT	GO:0006897~endocytosis	28	3.66492	0.011014	FBGN0003210, FBGN0053526, FBGN0013749, FBGN0033159, FBGN0014859, FBGN0010348, FBGN0011693, FBGN0026192, FBGN0001291, FBGN0026170, FBGN0000250, FBGN0015816, FBGN0015234, FBGN0040340, FBGN0014020, FBGN0019830, FBGN0003676, FBGN0004892, FBGN0004103, FBGN0036180, FBGN0019644, FBGN0005198, FBGN0013948, FBGN0031304, FBGN0039687, FBGN0004179, FBGN0014010, FBGN0027363	524	258	7937	1.64385	1	0.320413	17.3275
GOTERM_BP_FAT	GO:0010324~membrane invagination	28	3.66492	0.011014	FBGN0003210, FBGN0053526, FBGN0013749, FBGN0033159, FBGN0014859, FBGN0010348, FBGN0011693, FBGN0026192, FBGN0001291, FBGN0026170, FBGN0000250, FBGN0015816, FBGN0015234, FBGN0040340, FBGN0014020, FBGN0019830, FBGN0003676, FBGN0004892, FBGN0004103, FBGN0036180, FBGN0019644, FBGN0005198, FBGN0013948, FBGN0031304, FBGN0039687, FBGN0004179, FBGN0014010, FBGN0027363	524	258	7937	1.64385	1	0.320413	17.3275
GOTERM_BP_FAT	GO:0006909~phagocytosis	21	2.74869	0.0349022	FBGN0053526, FBGN0019830, FBGN0003676, FBGN0004892, FBGN0004103, FBGN0036180, FBGN0019644, FBGN0033159, FBGN0005198, FBGN0014859, FBGN0013948, FBGN0011693, FBGN0026192, FBGN0031304, FBGN0039687, FBGN0001291, FBGN0026170, FBGN0000250, FBGN0015816, FBGN0015234, FBGN0040340	524	197	7937	1.61465	1	0.568625	45.6852
GOTERM_BP_FAT	GO:0006911~phagocytosis, engulfment	20	2.6178	0.0388138	FBGN0053526, FBGN0019830, FBGN0003676, FBGN0004892, FBGN0004103, FBGN0036180, FBGN0019644, FBGN0005198, FBGN0014859, FBGN0013948, FBGN0011693, FBGN0026192, FBGN0031304, FBGN0039687, FBGN0001291, FBGN0026170, FBGN0000250, FBGN0015816, FBGN0015234, FBGN0040340	524	187	7937	1.61999	1	0.574898	49.346
GOTERM_BP_FAT	GO:0016044~membrane organization	29	3.79581	0.0719998	FBGN0003210, FBGN0053526, FBGN0013749, FBGN0033159, FBGN0014859, FBGN0010348, FBGN0011693, FBGN0026192, FBGN0001291, FBGN0026170, FBGN0000250, FBGN0015816, FBGN0015234, FBGN0040340, FBGN0014020, FBGN0019830, FBGN0003676, FBGN0004892, FBGN0004103, FBGN0036180, FBGN0019644, FBGN0005198, FBGN0013948, FBGN0031304, FBGN0039687, FBGN0024509, FBGN0004179, FBGN0014010, FBGN0027363	524	319	7937	1.377	1	0.672713	72.3026
Annotation Cluster 18	Enrichment Score: 1.5390065943735804
Category	Term	Count	%	PValue	Genes	List Total	Pop Hits	Pop Total	Fold Enrichment	Bonferroni	Benjamini	FDR
GOTERM_BP_FAT	GO:0007626~locomotory behavior	24	3.14136	0.00173772	FBGN0004625, FBGN0005630, FBGN0025790, FBGN0052423, FBGN0022382, FBGN0004103, FBGN0027538, FBGN0039802, FBGN0002921, FBGN0001128, FBGN0003715, FBGN0005585, FBGN0003651, FBGN0033765, FBGN0000709, FBGN0000667, FBGN0000273, FBGN0005558, FBGN0011640, FBGN0004179, FBGN0000535, FBGN0003360, FBGN0003371, FBGN0003870	524	181	7937	2.00843	0.968494	0.0848397	2.94399
GOTERM_BP_FAT	GO:0008344~adult locomotory behavior	12	1.57068	0.0213422	FBGN0004625, FBGN0025790, FBGN0004103, FBGN0027538, FBGN0000709, FBGN0039802, FBGN0001128, FBGN0000667, FBGN0002921, FBGN0005558, FBGN0003360, FBGN0000535	524	84	7937	2.16385	1	0.472767	30.9716
GOTERM_BP_FAT	GO:0030534~adult behavior	15	1.96335	0.0258465	FBGN0004625, FBGN0025790, FBGN0022382, FBGN0004103, FBGN0039802, FBGN0027538, FBGN0002921, FBGN0001128, FBGN0000709, FBGN0000273, FBGN0000667, FBGN0005558, FBGN0001123, FBGN0003360, FBGN0000535	524	120	7937	1.89337	1	0.509892	36.2315
GOTERM_BP_FAT	GO:0007610~behavior	38	4.97382	0.0539228	FBGN0033039, FBGN0004625, FBGN0027538, FBGN0003715, FBGN0005585, FBGN0003165, FBGN0011582, FBGN0046114, FBGN0011695, FBGN0000273, FBGN0004907, FBGN0040206, FBGN0015374, FBGN0000535, FBGN0003371, FBGN0005630, FBGN0025790, FBGN0052423, FBGN0022382, FBGN0004103, FBGN0039802, FBGN0002921, FBGN0001128, FBGN0045823, FBGN0003651, FBGN0037324, FBGN0033765, FBGN0000709, FBGN0016926, FBGN0000667, FBGN00614…	524	429	7937	1.34169	1	0.62615	61.4174
GOTERM_BP_FAT	GO:0007629~flight behavior	5	0.65445	0.390459	FBGN0000709, FBGN0001128, FBGN0000667, FBGN0003360, FBGN0000535	524	48	7937	1.57781	1	0.954276	99.9798
Annotation Cluster 19	Enrichment Score: 1.5325837938381595
Category	Term	Count	%	PValue	Genes	List Total	Pop Hits	Pop Total	Fold Enrichment	Bonferroni	Benjamini	FDR
GOTERM_MF_FAT	GO:0016769~transferase activity, transferring nitrogenous groups	7	0.91623	0.00264035	FBGN0036117, FBGN0037955, FBGN0002524, FBGN0039580, FBGN0030558, FBGN0036927, FBGN0036381	561	21	7918	4.70469	0.859385	0.150815	3.93851
SP_PIR_KEYWORDS	pyridoxal phosphate	6	0.78534	0.0143825	FBGN0002524, FBGN0030558, FBGN0005619, FBGN0036927, FBGN0036381, FBGN0004507	741	26	12980	4.04235	0.989267	0.144747	17.7034
GOTERM_MF_FAT	GO:0030170~pyridoxal phosphate binding	8	1.04712	0.0180481	FBGN0036117, FBGN0037955, FBGN0002524, FBGN0030558, FBGN0005619, FBGN0036927, FBGN0036381, FBGN0004507	561	39	7918	2.8952	0.999999	0.353341	24.1797
GOTERM_MF_FAT	GO:0070279~vitamin B6 binding	8	1.04712	0.0180481	FBGN0036117, FBGN0037955, FBGN0002524, FBGN0030558, FBGN0005619, FBGN0036927, FBGN0036381, FBGN0004507	561	39	7918	2.8952	0.999999	0.353341	24.1797
INTERPRO	IPR015421:Pyridoxal phosphate-dependent transferase, major region, subdomain 1	7	0.91623	0.0220699	FBGN0036117, FBGN0037955, FBGN0002524, FBGN0030558, FBGN0005619, FBGN0036927, FBGN0036381	694	33	10196	3.11641	1	0.947051	30.2483
GOTERM_MF_FAT	GO:0008483~transaminase activity	5	0.65445	0.0227409	FBGN0037955, FBGN0039580, FBGN0030558, FBGN0036927, FBGN0036381	561	16	7918	4.41065	1	0.377571	29.5038
INTERPRO	IPR004839:Aminotransferase, class I and II	4	0.52356	0.0261621	FBGN0036117, FBGN0037955, FBGN0002524, FBGN0030558	694	10	10196	5.87666	1	0.942496	34.8133
GOTERM_MF_FAT	GO:0019842~vitamin binding	12	1.57068	0.0894843	FBGN0036117, FBGN0034488, FBGN0037955, FBGN0002524, FBGN0039827, FBGN0032783, FBGN0030558, FBGN0010352, FBGN0005619, FBGN0036927, FBGN0036381, FBGN0004507	561	99	7918	1.7108	1	0.686295	75.943
SP_PIR_KEYWORDS	Aminotransferase	3	0.39267	0.167305	FBGN0039580, FBGN0030558, FBGN0036381	741	13	12980	4.04235	1	0.50712	91.4773
INTERPRO	IPR015422:Pyridoxal phosphate-dependent transferase, major region, subdomain 2	3	0.39267	0.194208	FBGN0036117, FBGN0037955, FBGN0005619	694	12	10196	3.67291	1	0.99881	96.9358
Annotation Cluster 20	Enrichment Score: 1.4973573533996705
Category	Term	Count	%	PValue	Genes	List Total	Pop Hits	Pop Total	Fold Enrichment	Bonferroni	Benjamini	FDR
GOTERM_MF_FAT	GO:0008079~translation termination factor activity	4	0.52356	0.0099301	FBGN0042712, FBGN0050100, FBGN0036974, FBGN0028737	561	7	7918	8.06519	0.999392	0.285798	14.0732
GOTERM_MF_FAT	GO:0003747~translation release factor activity	4	0.52356	0.0099301	FBGN0042712, FBGN0050100, FBGN0036974, FBGN0028737	561	7	7918	8.06519	0.999392	0.285798	14.0732
GOTERM_BP_FAT	GO:0034623~cellular macromolecular complex disassembly	5	0.65445	0.022289	FBGN0042712, FBGN0050100, FBGN0036974, FBGN0004179, FBGN0051159	524	17	7937	4.45498	1	0.48263	32.11
GOTERM_BP_FAT	GO:0032984~macromolecular complex disassembly	5	0.65445	0.022289	FBGN0042712, FBGN0050100, FBGN0036974, FBGN0004179, FBGN0051159	524	17	7937	4.45498	1	0.48263	32.11
GOTERM_BP_FAT	GO:0006415~translational termination	3	0.39267	0.054441	FBGN0042712, FBGN0050100, FBGN0036974	524	6	7937	7.57347	1	0.623258	61.7789
GOTERM_BP_FAT	GO:0043624~cellular protein complex disassembly	4	0.52356	0.0600883	FBGN0042712, FBGN0050100, FBGN0036974, FBGN0004179	524	14	7937	4.3277	1	0.644863	65.517
GOTERM_BP_FAT	GO:0043241~protein complex disassembly	4	0.52356	0.0600883	FBGN0042712, FBGN0050100, FBGN0036974, FBGN0004179	524	14	7937	4.3277	1	0.644863	65.517
GOTERM_BP_FAT	GO:0022411~cellular component disassembly	5	0.65445	0.109031	FBGN0042712, FBGN0050100, FBGN0036974, FBGN0004179, FBGN0051159	524	28	7937	2.70481	1	0.759611	86.241
Annotation Cluster 21	Enrichment Score: 1.4708432149615822
Category	Term	Count	%	PValue	Genes	List Total	Pop Hits	Pop Total	Fold Enrichment	Bonferroni	Benjamini	FDR
GOTERM_CC_FAT	GO:0044449~contractile fiber part	7	0.91623	0.00224406	FBGN0035917, FBGN0002773, FBGN0002772, FBGN0003721, FBGN0035499, FBGN0004117, FBGN0038294	391	18	4786	4.76016	0.565466	0.0478458	3.05167
GOTERM_CC_FAT	GO:0043292~contractile fiber	7	0.91623	0.00407358	FBGN0035917, FBGN0002773, FBGN0002772, FBGN0003721, FBGN0035499, FBGN0004117, FBGN0038294	391	20	4786	4.28414	0.780057	0.0729236	5.47547
GOTERM_CC_FAT	GO:0030017~sarcomere	5	0.65445	0.0287818	FBGN0035917, FBGN0003721, FBGN0035499, FBGN0004117, FBGN0038294	391	15	4786	4.08014	0.99998	0.311756	33.1606
GOTERM_CC_FAT	GO:0030016~myofibril	5	0.65445	0.0359775	FBGN0035917, FBGN0003721, FBGN0035499, FBGN0004117, FBGN0038294	391	16	4786	3.82513	0.999999	0.355001	39.6775
SP_PIR_KEYWORDS	muscle	3	0.39267	0.0417654	FBGN0002773, FBGN0003721, FBGN0004117	741	6	12980	8.75843	0.999998	0.277973	43.6613
GOTERM_CC_FAT	GO:0005865~striated muscle thin filament	3	0.39267	0.0561384	FBGN0003721, FBGN0035499, FBGN0004117	391	5	4786	7.34425	1	0.457964	54.9334
SP_PIR_KEYWORDS	muscle protein	4	0.52356	0.0593174	FBGN0002773, FBGN0002772, FBGN0003721, FBGN0004117	741	16	12980	4.37922	1	0.318048	56.0635
GOTERM_BP_FAT	GO:0006936~muscle contraction	3	0.39267	0.209651	FBGN0002772, FBGN0003721, FBGN0035499	524	13	7937	3.49545	1	0.861041	98.2444
GOTERM_BP_FAT	GO:0003012~muscle system process	3	0.39267	0.209651	FBGN0002772, FBGN0003721, FBGN0035499	524	13	7937	3.49545	1	0.861041	98.2444
Annotation Cluster 22	Enrichment Score: 1.3778963333617316
Category	Term	Count	%	PValue	Genes	List Total	Pop Hits	Pop Total	Fold Enrichment	Bonferroni	Benjamini	FDR
GOTERM_BP_FAT	GO:0050905~neuromuscular process	5	0.65445	0.014192	FBGN0005630, FBGN0002921, FBGN0005585, FBGN0004179, FBGN0003870	524	15	7937	5.04898	1	0.377243	21.7751
GOTERM_BP_FAT	GO:0031987~locomotion involved in locomotory behavior	4	0.52356	0.0600883	FBGN0005630, FBGN0005585, FBGN0004179, FBGN0003870	524	14	7937	4.3277	1	0.644863	65.517
GOTERM_BP_FAT	GO:0048854~brain morphogenesis	4	0.52356	0.0600883	FBGN0005630, FBGN0005585, FBGN0004179, FBGN0003870	524	14	7937	4.3277	1	0.644863	65.517
GOTERM_BP_FAT	GO:0001964~startle response	4	0.52356	0.0600883	FBGN0005630, FBGN0005585, FBGN0004179, FBGN0003870	524	14	7937	4.3277	1	0.644863	65.517
Annotation Cluster 23	Enrichment Score: 1.3159373745399063
Category	Term	Count	%	PValue	Genes	List Total	Pop Hits	Pop Total	Fold Enrichment	Bonferroni	Benjamini	FDR
GOTERM_BP_FAT	GO:0006614~SRP-dependent cotranslational protein targeting to membrane	5	0.65445	0.022289	FBGN0038808, FBGN0038810, FBGN0031049, FBGN0011584, FBGN0040340	524	17	7937	4.45498	1	0.48263	32.11
GOTERM_BP_FAT	GO:0045047~protein targeting to ER	5	0.65445	0.022289	FBGN0038808, FBGN0038810, FBGN0031049, FBGN0011584, FBGN0040340	524	17	7937	4.45498	1	0.48263	32.11
GOTERM_BP_FAT	GO:0006613~cotranslational protein targeting to membrane	5	0.65445	0.0272036	FBGN0038808, FBGN0038810, FBGN0031049, FBGN0011584, FBGN0040340	524	18	7937	4.20749	1	0.518604	37.7407
GOTERM_BP_FAT	GO:0006605~protein targeting	13	1.70157	0.054334	FBGN0038808, FBGN0053526, FBGN0036928, FBGN0024889, FBGN0011584, FBGN0004864, FBGN0038810, FBGN0014877, FBGN0036974, FBGN0026170, FBGN0031049, FBGN0015816, FBGN0040340	524	109	7937	1.80652	1	0.625755	61.7045
GOTERM_BP_FAT	GO:0006612~protein targeting to membrane	5	0.65445	0.120258	FBGN0038808, FBGN0038810, FBGN0031049, FBGN0011584, FBGN0040340	524	29	7937	2.61154	1	0.778469	88.9348
GOTERM_BP_FAT	GO:0033365~protein localization in organelle	10	1.3089	0.144007	FBGN0038808, FBGN0038810, FBGN0014877, FBGN0026170, FBGN0031049, FBGN0036928, FBGN0024889, FBGN0004864, FBGN0011584, FBGN0040340	524	91	7937	1.6645	1	0.805157	93.0855
Annotation Cluster 24	Enrichment Score: 1.3094238401389078
Category	Term	Count	%	PValue	Genes	List Total	Pop Hits	Pop Total	Fold Enrichment	Bonferroni	Benjamini	FDR
SP_PIR_KEYWORDS	myristylation	4	0.52356	0.016378	FBGN0013749, FBGN0000273, FBGN0001123, FBGN0010348	741	10	12980	7.00675	0.994308	0.158266	19.9163
SP_PIR_KEYWORDS	lipoprotein	9	1.17801	0.0181344	FBGN0013749, FBGN0004360, FBGN0000273, FBGN0004179, FBGN0001123, FBGN0010348, FBGN0004636, FBGN0014020, FBGN0011582	741	59	12980	2.67206	0.996747	0.163899	21.8184
SP_PIR_KEYWORDS	blocked amino end	4	0.52356	0.0215806	FBGN0013749, FBGN0000273, FBGN0001123, FBGN0010348	741	11	12980	6.36977	0.998918	0.177252	25.4294
SP_PIR_KEYWORDS	myristate	3	0.39267	0.146853	FBGN0013749, FBGN0000273, FBGN0010348	741	12	12980	4.37922	1	0.493881	88.1884
UP_SEQ_FEATURE	lipid moiety-binding region:N-myristoyl glycine	3	0.39267	0.30142	FBGN0013749, FBGN0000273, FBGN0010348	273	12	2975	2.72436	1	1	99.5816
Annotation Cluster 25	Enrichment Score: 1.300812209198442
Category	Term	Count	%	PValue	Genes	List Total	Pop Hits	Pop Total	Fold Enrichment	Bonferroni	Benjamini	FDR
INTERPRO	IPR004434:Isocitrate dehydrogenase NAD-dependent, mitochondrial	3	0.39267	0.0132148	FBGN0038922, FBGN0027291, FBGN0039358	694	3	10196	14.6916	1	0.980571	19.3238
GOTERM_MF_FAT	GO:0051287~NAD or NADH binding	7	0.91623	0.0600789	FBGN0038922, FBGN0031771, FBGN0001128, FBGN0001091, FBGN0027291, FBGN0039358, FBGN0039909	561	40	7918	2.46996	1	0.608685	61.0024
GOTERM_MF_FAT	GO:0004449~isocitrate dehydrogenase (NAD+) activity	3	0.39267	0.061899	FBGN0038922, FBGN0027291, FBGN0039358	561	6	7918	7.05704	1	0.612578	62.1345
INTERPRO	IPR001804:Isocitrate/isopropylmalate dehydrogenase	3	0.39267	0.0770971	FBGN0038922, FBGN0027291, FBGN0039358	694	7	10196	6.29642	1	0.989191	72.6114
GOTERM_MF_FAT	GO:0004448~isocitrate dehydrogenase activity	3	0.39267	0.0826865	FBGN0038922, FBGN0027291, FBGN0039358	561	7	7918	6.04889	1	0.681316	73.0638
Annotation Cluster 26	Enrichment Score: 1.2663179017852544
Category	Term	Count	%	PValue	Genes	List Total	Pop Hits	Pop Total	Fold Enrichment	Bonferroni	Benjamini	FDR
GOTERM_BP_FAT	GO:0045727~positive regulation of translation	4	0.52356	0.0240858	FBGN0034967, FBGN0004838, FBGN0003031, FBGN0003165	524	10	7937	6.05878	1	0.494728	34.2221
GOTERM_MF_FAT	GO:0003730~mRNA 3'-UTR binding	5	0.65445	0.0341878	FBGN0004838, FBGN0003031, FBGN0017397, FBGN0003165, FBGN0000114	561	18	7918	3.92058	1	0.459116	41.062
GOTERM_BP_FAT	GO:0006417~regulation of translation	10	1.3089	0.0458265	FBGN0015218, FBGN0038808, FBGN0011666, FBGN0034237, FBGN0034967, FBGN0004838, FBGN0003031, FBGN0022073, FBGN0003165, FBGN0000114	524	72	7937	2.10374	1	0.588587	55.3342
GOTERM_BP_FAT	GO:0051247~positive regulation of protein metabolic process	4	0.52356	0.11113	FBGN0034967, FBGN0004838, FBGN0003031, FBGN0003165	524	18	7937	3.36599	1	0.760215	86.7875
GOTERM_BP_FAT	GO:0032270~positive regulation of cellular protein metabolic process	4	0.52356	0.11113	FBGN0034967, FBGN0004838, FBGN0003031, FBGN0003165	524	18	7937	3.36599	1	0.760215	86.7875
Annotation Cluster 27	Enrichment Score: 1.2293477416467045
Category	Term	Count	%	PValue	Genes	List Total	Pop Hits	Pop Total	Fold Enrichment	Bonferroni	Benjamini	FDR
GOTERM_MF_FAT	GO:0015077~monovalent inorganic cation transmembrane transporter activity	18	2.35602	0.000400903	FBGN0003676, FBGN0002921, FBGN0019644, FBGN0015031, FBGN0031066, FBGN0035521, FBGN0004145, FBGN0016691, FBGN0038271, FBGN0028662, FBGN0020367, FBGN0011227, FBGN0035032, FBGN0031830, FBGN0021906, FBGN0050354, FBGN0028342, FBGN0019624	561	97	7918	2.61911	0.257349	0.0483788	0.60757
GOTERM_MF_FAT	GO:0022890~inorganic cation transmembrane transporter activity	21	2.74869	0.000612332	FBGN0022355, FBGN0003676, FBGN0004551, FBGN0002921, FBGN0031066, FBGN0019644, FBGN0015031, FBGN0035521, FBGN0004145, FBGN0037000, FBGN0016691, FBGN0038271, FBGN0028662, FBGN0020367, FBGN0011227, FBGN0035032, FBGN0031830, FBGN0021906, FBGN0028342, FBGN0050354, FBGN0019624	561	128	7918	2.31559	0.365228	0.0628642	0.9266
GOTERM_MF_FAT	GO:0015078~hydrogen ion transmembrane transporter activity	17	2.22513	0.00092414	FBGN0003676, FBGN0019644, FBGN0015031, FBGN0031066, FBGN0035521, FBGN0004145, FBGN0016691, FBGN0038271, FBGN0028662, FBGN0020367, FBGN0011227, FBGN0035032, FBGN0031830, FBGN0021906, FBGN0050354, FBGN0028342, FBGN0019624	561	95	7918	2.52568	0.496428	0.0733927	1.39535
GOTERM_MF_FAT	GO:0015399~primary active transmembrane transporter activity	20	2.6178	0.0146281	FBGN0031170, FBGN0003676, FBGN0004551, FBGN0030403, FBGN0002921, FBGN0025683, FBGN0032120, FBGN0019644, FBGN0036928, FBGN0035521, FBGN0004145, FBGN0016691, FBGN0028662, FBGN0020367, FBGN0003515, FBGN0032026, FBGN0035032, FBGN0031049, FBGN0004512, FBGN0028342	561	157	7918	1.79797	0.999982	0.354267	20.0655
GOTERM_MF_FAT	GO:0015405~P-P-bond-hydrolysis-driven transmembrane transporter activity	20	2.6178	0.0146281	FBGN0031170, FBGN0003676, FBGN0004551, FBGN0030403, FBGN0002921, FBGN0025683, FBGN0032120, FBGN0019644, FBGN0036928, FBGN0035521, FBGN0004145, FBGN0016691, FBGN0028662, FBGN0020367, FBGN0003515, FBGN0032026, FBGN0035032, FBGN0031049, FBGN0004512, FBGN0028342	561	157	7918	1.79797	0.999982	0.354267	20.0655
GOTERM_MF_FAT	GO:0042626~ATPase activity, coupled to transmembrane movement of substances	18	2.35602	0.0150848	FBGN0031170, FBGN0003676, FBGN0004551, FBGN0030403, FBGN0002921, FBGN0025683, FBGN0032120, FBGN0019644, FBGN0035521, FBGN0004145, FBGN0016691, FBGN0028662, FBGN0020367, FBGN0003515, FBGN0032026, FBGN0035032, FBGN0004512, FBGN0028342	561	136	7918	1.86804	0.999987	0.341447	20.6267
GOTERM_MF_FAT	GO:0043492~ATPase activity, coupled to movement of substances	18	2.35602	0.0150848	FBGN0031170, FBGN0003676, FBGN0004551, FBGN0030403, FBGN0002921, FBGN0025683, FBGN0032120, FBGN0019644, FBGN0035521, FBGN0004145, FBGN0016691, FBGN0028662, FBGN0020367, FBGN0003515, FBGN0032026, FBGN0035032, FBGN0004512, FBGN0028342	561	136	7918	1.86804	0.999987	0.341447	20.6267
GOTERM_MF_FAT	GO:0015662~ATPase activity, coupled to transmembrane movement of ions, phosphorylative mechanism	12	1.57068	0.0156858	FBGN0003676, FBGN0035032, FBGN0004551, FBGN0002921, FBGN0032120, FBGN0019644, FBGN0035521, FBGN0004145, FBGN0028342, FBGN0016691, FBGN0028662, FBGN0020367	561	75	7918	2.25825	0.999992	0.342276	21.3597
GOTERM_MF_FAT	GO:0016820~hydrolase activity, acting on acid anhydrides, catalyzing transmembrane movement of substances	18	2.35602	0.0172401	FBGN0031170, FBGN0003676, FBGN0004551, FBGN0030403, FBGN0002921, FBGN0025683, FBGN0032120, FBGN0019644, FBGN0035521, FBGN0004145, FBGN0016691, FBGN0028662, FBGN0020367, FBGN0003515, FBGN0032026, FBGN0035032, FBGN0004512, FBGN0028342	561	138	7918	1.84097	0.999998	0.349572	23.226
GOTERM_BP_FAT	GO:0009145~purine nucleoside triphosphate biosynthetic process	12	1.57068	0.0180971	FBGN0035032, FBGN0004551, FBGN0002921, FBGN0032120, FBGN0019644, FBGN0035521, FBGN0004145, FBGN0028342, FBGN0000150, FBGN0016691, FBGN0028662, FBGN0020367	524	82	7937	2.21663	1	0.432939	26.9317
GOTERM_BP_FAT	GO:0009206~purine ribonucleoside triphosphate biosynthetic process	12	1.57068	0.0180971	FBGN0035032, FBGN0004551, FBGN0002921, FBGN0032120, FBGN0019644, FBGN0035521, FBGN0004145, FBGN0028342, FBGN0000150, FBGN0016691, FBGN0028662, FBGN0020367	524	82	7937	2.21663	1	0.432939	26.9317
GOTERM_BP_FAT	GO:0044271~nitrogen compound biosynthetic process	25	3.27225	0.0190549	FBGN0000239, FBGN0036000, FBGN0032120, FBGN0041607, FBGN0020367, FBGN0028662, FBGN0003189, FBGN0016691, FBGN0035032, FBGN0020385, FBGN0038641, FBGN0004907, FBGN0032222, FBGN0000150, FBGN0036663, FBGN0052068, FBGN0052158, FBGN0004551, FBGN0002921, FBGN0019644, FBGN0035521, FBGN0004145, FBGN0030512, FBGN0005619, FBGN0028342	524	233	7937	1.62521	1	0.44479	28.1467
GOTERM_BP_FAT	GO:0009201~ribonucleoside triphosphate biosynthetic process	12	1.57068	0.0196702	FBGN0035032, FBGN0004551, FBGN0002921, FBGN0032120, FBGN0019644, FBGN0035521, FBGN0004145, FBGN0028342, FBGN0000150, FBGN0016691, FBGN0028662, FBGN0020367	524	83	7937	2.18992	1	0.450306	28.9171
GOTERM_BP_FAT	GO:0009142~nucleoside triphosphate biosynthetic process	12	1.57068	0.0196702	FBGN0035032, FBGN0004551, FBGN0002921, FBGN0032120, FBGN0019644, FBGN0035521, FBGN0004145, FBGN0028342, FBGN0000150, FBGN0016691, FBGN0028662, FBGN0020367	524	83	7937	2.18992	1	0.450306	28.9171
GOTERM_MF_FAT	GO:0042625~ATPase activity, coupled to transmembrane movement of ions	12	1.57068	0.0224622	FBGN0003676, FBGN0035032, FBGN0004551, FBGN0002921, FBGN0032120, FBGN0019644, FBGN0035521, FBGN0004145, FBGN0028342, FBGN0016691, FBGN0028662, FBGN0020367	561	79	7918	2.14391	1	0.382223	29.1976
GOTERM_MF_FAT	GO:0008553~hydrogen-exporting ATPase activity, phosphorylative mechanism	9	1.17801	0.0254988	FBGN0003676, FBGN0035032, FBGN0019644, FBGN0035521, FBGN0004145, FBGN0028342, FBGN0016691, FBGN0028662, FBGN0020367	561	51	7918	2.49072	1	0.396106	32.4676
GOTERM_BP_FAT	GO:0009144~purine nucleoside triphosphate metabolic process	12	1.57068	0.0269843	FBGN0035032, FBGN0004551, FBGN0002921, FBGN0032120, FBGN0019644, FBGN0035521, FBGN0004145, FBGN0028342, FBGN0000150, FBGN0016691, FBGN0028662, FBGN0020367	524	87	7937	2.08923	1	0.520442	37.4992
GOTERM_BP_FAT	GO:0009205~purine ribonucleoside triphosphate metabolic process	12	1.57068	0.0269843	FBGN0035032, FBGN0004551, FBGN0002921, FBGN0032120, FBGN0019644, FBGN0035521, FBGN0004145, FBGN0028342, FBGN0000150, FBGN0016691, FBGN0028662, FBGN0020367	524	87	7937	2.08923	1	0.520442	37.4992
GOTERM_BP_FAT	GO:0009199~ribonucleoside triphosphate metabolic process	12	1.57068	0.0290842	FBGN0035032, FBGN0004551, FBGN0002921, FBGN0032120, FBGN0019644, FBGN0035521, FBGN0004145, FBGN0028342, FBGN0000150, FBGN0016691, FBGN0028662, FBGN0020367	524	88	7937	2.06549	1	0.533286	39.7767
GOTERM_BP_FAT	GO:0034654~nucleobase, nucleoside, nucleotide and nucleic acid biosynthetic process	18	2.35602	0.0306389	FBGN0000239, FBGN0036000, FBGN0052158, FBGN0004551, FBGN0002921, FBGN0032120, FBGN0019644, FBGN0035521, FBGN0004145, FBGN0016691, FBGN0003189, FBGN0028662, FBGN0020367, FBGN0030512, FBGN0035032, FBGN0020385, FBGN0028342, FBGN0000150	524	158	7937	1.7256	1	0.543	41.4122
GOTERM_BP_FAT	GO:0034404~nucleobase, nucleoside and nucleotide biosynthetic process	18	2.35602	0.0306389	FBGN0000239, FBGN0036000, FBGN0052158, FBGN0004551, FBGN0002921, FBGN0032120, FBGN0019644, FBGN0035521, FBGN0004145, FBGN0016691, FBGN0003189, FBGN0028662, FBGN0020367, FBGN0030512, FBGN0035032, FBGN0020385, FBGN0028342, FBGN0000150	524	158	7937	1.7256	1	0.543	41.4122
GOTERM_BP_FAT	GO:0006754~ATP biosynthetic process	11	1.43979	0.0312865	FBGN0035032, FBGN0004551, FBGN0002921, FBGN0032120, FBGN0019644, FBGN0035521, FBGN0004145, FBGN0028342, FBGN0016691, FBGN0028662, FBGN0020367	524	78	7937	2.13611	1	0.546106	42.0811
GOTERM_BP_FAT	GO:0009141~nucleoside triphosphate metabolic process	12	1.57068	0.0312989	FBGN0035032, FBGN0004551, FBGN0002921, FBGN0032120, FBGN0019644, FBGN0035521, FBGN0004145, FBGN0028342, FBGN0000150, FBGN0016691, FBGN0028662, FBGN0020367	524	89	7937	2.04228	1	0.541802	42.0938
GOTERM_BP_FAT	GO:0009152~purine ribonucleotide biosynthetic process	13	1.70157	0.03532	FBGN0000239, FBGN0004551, FBGN0002921, FBGN0032120, FBGN0019644, FBGN0035521, FBGN0004145, FBGN0028662, FBGN0020367, FBGN0016691, FBGN0035032, FBGN0000150, FBGN0028342	524	102	7937	1.93049	1	0.568727	46.0878
GOTERM_BP_FAT	GO:0046034~ATP metabolic process	11	1.43979	0.0364533	FBGN0035032, FBGN0004551, FBGN0002921, FBGN0032120, FBGN0019644, FBGN0035521, FBGN0004145, FBGN0028342, FBGN0016691, FBGN0028662, FBGN0020367	524	80	7937	2.08271	1	0.571961	47.1657
GOTERM_BP_FAT	GO:0009165~nucleotide biosynthetic process	17	2.22513	0.0397922	FBGN0000239, FBGN0052158, FBGN0004551, FBGN0002921, FBGN0032120, FBGN0019644, FBGN0035521, FBGN0004145, FBGN0016691, FBGN0003189, FBGN0028662, FBGN0020367, FBGN0030512, FBGN0035032, FBGN0020385, FBGN0028342, FBGN0000150	524	151	7937	1.70529	1	0.572468	50.2246
GOTERM_BP_FAT	GO:0009150~purine ribonucleotide metabolic process	13	1.70157	0.0483191	FBGN0000239, FBGN0004551, FBGN0002921, FBGN0032120, FBGN0019644, FBGN0035521, FBGN0004145, FBGN0028662, FBGN0020367, FBGN0016691, FBGN0035032, FBGN0000150, FBGN0028342	524	107	7937	1.84028	1	0.601543	57.2971
GOTERM_BP_FAT	GO:0009260~ribonucleotide biosynthetic process	13	1.70157	0.0483191	FBGN0000239, FBGN0004551, FBGN0002921, FBGN0032120, FBGN0019644, FBGN0035521, FBGN0004145, FBGN0028662, FBGN0020367, FBGN0016691, FBGN0035032, FBGN0000150, FBGN0028342	524	107	7937	1.84028	1	0.601543	57.2971
GOTERM_BP_FAT	GO:0055085~transmembrane transport	13	1.70157	0.0642715	FBGN0019830, FBGN0033391, FBGN0019644, FBGN0035521, FBGN0004145, FBGN0028662, FBGN0020367, FBGN0016691, FBGN0014877, FBGN0050035, FBGN0031049, FBGN0004512, FBGN0028342	524	112	7937	1.75813	1	0.646497	68.0609
GOTERM_BP_FAT	GO:0009259~ribonucleotide metabolic process	13	1.70157	0.0642715	FBGN0000239, FBGN0004551, FBGN0002921, FBGN0032120, FBGN0019644, FBGN0035521, FBGN0004145, FBGN0028662, FBGN0020367, FBGN0016691, FBGN0035032, FBGN0000150, FBGN0028342	524	112	7937	1.75813	1	0.646497	68.0609
SP_PIR_KEYWORDS	Hydrogen ion transport	5	0.65445	0.0648179	FBGN0035032, FBGN0019644, FBGN0004145, FBGN0016691, FBGN0020367	741	27	12980	3.24386	1	0.3372	59.3959
GOTERM_BP_FAT	GO:0006164~purine nucleotide biosynthetic process	14	1.83246	0.067436	FBGN0000239, FBGN0004551, FBGN0002921, FBGN0032120, FBGN0019644, FBGN0035521, FBGN0004145, FBGN0028662, FBGN0020367, FBGN0016691, FBGN0035032, FBGN0020385, FBGN0000150, FBGN0028342	524	125	7937	1.69646	1	0.656191	69.8668
GOTERM_CC_FAT	GO:0045259~proton-transporting ATP synthase complex	6	0.78534	0.072516	FBGN0003676, FBGN0035032, FBGN0019644, FBGN0004145, FBGN0028342, FBGN0016691	391	28	4786	2.62294	1	0.52991	64.6015
GOTERM_BP_FAT	GO:0006163~purine nucleotide metabolic process	14	1.83246	0.0859691	FBGN0000239, FBGN0004551, FBGN0002921, FBGN0032120, FBGN0019644, FBGN0035521, FBGN0004145, FBGN0028662, FBGN0020367, FBGN0016691, FBGN0035032, FBGN0020385, FBGN0000150, FBGN0028342	524	130	7937	1.63121	1	0.708418	78.6566
GOTERM_CC_FAT	GO:0005773~vacuole	9	1.17801	0.103684	FBGN0024320, FBGN0051148, FBGN0035521, FBGN0039045, FBGN0013770, FBGN0004145, FBGN0030057, FBGN0028662, FBGN0020367	391	59	4786	1.86718	1	0.656545	77.9103
GOTERM_CC_FAT	GO:0016469~proton-transporting two-sector ATPase complex	9	1.17801	0.111636	FBGN0003676, FBGN0035032, FBGN0019644, FBGN0035521, FBGN0004145, FBGN0028342, FBGN0016691, FBGN0028662, FBGN0020367	391	60	4786	1.83606	1	0.675695	80.4657
GOTERM_CC_FAT	GO:0005753~mitochondrial proton-transporting ATP synthase complex	5	0.65445	0.112132	FBGN0003676, FBGN0035032, FBGN0019644, FBGN0028342, FBGN0016691	391	23	4786	2.66096	1	0.668159	80.6156
GOTERM_BP_FAT	GO:0015992~proton transport	8	1.04712	0.119033	FBGN0035032, FBGN0019644, FBGN0035521, FBGN0004145, FBGN0028342, FBGN0016691, FBGN0028662, FBGN0020367	524	63	7937	1.92342	1	0.776803	88.667
GOTERM_CC_FAT	GO:0005774~vacuolar membrane	6	0.78534	0.126296	FBGN0024320, FBGN0035521, FBGN0039045, FBGN0004145, FBGN0028662, FBGN0020367	391	33	4786	2.22553	1	0.705274	84.4723
GOTERM_CC_FAT	GO:0044437~vacuolar part	6	0.78534	0.126296	FBGN0024320, FBGN0035521, FBGN0039045, FBGN0004145, FBGN0028662, FBGN0020367	391	33	4786	2.22553	1	0.705274	84.4723
GOTERM_BP_FAT	GO:0006818~hydrogen transport	8	1.04712	0.12655	FBGN0035032, FBGN0019644, FBGN0035521, FBGN0004145, FBGN0028342, FBGN0016691, FBGN0028662, FBGN0020367	524	64	7937	1.89337	1	0.788774	90.2185
GOTERM_BP_FAT	GO:0015986~ATP synthesis coupled proton transport	7	0.91623	0.161295	FBGN0019644, FBGN0035521, FBGN0004145, FBGN0028342, FBGN0016691, FBGN0028662, FBGN0020367	524	56	7937	1.89337	1	0.828996	95.1301
GOTERM_BP_FAT	GO:0015985~energy coupled proton transport, down electrochemical gradient	7	0.91623	0.161295	FBGN0019644, FBGN0035521, FBGN0004145, FBGN0028342, FBGN0016691, FBGN0028662, FBGN0020367	524	56	7937	1.89337	1	0.828996	95.1301
GOTERM_BP_FAT	GO:0034220~ion transmembrane transport	7	0.91623	0.180872	FBGN0019644, FBGN0035521, FBGN0004145, FBGN0028342, FBGN0016691, FBGN0028662, FBGN0020367	524	58	7937	1.82808	1	0.841947	96.7545
GOTERM_MF_FAT	GO:0016887~ATPase activity	30	3.9267	0.221456	FBGN0028684, FBGN0040234, FBGN0030403, FBGN0025683, FBGN0032120, FBGN0015282, FBGN0004687, FBGN0016691, FBGN0020367, FBGN0028662, FBGN0003515, FBGN0010349, FBGN0035720, FBGN0001219, FBGN0035032, FBGN0037561, FBGN0031170, FBGN0002773, FBGN0002772, FBGN0003676, FBGN0004551, FBGN0002921, FBGN0019644, FBGN0035521, FBGN0004145, FBGN0032026, FBGN0029798, FBGN0004512, FBGN0028342, FBGN0010246	561	353	7918	1.1995	1	0.910388	97.7731
GOTERM_BP_FAT	GO:0006812~cation transport	21	2.74869	0.222664	FBGN0022355, FBGN0019830, FBGN0004551, FBGN0002921, FBGN0019644, FBGN0035521, FBGN0051547, FBGN0004145, FBGN0037000, FBGN0016691, FBGN0020367, FBGN0028662, FBGN0035032, FBGN0038839, FBGN0065108, FBGN0038641, FBGN0053181, FBGN0045073, FBGN0028342, FBGN0000535, FBGN0002022	524	252	7937	1.26225	1	0.870471	98.6801
SP_PIR_KEYWORDS	ion transport	14	1.83246	0.239198	FBGN0004551, FBGN0002921, FBGN0019644, FBGN0039927, FBGN0004145, FBGN0020367, FBGN0016691, FBGN0035032, FBGN0065108, FBGN0038641, FBGN0045073, FBGN0000535, FBGN0004363, FBGN0000038	741	182	12980	1.34745	1	0.609495	97.4697
GOTERM_MF_FAT	GO:0042623~ATPase activity, coupled	26	3.40314	0.256634	FBGN0030403, FBGN0025683, FBGN0032120, FBGN0004687, FBGN0016691, FBGN0020367, FBGN0028662, FBGN0003515, FBGN0010349, FBGN0035720, FBGN0035032, FBGN0037561, FBGN0031170, FBGN0002773, FBGN0002772, FBGN0003676, FBGN0004551, FBGN0002921, FBGN0019644, FBGN0035521, FBGN0004145, FBGN0032026, FBGN0029798, FBGN0004512, FBGN0028342, FBGN0010246	561	307	7918	1.19533	1	0.927173	98.8972
GOTERM_CC_FAT	GO:0033177~proton-transporting two-sector ATPase complex, proton-transporting domain	5	0.65445	0.261433	FBGN0035032, FBGN0019644, FBGN0035521, FBGN0004145, FBGN0028662	391	32	4786	1.91256	1	0.903891	98.471
GOTERM_MF_FAT	GO:0019829~cation-transporting ATPase activity	4	0.52356	0.337518	FBGN0004551, FBGN0028342, FBGN0016691, FBGN0020367	561	29	7918	1.94677	1	0.957138	99.8085
GOTERM_BP_FAT	GO:0006811~ion transport	26	3.40314	0.345352	FBGN0016691, FBGN0020367, FBGN0028662, FBGN0035032, FBGN0038839, FBGN0065108, FBGN0038641, FBGN0053181, FBGN0000535, FBGN0002022, FBGN0019830, FBGN0022355, FBGN0004551, FBGN0002921, FBGN0019644, FBGN0039927, FBGN0035521, FBGN0034497, FBGN0051547, FBGN0037000, FBGN0004145, FBGN0045073, FBGN0028342, FBGN0004363, FBGN0034716, FBGN0000038	524	346	7937	1.13821	1	0.940205	99.931
GOTERM_MF_FAT	GO:0046933~hydrogen ion transporting ATP synthase activity, rotational mechanism	3	0.39267	0.367187	FBGN0028342, FBGN0016691, FBGN0020367	561	18	7918	2.35235	1	0.965321	99.9046
GOTERM_BP_FAT	GO:0015672~monovalent inorganic cation transport	14	1.83246	0.368021	FBGN0002921, FBGN0019644, FBGN0035521, FBGN0004145, FBGN0051547, FBGN0028662, FBGN0020367, FBGN0016691, FBGN0035032, FBGN0065108, FBGN0038839, FBGN0038641, FBGN0000535, FBGN0028342	524	175	7937	1.21176	1	0.946785	99.9623
GOTERM_CC_FAT	GO:0016471~vacuolar proton-transporting V-type ATPase complex	4	0.52356	0.424869	FBGN0035521, FBGN0004145, FBGN0028662, FBGN0020367	391	29	4786	1.68833	1	0.961515	99.9515
GOTERM_CC_FAT	GO:0033179~proton-transporting V-type ATPase, V0 domain	3	0.39267	0.437935	FBGN0035521, FBGN0004145, FBGN0028662	391	18	4786	2.04007	1	0.964556	99.9647
GOTERM_CC_FAT	GO:0045263~proton-transporting ATP synthase complex, coupling factor F(o)	3	0.39267	0.437935	FBGN0035032, FBGN0019644, FBGN0004145	391	18	4786	2.04007	1	0.964556	99.9647
GOTERM_MF_FAT	GO:0046961~proton-transporting ATPase activity, rotational mechanism	3	0.39267	0.49126	FBGN0028342, FBGN0016691, FBGN0020367	561	23	7918	1.84097	1	0.987228	99.9965
GOTERM_CC_FAT	GO:0033176~proton-transporting V-type ATPase complex	4	0.52356	0.532007	FBGN0035521, FBGN0004145, FBGN0028662, FBGN0020367	391	34	4786	1.44005	1	0.985072	99.9972
GOTERM_CC_FAT	GO:0033178~proton-transporting two-sector ATPase complex, catalytic domain	3	0.39267	0.697176	FBGN0028342, FBGN0016691, FBGN0020367	391	29	4786	1.26625	1	0.996073	100
Annotation Cluster 28	Enrichment Score: 1.2252969090229113
Category	Term	Count	%	PValue	Genes	List Total	Pop Hits	Pop Total	Fold Enrichment	Bonferroni	Benjamini	FDR
GOTERM_MF_FAT	GO:0016681~oxidoreductase activity, acting on diphenols and related substances as donors, cytochrome as acceptor	4	0.52356	0.0478935	FBGN0021906, FBGN0050354, FBGN0038271, FBGN0011227	561	12	7918	4.70469	1	0.554807	52.5694
GOTERM_MF_FAT	GO:0008121~ubiquinol-cytochrome-c reductase activity	4	0.52356	0.0478935	FBGN0021906, FBGN0050354, FBGN0038271, FBGN0011227	561	12	7918	4.70469	1	0.554807	52.5694
GOTERM_BP_FAT	GO:0006122~mitochondrial electron transport, ubiquinol to cytochrome c	4	0.52356	0.0495626	FBGN0021906, FBGN0050354, FBGN0038271, FBGN0011227	524	13	7937	4.6606	1	0.604308	58.2457
GOTERM_CC_FAT	GO:0005750~mitochondrial respiratory chain complex III	4	0.52356	0.067961	FBGN0021906, FBGN0050354, FBGN0038271, FBGN0011227	391	12	4786	4.08014	1	0.515826	62.1264
GOTERM_CC_FAT	GO:0045275~respiratory chain complex III	4	0.52356	0.067961	FBGN0021906, FBGN0050354, FBGN0038271, FBGN0011227	391	12	4786	4.08014	1	0.515826	62.1264
GOTERM_MF_FAT	GO:0016679~oxidoreductase activity, acting on diphenols and related substances as donors	4	0.52356	0.0847213	FBGN0021906, FBGN0050354, FBGN0038271, FBGN0011227	561	15	7918	3.76376	1	0.684122	73.9577
Annotation Cluster 29	Enrichment Score: 1.2182528725847594
Category	Term	Count	%	PValue	Genes	List Total	Pop Hits	Pop Total	Fold Enrichment	Bonferroni	Benjamini	FDR
INTERPRO	IPR001723:Steroid hormone receptor	5	0.65445	0.0199504	FBGN0000568, FBGN0004914, FBGN0003651, FBGN0014859, FBGN0035849	694	16	10196	4.59114	1	0.967007	27.7677
SMART	SM00430:HOLI	5	0.65445	0.0204235	FBGN0000568, FBGN0004914, FBGN0003651, FBGN0014859, FBGN0035849	311	17	4824	4.56213	0.982115	0.738486	22.7068
INTERPRO	IPR008946:Nuclear hormone receptor, ligand-binding	5	0.65445	0.0247198	FBGN0000568, FBGN0004914, FBGN0003651, FBGN0014859, FBGN0035849	694	17	10196	4.32107	1	0.948497	33.2374
INTERPRO	IPR000536:Nuclear hormone receptor, ligand-binding, core	5	0.65445	0.0247198	FBGN0000568, FBGN0004914, FBGN0003651, FBGN0014859, FBGN0035849	694	17	10196	4.32107	1	0.948497	33.2374
INTERPRO	IPR013088:Zinc finger, NHR/GATA-type	6	0.78534	0.0285242	FBGN0000568, FBGN0004914, FBGN0032223, FBGN0003651, FBGN0014859, FBGN0035849	694	26	10196	3.39038	1	0.9426	37.3191
GOTERM_MF_FAT	GO:0003707~steroid hormone receptor activity	5	0.65445	0.0409591	FBGN0000568, FBGN0004914, FBGN0003651, FBGN0014859, FBGN0035849	561	19	7918	3.71423	1	0.514057	47.0389
SMART	SM00399:ZnF_C4	5	0.65445	0.04881	FBGN0000568, FBGN0004914, FBGN0003651, FBGN0014859, FBGN0035849	311	22	4824	3.52529	0.999942	0.857956	46.4533
INTERPRO	IPR001628:Zinc finger, nuclear hormone receptor-type	5	0.65445	0.058161	FBGN0000568, FBGN0004914, FBGN0003651, FBGN0014859, FBGN0035849	694	22	10196	3.33901	1	0.976179	61.9857
GOTERM_MF_FAT	GO:0004879~ligand-dependent nuclear receptor activity	5	0.65445	0.0750174	FBGN0000568, FBGN0004914, FBGN0003651, FBGN0014859, FBGN0035849	561	23	7918	3.06828	1	0.650771	69.4304
SP_PIR_KEYWORDS	zinc finger	6	0.78534	0.163746	FBGN0004892, FBGN0000568, FBGN0004914, FBGN0003651, FBGN0003870, FBGN0003231	741	51	12980	2.06081	1	0.503237	90.974
UP_SEQ_FEATURE	zinc finger region:NR C4-type	4	0.52356	0.198656	FBGN0000568, FBGN0004914, FBGN0003651, FBGN0014859	273	17	2975	2.5641	1	1	96.5996
UP_SEQ_FEATURE	DNA-binding region:Nuclear receptor	4	0.52356	0.223365	FBGN0000568, FBGN0004914, FBGN0003651, FBGN0014859	273	18	2975	2.42165	1	1	97.892
INTERPRO	IPR000324:Vitamin D receptor	3	0.39267	0.323138	FBGN0000568, FBGN0014859, FBGN0035849	694	17	10196	2.59264	1	0.999838	99.8163
Annotation Cluster 30	Enrichment Score: 1.2101883833077332
Category	Term	Count	%	PValue	Genes	List Total	Pop Hits	Pop Total	Fold Enrichment	Bonferroni	Benjamini	FDR
SP_PIR_KEYWORDS	actin-binding	9	1.17801	0.00407472	FBGN0004873, FBGN0003721, FBGN0000709, FBGN0000308, FBGN0000667, FBGN0020503, FBGN0053715, FBGN0010246, FBGN0014020	741	46	12980	3.42721	0.721404	0.0518568	5.34341
GOTERM_MF_FAT	GO:0003779~actin binding	18	2.35602	0.0052447	FBGN0004873, FBGN0003721, FBGN0000308, FBGN0037590, FBGN0082582, FBGN0020503, FBGN0031050, FBGN0029903, FBGN0033109, FBGN0035499, FBGN0000709, FBGN0000667, FBGN0004117, FBGN0053715, FBGN0001961, FBGN0000083, FBGN0010246, FBGN0014020	561	122	7918	2.08241	0.979795	0.194883	7.68097
GOTERM_CC_FAT	GO:0015629~actin cytoskeleton	13	1.70157	0.0481329	FBGN0000046, FBGN0002773, FBGN0002772, FBGN0003721, FBGN0000308, FBGN0038576, FBGN0004687, FBGN0031050, FBGN0033109, FBGN0035499, FBGN0004117, FBGN0001961, FBGN0010246	391	87	4786	1.82903	1	0.425691	49.3644
GOTERM_MF_FAT	GO:0008092~cytoskeletal protein binding	22	2.87958	0.0906684	FBGN0004873, FBGN0003721, FBGN0000308, FBGN0020503, FBGN0037590, FBGN0082582, FBGN0051641, FBGN0004687, FBGN0031050, FBGN0029903, FBGN0033109, FBGN0033739, FBGN0035499, FBGN0000709, FBGN0000667, FBGN0004117, FBGN0053715, FBGN0001961, FBGN0000150, FBGN0000083, FBGN0010246, FBGN0014020	561	218	7918	1.42436	1	0.685297	76.4141
GOTERM_CC_FAT	GO:0005856~cytoskeleton	27	3.53403	0.730347	FBGN0015218, FBGN0000046, FBGN0040232, FBGN0000308, FBGN0082582, FBGN0004687, FBGN0004864, FBGN0010349, FBGN0033109, FBGN0004117, FBGN0010235, FBGN0000150, FBGN0003884, FBGN0001961, FBGN0014020, FBGN0004873, FBGN0002773, FBGN0002772, FBGN0003721, FBGN0038576, FBGN0020503, FBGN0051641, FBGN0031050, FBGN0020255, FBGN0035499, FBGN0010246, FBGN0023177	391	351	4786	0.94157	1	0.996496	100
GOTERM_CC_FAT	GO:0044430~cytoskeletal part	21	2.74869	0.80468	FBGN0015218, FBGN0000046, FBGN0002773, FBGN0002772, FBGN0003721, FBGN0040232, FBGN0038576, FBGN0020503, FBGN0051641, FBGN0004687, FBGN0031050, FBGN0010349, FBGN0020255, FBGN0035499, FBGN0004117, FBGN0001961, FBGN0000150, FBGN0010235, FBGN0003884, FBGN0010246, FBGN0023177	391	287	4786	0.89564	1	0.998062	100
Annotation Cluster 31	Enrichment Score: 1.198443674071731
Category	Term	Count	%	PValue	Genes	List Total	Pop Hits	Pop Total	Fold Enrichment	Bonferroni	Benjamini	FDR
SP_PIR_KEYWORDS	LIM domain	6	0.78534	0.0419395	FBGN0032196, FBGN0041789, FBGN0034223, FBGN0039055, FBGN0013751, FBGN0000099	741	34	12980	3.09121	0.999999	0.273337	43.7988
SMART	SM00132:LIM	6	0.78534	0.0706101	FBGN0032196, FBGN0041789, FBGN0034223, FBGN0039055, FBGN0013751, FBGN0000099	311	35	4824	2.65907	0.999999	0.907438	59.909
INTERPRO	IPR001781:Zinc finger, LIM-type	6	0.78534	0.0857392	FBGN0032196, FBGN0041789, FBGN0034223, FBGN0039055, FBGN0013751, FBGN0000099	694	35	10196	2.51857	1	0.990131	76.4702
Annotation Cluster 32	Enrichment Score: 1.1714516679937934
Category	Term	Count	%	PValue	Genes	List Total	Pop Hits	Pop Total	Fold Enrichment	Bonferroni	Benjamini	FDR
GOTERM_BP_FAT	GO:0007611~learning or memory	13	1.70157	0.00423459	FBGN0033039, FBGN0004103, FBGN0003165, FBGN0045823, FBGN0011582, FBGN0046114, FBGN0033765, FBGN0000273, FBGN0061469, FBGN0004907, FBGN0001123, FBGN0000535, FBGN0003371	524	77	7937	2.55728	0.999783	0.181975	7.0315
GOTERM_BP_FAT	GO:0007612~learning	8	1.04712	0.0677996	FBGN0046114, FBGN0033039, FBGN0004103, FBGN0000273, FBGN0004907, FBGN0045823, FBGN0003371, FBGN0011582	524	55	7937	2.20319	1	0.655423	70.068
GOTERM_BP_FAT	GO:0008355~olfactory learning	7	0.91623	0.0935298	FBGN0046114, FBGN0033039, FBGN0004103, FBGN0000273, FBGN0004907, FBGN0045823, FBGN0003371	524	48	7937	2.20893	1	0.72316	81.4951
GOTERM_BP_FAT	GO:0042048~olfactory behavior	10	1.3089	0.172748	FBGN0046114, FBGN0033039, FBGN0004103, FBGN0016926, FBGN0000273, FBGN0004907, FBGN0005585, FBGN0045823, FBGN0003371, FBGN0037324	524	95	7937	1.59442	1	0.838191	96.1548
GOTERM_BP_FAT	GO:0007635~chemosensory behavior	10	1.3089	0.299461	FBGN0046114, FBGN0033039, FBGN0004103, FBGN0016926, FBGN0000273, FBGN0004907, FBGN0005585, FBGN0045823, FBGN0003371, FBGN0037324	524	110	7937	1.377	1	0.919374	99.779
Annotation Cluster 33	Enrichment Score: 1.1675749510428342
Category	Term	Count	%	PValue	Genes	List Total	Pop Hits	Pop Total	Fold Enrichment	Bonferroni	Benjamini	FDR
GOTERM_BP_FAT	GO:0051235~maintenance of location	9	1.17801	0.0108202	FBGN0043884, FBGN0000338, FBGN0034072, FBGN0002736, FBGN0000308, FBGN0000667, FBGN0041789, FBGN0000250, FBGN0010349	524	47	7937	2.90048	1	0.325129	17.0487
GOTERM_BP_FAT	GO:0051651~maintenance of location in cell	7	0.91623	0.0251618	FBGN0043884, FBGN0000338, FBGN0034072, FBGN0000308, FBGN0000667, FBGN0041789, FBGN0000250	524	35	7937	3.02939	1	0.505217	35.4571
GOTERM_BP_FAT	GO:0032507~maintenance of protein location in cell	6	0.78534	0.0627415	FBGN0043884, FBGN0034072, FBGN0000308, FBGN0000667, FBGN0041789, FBGN0000250	524	33	7937	2.75399	1	0.643178	67.1517
GOTERM_BP_FAT	GO:0045185~maintenance of protein location	6	0.78534	0.0932791	FBGN0043884, FBGN0034072, FBGN0000308, FBGN0000667, FBGN0041789, FBGN0000250	524	37	7937	2.45626	1	0.724503	81.407
GOTERM_BP_FAT	GO:0007016~cytoskeletal anchoring at plasma membrane	4	0.52356	0.097142	FBGN0043884, FBGN0034072, FBGN0000667, FBGN0041789	524	17	7937	3.56399	1	0.732646	82.7221
GOTERM_CC_FAT	GO:0016323~basolateral plasma membrane	3	0.39267	0.638007	FBGN0034072, FBGN0000667, FBGN0041789	391	26	4786	1.41235	1	0.994678	99.9999
Annotation Cluster 34	Enrichment Score: 1.150479686331501
Category	Term	Count	%	PValue	Genes	List Total	Pop Hits	Pop Total	Fold Enrichment	Bonferroni	Benjamini	FDR
GOTERM_BP_FAT	GO:0044093~positive regulation of molecular function	12	1.57068	0.00705068	FBGN0046114, FBGN0013948, FBGN0004573, FBGN0004625, FBGN0038980, FBGN0026170, FBGN0000273, FBGN0004907, FBGN0005198, FBGN0001123, FBGN0045073, FBGN0011582	524	72	7937	2.52449	0.999999	0.258652	11.4469
GOTERM_BP_FAT	GO:0007190~activation of adenylate cyclase activity	4	0.52356	0.0177128	FBGN0004573, FBGN0038980, FBGN0001123, FBGN0011582	524	9	7937	6.73198	1	0.43104	26.4388
GOTERM_BP_FAT	GO:0043085~positive regulation of catalytic activity	10	1.3089	0.0234867	FBGN0046114, FBGN0013948, FBGN0004573, FBGN0004625, FBGN0038980, FBGN0026170, FBGN0004907, FBGN0005198, FBGN0001123, FBGN0011582	524	64	7937	2.36671	1	0.495789	33.5248
GOTERM_BP_FAT	GO:0031281~positive regulation of cyclase activity	4	0.52356	0.0240858	FBGN0004573, FBGN0038980, FBGN0001123, FBGN0011582	524	10	7937	6.05878	1	0.494728	34.2221
GOTERM_BP_FAT	GO:0045762~positive regulation of adenylate cyclase activity	4	0.52356	0.0240858	FBGN0004573, FBGN0038980, FBGN0001123, FBGN0011582	524	10	7937	6.05878	1	0.494728	34.2221
GOTERM_BP_FAT	GO:0051349~positive regulation of lyase activity	4	0.52356	0.0315296	FBGN0004573, FBGN0038980, FBGN0001123, FBGN0011582	524	11	7937	5.50798	1	0.540084	42.3303
GOTERM_BP_FAT	GO:0031279~regulation of cyclase activity	4	0.52356	0.0400307	FBGN0004573, FBGN0038980, FBGN0001123, FBGN0011582	524	12	7937	5.04898	1	0.570879	50.4366
GOTERM_BP_FAT	GO:0030817~regulation of cAMP biosynthetic process	4	0.52356	0.0400307	FBGN0004573, FBGN0038980, FBGN0001123, FBGN0011582	524	12	7937	5.04898	1	0.570879	50.4366
GOTERM_BP_FAT	GO:0030802~regulation of cyclic nucleotide biosynthetic process	4	0.52356	0.0400307	FBGN0004573, FBGN0038980, FBGN0001123, FBGN0011582	524	12	7937	5.04898	1	0.570879	50.4366
GOTERM_BP_FAT	GO:0030799~regulation of cyclic nucleotide metabolic process	4	0.52356	0.0400307	FBGN0004573, FBGN0038980, FBGN0001123, FBGN0011582	524	12	7937	5.04898	1	0.570879	50.4366
GOTERM_BP_FAT	GO:0030814~regulation of cAMP metabolic process	4	0.52356	0.0400307	FBGN0004573, FBGN0038980, FBGN0001123, FBGN0011582	524	12	7937	5.04898	1	0.570879	50.4366
GOTERM_BP_FAT	GO:0030808~regulation of nucleotide biosynthetic process	4	0.52356	0.0400307	FBGN0004573, FBGN0038980, FBGN0001123, FBGN0011582	524	12	7937	5.04898	1	0.570879	50.4366
GOTERM_BP_FAT	GO:0045761~regulation of adenylate cyclase activity	4	0.52356	0.0400307	FBGN0004573, FBGN0038980, FBGN0001123, FBGN0011582	524	12	7937	5.04898	1	0.570879	50.4366
GOTERM_BP_FAT	GO:0051339~regulation of lyase activity	4	0.52356	0.0495626	FBGN0004573, FBGN0038980, FBGN0001123, FBGN0011582	524	13	7937	4.6606	1	0.604308	58.2457
GOTERM_BP_FAT	GO:0010579~positive regulation of adenylate cyclase activity by G-protein signaling pathway	3	0.39267	0.054441	FBGN0004573, FBGN0038980, FBGN0011582	524	6	7937	7.57347	1	0.623258	61.7789
GOTERM_BP_FAT	GO:0007189~activation of adenylate cyclase activity by G-protein signaling pathway	3	0.39267	0.054441	FBGN0004573, FBGN0038980, FBGN0011582	524	6	7937	7.57347	1	0.623258	61.7789
GOTERM_BP_FAT	GO:0010578~regulation of adenylate cyclase activity involved in G-protein signaling	3	0.39267	0.054441	FBGN0004573, FBGN0038980, FBGN0011582	524	6	7937	7.57347	1	0.623258	61.7789
GOTERM_BP_FAT	GO:0006140~regulation of nucleotide metabolic process	4	0.52356	0.0600883	FBGN0004573, FBGN0038980, FBGN0001123, FBGN0011582	524	14	7937	4.3277	1	0.644863	65.517
GOTERM_BP_FAT	GO:0019933~cAMP-mediated signaling	4	0.52356	0.0839326	FBGN0004573, FBGN0038980, FBGN0000273, FBGN0011582	524	16	7937	3.78674	1	0.701883	77.8247
GOTERM_BP_FAT	GO:0019935~cyclic-nucleotide-mediated signaling	4	0.52356	0.097142	FBGN0004573, FBGN0038980, FBGN0000273, FBGN0011582	524	17	7937	3.56399	1	0.732646	82.7221
GOTERM_BP_FAT	GO:0007188~G-protein signaling, coupled to cAMP nucleotide second messenger	3	0.39267	0.137343	FBGN0004573, FBGN0038980, FBGN0011582	524	10	7937	4.54408	1	0.804399	92.0999
GOTERM_BP_FAT	GO:0007187~G-protein signaling, coupled to cyclic nucleotide second messenger	3	0.39267	0.137343	FBGN0004573, FBGN0038980, FBGN0011582	524	10	7937	4.54408	1	0.804399	92.0999
GOTERM_BP_FAT	GO:0019932~second-messenger-mediated signaling	5	0.65445	0.156674	FBGN0004573, FBGN0004625, FBGN0038980, FBGN0000273, FBGN0011582	524	32	7937	2.36671	1	0.827131	94.6479
GOTERM_BP_FAT	GO:0051345~positive regulation of hydrolase activity	4	0.52356	0.1905	FBGN0013948, FBGN0004625, FBGN0038980, FBGN0005198	524	23	7937	2.63425	1	0.85188	97.3511
GOTERM_MF_FAT	GO:0008227~amine receptor activity	3	0.39267	0.49126	FBGN0004573, FBGN0038980, FBGN0011582	561	23	7918	1.84097	1	0.987228	99.9965
KEGG_PATHWAY	dme04080:Neuroactive ligand-receptor interaction	4	0.52356	0.75856	FBGN0004573, FBGN0011554, FBGN0036934, FBGN0011582	227	35	2054	1.03411	1	0.999112	100
INTERPRO	IPR017452:GPCR, rhodopsin-like superfamily	4	0.52356	0.897789	FBGN0004573, FBGN0038980, FBGN0036934, FBGN0011582	694	76	10196	0.773244	1	1	100
INTERPRO	IPR000276:7TM GPCR, rhodopsin-like	4	0.52356	0.937999	FBGN0004573, FBGN0038980, FBGN0036934, FBGN0011582	694	86	10196	0.683332	1	1	100
Annotation Cluster 35	Enrichment Score: 1.119719637935692
Category	Term	Count	%	PValue	Genes	List Total	Pop Hits	Pop Total	Fold Enrichment	Bonferroni	Benjamini	FDR
GOTERM_MF_FAT	GO:0003729~mRNA binding	22	2.87958	0.0218784	FBGN0038808, FBGN0011666, FBGN0016978, FBGN0034237, FBGN0027553, FBGN0025790, FBGN0064116, FBGN0052423, FBGN0023441, FBGN0005648, FBGN0029629, FBGN0003031, FBGN0011571, FBGN0003165, FBGN0026402, FBGN0000114, FBGN0039730, FBGN0024285, FBGN0015907, FBGN0004838, FBGN0017397, FBGN0011640	561	186	7918	1.66941	1	0.382925	28.5522
SMART	SM00360:RRM	16	2.09424	0.0358374	FBGN0011666, FBGN0016978, FBGN0034237, FBGN0025790, FBGN0064116, FBGN0052423, FBGN0023441, FBGN0005648, FBGN0003031, FBGN0029629, FBGN0011571, FBGN0000114, FBGN0039730, FBGN0024285, FBGN0004838, FBGN0011640	311	141	4824	1.76014	0.999188	0.831218	36.5891
INTERPRO	IPR000504:RNA recognition motif, RNP-1	16	2.09424	0.0555945	FBGN0011666, FBGN0016978, FBGN0034237, FBGN0025790, FBGN0064116, FBGN0052423, FBGN0023441, FBGN0005648, FBGN0003031, FBGN0029629, FBGN0011571, FBGN0000114, FBGN0039730, FBGN0024285, FBGN0004838, FBGN0011640	694	141	10196	1.66714	1	0.981448	60.2787
INTERPRO	IPR012677:Nucleotide-binding, alpha-beta plait	14	1.83246	0.123007	FBGN0011666, FBGN0016978, FBGN0025790, FBGN0034237, FBGN0064116, FBGN0052423, FBGN0005648, FBGN0003031, FBGN0029629, FBGN0000114, FBGN0039730, FBGN0024285, FBGN0004838, FBGN0011640	694	134	10196	1.53495	1	0.994398	87.9807
GOTERM_MF_FAT	GO:0003723~RNA binding	45	5.89005	0.46999	FBGN0015218, FBGN0033699, FBGN0038808, FBGN0034237, FBGN0027553, FBGN0034967, FBGN0064116, FBGN0023441, FBGN0005648, FBGN0002736, FBGN0029629, FBGN0003165, FBGN0036853, FBGN0000114, FBGN0039730, FBGN0004867, FBGN0043884, FBGN0036213, FBGN0035111, FBGN0010408, FBGN0037561, FBGN0038464, FBGN0002622, FBGN0010278, FBGN0016978, FBGN0011666, FBGN0011284, FBGN0025790, FBGN0052423, FBGN0003031, FBGN00642…	561	610	7918	1.0412	1	0.985647	99.9935
Annotation Cluster 36	Enrichment Score: 1.0983481269977706
Category	Term	Count	%	PValue	Genes	List Total	Pop Hits	Pop Total	Fold Enrichment	Bonferroni	Benjamini	FDR
SP_PIR_KEYWORDS	lipoprotein	9	1.17801	0.0181344	FBGN0013749, FBGN0004360, FBGN0000273, FBGN0004179, FBGN0001123, FBGN0010348, FBGN0004636, FBGN0014020, FBGN0011582	741	59	12980	2.67206	0.996747	0.163899	21.8184
SP_PIR_KEYWORDS	palmitate	4	0.52356	0.0690831	FBGN0004360, FBGN0004179, FBGN0001123, FBGN0011582	741	17	12980	4.12162	1	0.339613	61.8171
UP_SEQ_FEATURE	lipid moiety-binding region:S-palmitoyl cysteine	3	0.39267	0.40465	FBGN0004360, FBGN0001123, FBGN0011582	273	15	2975	2.17949	1	1	99.9636
Annotation Cluster 37	Enrichment Score: 1.0686375735923273
Category	Term	Count	%	PValue	Genes	List Total	Pop Hits	Pop Total	Fold Enrichment	Bonferroni	Benjamini	FDR
INTERPRO	IPR000583:Glutamine amidotransferase, class-II	3	0.39267	0.0576111	FBGN0039580, FBGN0041607, FBGN0036663	694	6	10196	7.34582	1	0.979887	61.6258
INTERPRO	IPR017932:Glutamine amidotransferase, type II	3	0.39267	0.0576111	FBGN0039580, FBGN0041607, FBGN0036663	694	6	10196	7.34582	1	0.979887	61.6258
KEGG_PATHWAY	dme00250:Alanine, aspartate and glutamate metabolism	6	0.78534	0.187532	FBGN0033765, FBGN0039580, FBGN0041607, FBGN0036927, FBGN0036663, FBGN0003189	227	28	2054	1.93896	1	0.928673	89.5065
Annotation Cluster 38	Enrichment Score: 1.0012495745522936
Category	Term	Count	%	PValue	Genes	List Total	Pop Hits	Pop Total	Fold Enrichment	Bonferroni	Benjamini	FDR
INTERPRO	IPR002113:Adenine nucleotide translocator 1	5	0.65445	0.0501828	FBGN0019830, FBGN0033391, FBGN0052250, FBGN0037913, FBGN0003360	694	21	10196	3.49801	1	0.982878	56.4409
INTERPRO	IPR018108:Mitochondrial substrate/solute carrier	7	0.91623	0.104842	FBGN0019830, FBGN0033391, FBGN0027786, FBGN0052250, FBGN0034497, FBGN0037913, FBGN0003360	694	48	10196	2.14253	1	0.993577	83.2662
INTERPRO	IPR001993:Mitochondrial substrate carrier	6	0.78534	0.188435	FBGN0019830, FBGN0033391, FBGN0052250, FBGN0034497, FBGN0037913, FBGN0003360	694	45	10196	1.95889	1	0.998964	96.5616
Annotation Cluster 39	Enrichment Score: 0.9751175322867957
Category	Term	Count	%	PValue	Genes	List Total	Pop Hits	Pop Total	Fold Enrichment	Bonferroni	Benjamini	FDR
GOTERM_MF_FAT	GO:0051536~iron-sulfur cluster binding	8	1.04712	0.0659338	FBGN0031771, FBGN0037637, FBGN0014028, FBGN0021906, FBGN0038349, FBGN0029798, FBGN0036663, FBGN0062442	561	51	7918	2.21397	1	0.622157	64.5355
GOTERM_MF_FAT	GO:0051540~metal cluster binding	8	1.04712	0.0659338	FBGN0031771, FBGN0037637, FBGN0014028, FBGN0021906, FBGN0038349, FBGN0029798, FBGN0036663, FBGN0062442	561	51	7918	2.21397	1	0.622157	64.5355
GOTERM_MF_FAT	GO:0051537~2 iron, 2 sulfur cluster binding	4	0.52356	0.114219	FBGN0014028, FBGN0021906, FBGN0038349, FBGN0062442	561	17	7918	3.32096	1	0.749555	84.1709
SP_PIR_KEYWORDS	2Fe-2S	3	0.39267	0.146853	FBGN0014028, FBGN0021906, FBGN0062442	741	12	12980	4.37922	1	0.493881	88.1884
SP_PIR_KEYWORDS	iron-sulfur	4	0.52356	0.182632	FBGN0014028, FBGN0021906, FBGN0029798, FBGN0062442	741	26	12980	2.6949	1	0.528315	93.3615
Annotation Cluster 40	Enrichment Score: 0.972834870893271
Category	Term	Count	%	PValue	Genes	List Total	Pop Hits	Pop Total	Fold Enrichment	Bonferroni	Benjamini	FDR
GOTERM_BP_FAT	GO:0009108~coenzyme biosynthetic process	7	0.91623	0.0609317	FBGN0046114, FBGN0020236, FBGN0020385, FBGN0037469, FBGN0052495, FBGN0031912, FBGN0030512	524	43	7937	2.46578	1	0.637994	66.0448
GOTERM_BP_FAT	GO:0044272~sulfur compound biosynthetic process	5	0.65445	0.0880956	FBGN0046114, FBGN0052068, FBGN0030662, FBGN0020385, FBGN0052495	524	26	7937	2.91287	1	0.710251	79.4939
GOTERM_BP_FAT	GO:0006790~sulfur metabolic process	5	0.65445	0.224749	FBGN0046114, FBGN0052068, FBGN0030662, FBGN0020385, FBGN0052495	524	37	7937	2.04688	1	0.872194	98.7396
Annotation Cluster 41	Enrichment Score: 0.9510166614521119
Category	Term	Count	%	PValue	Genes	List Total	Pop Hits	Pop Total	Fold Enrichment	Bonferroni	Benjamini	FDR
GOTERM_CC_FAT	GO:0045254~pyruvate dehydrogenase complex	3	0.39267	0.0561384	FBGN0039635, FBGN0031912, FBGN0028325	391	5	4786	7.34425	1	0.457964	54.9334
GOTERM_BP_FAT	GO:0006090~pyruvate metabolic process	4	0.52356	0.0600883	FBGN0003067, FBGN0039635, FBGN0031912, FBGN0028325	524	14	7937	4.3277	1	0.644863	65.517
KEGG_PATHWAY	dme00620:Pyruvate metabolism	7	0.91623	0.415815	FBGN0003067, FBGN0037024, FBGN0038587, FBGN0032237, FBGN0039635, FBGN0031912, FBGN0028325	227	47	2054	1.34764	1	0.987082	99.7077
Annotation Cluster 42	Enrichment Score: 0.9431415542560901
Category	Term	Count	%	PValue	Genes	List Total	Pop Hits	Pop Total	Fold Enrichment	Bonferroni	Benjamini	FDR
INTERPRO	IPR005811:ATP-citrate lyase/succinyl-CoA ligase	3	0.39267	0.0401915	FBGN0020236, FBGN0029118, FBGN0004888	694	5	10196	8.81499	1	0.968951	48.4256
INTERPRO	IPR016102:Succinyl-CoA synthetase-like	3	0.39267	0.0401915	FBGN0020236, FBGN0029118, FBGN0004888	694	5	10196	8.81499	1	0.968951	48.4256
GOTERM_MF_FAT	GO:0004774~succinate-CoA ligase activity	3	0.39267	0.0826865	FBGN0020236, FBGN0029118, FBGN0004888	561	7	7918	6.04889	1	0.681316	73.0638
GOTERM_MF_FAT	GO:0016877~ligase activity, forming carbon-sulfur bonds	4	0.52356	0.219614	FBGN0020236, FBGN0029118, FBGN0010609, FBGN0004888	561	23	7918	2.45462	1	0.911161	97.6917
GOTERM_MF_FAT	GO:0016405~CoA-ligase activity	3	0.39267	0.260288	FBGN0020236, FBGN0029118, FBGN0004888	561	14	7918	3.02445	1	0.928056	98.9767
GOTERM_MF_FAT	GO:0016878~acid-thiol ligase activity	3	0.39267	0.287298	FBGN0020236, FBGN0029118, FBGN0004888	561	15	7918	2.82282	1	0.938722	99.4186
Annotation Cluster 43	Enrichment Score: 0.9351895284442922
Category	Term	Count	%	PValue	Genes	List Total	Pop Hits	Pop Total	Fold Enrichment	Bonferroni	Benjamini	FDR
GOTERM_BP_FAT	GO:0006928~cell motion	33	4.31937	0.00572679	FBGN0000239, FBGN0014007, FBGN0004603, FBGN0033159, FBGN0000490, FBGN0003165, FBGN0011300, FBGN0004864, FBGN0028644, FBGN0001219, FBGN0026192, FBGN0027053, FBGN0000150, FBGN0031692, FBGN0014020, FBGN0005630, FBGN0022382, FBGN0032006, FBGN0004103, FBGN0051641, FBGN0011592, FBGN0026402, FBGN0004636, FBGN0004838, FBGN0017397, FBGN0005558, FBGN0005638, FBGN0003138, FBGN0004512, FBGN0014010, FBGN00014…	524	305	7937	1.63885	0.999989	0.224094	9.39633
GOTERM_BP_FAT	GO:0030182~neuron differentiation	37	4.84293	0.0441632	FBGN0000239, FBGN0014007, FBGN0033159, FBGN0003165, FBGN0014163, FBGN0011300, FBGN0004864, FBGN0028644, FBGN0010349, FBGN0001219, FBGN0025463, FBGN0043884, FBGN0001291, FBGN0010218, FBGN0027095, FBGN0004907, FBGN0001961, FBGN0027053, FBGN0023167, FBGN0003744, FBGN0014020, FBGN0005630, FBGN0022382, FBGN0003721, FBGN0004103, FBGN0011217, FBGN0011592, FBGN0026402, FBGN0003651, FBGN0004636, FBGN00043…	524	409	7937	1.37026	1	0.588954	53.9775
GOTERM_BP_FAT	GO:0007411~axon guidance	15	1.96335	0.0635013	FBGN0000239, FBGN0005630, FBGN0014007, FBGN0022382, FBGN0004103, FBGN0033159, FBGN0011592, FBGN0026402, FBGN0011300, FBGN0028644, FBGN0001219, FBGN0003138, FBGN0001404, FBGN0000099, FBGN0014020	524	136	7937	1.67062	1	0.644821	67.6062
GOTERM_BP_FAT	GO:0000904~cell morphogenesis involved in differentiation	28	3.66492	0.0659208	FBGN0000239, FBGN0014007, FBGN0033159, FBGN0003165, FBGN0014163, FBGN0011300, FBGN0001075, FBGN0004864, FBGN0028644, FBGN0010349, FBGN0001219, FBGN0025463, FBGN0027053, FBGN0001961, FBGN0003744, FBGN0014020, FBGN0005630, FBGN0022382, FBGN0003721, FBGN0004103, FBGN0011592, FBGN0026402, FBGN0004636, FBGN0004360, FBGN0003138, FBGN0000099, FBGN0001404, FBGN0003870	524	303	7937	1.39972	1	0.653246	69.0145
GOTERM_BP_FAT	GO:0031175~neuron projection development	26	3.40314	0.0902037	FBGN0000239, FBGN0014007, FBGN0033159, FBGN0003165, FBGN0014163, FBGN0011300, FBGN0028644, FBGN0010349, FBGN0001219, FBGN0025463, FBGN0027095, FBGN0027053, FBGN0001961, FBGN0003744, FBGN0014020, FBGN0005630, FBGN0022382, FBGN0003721, FBGN0004103, FBGN0011592, FBGN0026402, FBGN0004360, FBGN0003138, FBGN0000099, FBGN0001404, FBGN0003870	524	287	7937	1.3722	1	0.716716	80.2933
GOTERM_BP_FAT	GO:0007409~axonogenesis	19	2.48691	0.101837	FBGN0000239, FBGN0005630, FBGN0014007, FBGN0022382, FBGN0004103, FBGN0033159, FBGN0011592, FBGN0014163, FBGN0026402, FBGN0011300, FBGN0028644, FBGN0001219, FBGN0004360, FBGN0003138, FBGN0027053, FBGN0001961, FBGN0000099, FBGN0001404, FBGN0014020	524	198	7937	1.45349	1	0.738907	84.2024
GOTERM_BP_FAT	GO:0048812~neuron projection morphogenesis	25	3.27225	0.130574	FBGN0000239, FBGN0014007, FBGN0033159, FBGN0003165, FBGN0014163, FBGN0011300, FBGN0028644, FBGN0010349, FBGN0001219, FBGN0025463, FBGN0027053, FBGN0001961, FBGN0003744, FBGN0014020, FBGN0005630, FBGN0022382, FBGN0003721, FBGN0004103, FBGN0011592, FBGN0026402, FBGN0004360, FBGN0003138, FBGN0000099, FBGN0001404, FBGN0003870	524	286	7937	1.32403	1	0.795975	90.9646
GOTERM_BP_FAT	GO:0048667~cell morphogenesis involved in neuron differentiation	25	3.27225	0.137506	FBGN0000239, FBGN0014007, FBGN0033159, FBGN0003165, FBGN0014163, FBGN0011300, FBGN0028644, FBGN0010349, FBGN0001219, FBGN0025463, FBGN0027053, FBGN0001961, FBGN0003744, FBGN0014020, FBGN0005630, FBGN0022382, FBGN0003721, FBGN0004103, FBGN0011592, FBGN0026402, FBGN0004360, FBGN0003138, FBGN0000099, FBGN0001404, FBGN0003870	524	288	7937	1.31484	1	0.803039	92.1257
GOTERM_BP_FAT	GO:0032989~cellular component morphogenesis	41	5.36649	0.162927	FBGN0000239, FBGN0014007, FBGN0000308, FBGN0038294, FBGN0033159, FBGN0000490, FBGN0003165, FBGN0014163, FBGN0011300, FBGN0001075, FBGN0004864, FBGN0028644, FBGN0010349, FBGN0029891, FBGN0001219, FBGN0025463, FBGN0026192, FBGN0001291, FBGN0034072, FBGN0026170, FBGN0000250, FBGN0001961, FBGN0027053, FBGN0003744, FBGN0014020, FBGN0005630, FBGN0023090, FBGN0022382, FBGN0003721, FBGN0004103, FBGN00115…	524	518	7937	1.19889	1	0.829286	95.2903
GOTERM_BP_FAT	GO:0030030~cell projection organization	30	3.9267	0.167452	FBGN0000239, FBGN0014007, FBGN0033159, FBGN0003165, FBGN0014163, FBGN0011300, FBGN0001075, FBGN0028644, FBGN0010349, FBGN0001219, FBGN0025463, FBGN0027095, FBGN0027053, FBGN0001961, FBGN0003744, FBGN0014020, FBGN0005630, FBGN0023090, FBGN0022382, FBGN0003721, FBGN0032006, FBGN0004103, FBGN0011592, FBGN0026402, FBGN0004636, FBGN0004360, FBGN0003138, FBGN0000099, FBGN0001404, FBGN0003870	524	365	7937	1.24495	1	0.835298	95.7092
GOTERM_BP_FAT	GO:0000902~cell morphogenesis	35	4.58115	0.19588	FBGN0000239, FBGN0014007, FBGN0000308, FBGN0033159, FBGN0003165, FBGN0014163, FBGN0011300, FBGN0001075, FBGN0004864, FBGN0028644, FBGN0010349, FBGN0001219, FBGN0025463, FBGN0026192, FBGN0001291, FBGN0034072, FBGN0001961, FBGN0027053, FBGN0003744, FBGN0014020, FBGN0005630, FBGN0023090, FBGN0022382, FBGN0003721, FBGN0004103, FBGN0011592, FBGN0026402, FBGN0003651, FBGN0004636, FBGN0004360, FBGN00031…	524	442	7937	1.19942	1	0.854301	97.6379
GOTERM_BP_FAT	GO:0032990~cell part morphogenesis	27	3.53403	0.198891	FBGN0000239, FBGN0014007, FBGN0033159, FBGN0003165, FBGN0014163, FBGN0011300, FBGN0028644, FBGN0010349, FBGN0029891, FBGN0001219, FBGN0025463, FBGN0027053, FBGN0001961, FBGN0003744, FBGN0014020, FBGN0005630, FBGN0023090, FBGN0022382, FBGN0003721, FBGN0004103, FBGN0011592, FBGN0026402, FBGN0004360, FBGN0003138, FBGN0000099, FBGN0001404, FBGN0003870	524	331	7937	1.23555	1	0.855371	97.7853
GOTERM_BP_FAT	GO:0048666~neuron development	28	3.66492	0.20727	FBGN0000239, FBGN0014007, FBGN0033159, FBGN0003165, FBGN0014163, FBGN0011300, FBGN0028644, FBGN0010349, FBGN0001219, FBGN0025463, FBGN0010218, FBGN0027095, FBGN0027053, FBGN0001961, FBGN0003744, FBGN0014020, FBGN0005630, FBGN0022382, FBGN0003721, FBGN0004103, FBGN0011592, FBGN0026402, FBGN0004360, FBGN0005619, FBGN0003138, FBGN0000099, FBGN0001404, FBGN0003870	524	347	7937	1.22223	1	0.861006	98.1513
GOTERM_BP_FAT	GO:0048858~cell projection morphogenesis	26	3.40314	0.212282	FBGN0000239, FBGN0014007, FBGN0033159, FBGN0003165, FBGN0014163, FBGN0011300, FBGN0028644, FBGN0010349, FBGN0001219, FBGN0025463, FBGN0027053, FBGN0001961, FBGN0003744, FBGN0014020, FBGN0005630, FBGN0023090, FBGN0022382, FBGN0003721, FBGN0004103, FBGN0011592, FBGN0026402, FBGN0004360, FBGN0003138, FBGN0000099, FBGN0001404, FBGN0003870	524	320	7937	1.23069	1	0.860309	98.3422
GOTERM_BP_FAT	GO:0016358~dendrite development	10	1.3089	0.365151	FBGN0025463, FBGN0014007, FBGN0003721, FBGN0003165, FBGN0011592, FBGN0011300, FBGN0003744, FBGN0010349, FBGN0003870, FBGN0014020	524	117	7937	1.29461	1	0.945732	99.9593
GOTERM_BP_FAT	GO:0048813~dendrite morphogenesis	10	1.3089	0.365151	FBGN0025463, FBGN0014007, FBGN0003721, FBGN0003165, FBGN0011592, FBGN0011300, FBGN0003744, FBGN0010349, FBGN0003870, FBGN0014020	524	117	7937	1.29461	1	0.945732	99.9593
Annotation Cluster 44	Enrichment Score: 0.9152823535454931
Category	Term	Count	%	PValue	Genes	List Total	Pop Hits	Pop Total	Fold Enrichment	Bonferroni	Benjamini	FDR
INTERPRO	IPR011498:Kelch repeat type 2	3	0.39267	0.0770971	FBGN0036301, FBGN0039904, FBGN0031981	694	7	10196	6.29642	1	0.989191	72.6114
SMART	SM00612:Kelch	4	0.52356	0.104824	FBGN0036301, FBGN0039904, FBGN0031981, FBGN0026173	311	18	4824	3.44695	1	0.954259	74.8972
INTERPRO	IPR006652:Kelch repeat type 1	4	0.52356	0.119224	FBGN0036301, FBGN0039904, FBGN0031981, FBGN0026173	694	18	10196	3.26481	1	0.995359	87.116
INTERPRO	IPR015915:Kelch-type beta propeller	4	0.52356	0.119224	FBGN0036301, FBGN0039904, FBGN0031981, FBGN0026173	694	18	10196	3.26481	1	0.995359	87.116
SP_PIR_KEYWORDS	kelch repeat	3	0.39267	0.230867	FBGN0036301, FBGN0039904, FBGN0031981	741	16	12980	3.28441	1	0.602731	97.0705
Annotation Cluster 45	Enrichment Score: 0.9121387982113583
Category	Term	Count	%	PValue	Genes	List Total	Pop Hits	Pop Total	Fold Enrichment	Bonferroni	Benjamini	FDR
GOTERM_BP_FAT	GO:0019751~polyol metabolic process	5	0.65445	0.0983019	FBGN0035266, FBGN0001128, FBGN0025592, FBGN0036262, FBGN0031566	524	27	7937	2.80499	1	0.732504	83.0995
GOTERM_BP_FAT	GO:0006071~glycerol metabolic process	4	0.52356	0.11113	FBGN0035266, FBGN0001128, FBGN0025592, FBGN0031566	524	18	7937	3.36599	1	0.760215	86.7875
GOTERM_BP_FAT	GO:0019400~alditol metabolic process	4	0.52356	0.11113	FBGN0035266, FBGN0001128, FBGN0025592, FBGN0031566	524	18	7937	3.36599	1	0.760215	86.7875
GOTERM_BP_FAT	GO:0006072~glycerol-3-phosphate metabolic process	3	0.39267	0.185022	FBGN0035266, FBGN0001128, FBGN0025592	524	12	7937	3.78674	1	0.845219	97.0257
Annotation Cluster 46	Enrichment Score: 0.9013895226335599
Category	Term	Count	%	PValue	Genes	List Total	Pop Hits	Pop Total	Fold Enrichment	Bonferroni	Benjamini	FDR
GOTERM_MF_FAT	GO:0042803~protein homodimerization activity	7	0.91623	0.111805	FBGN0014877, FBGN0001128, FBGN0000490, FBGN0033159, FBGN0004507, FBGN0003870, FBGN0037324	561	47	7918	2.1021	1	0.747059	83.5024
GOTERM_MF_FAT	GO:0046983~protein dimerization activity	12	1.57068	0.122056	FBGN0000370, FBGN0014877, FBGN0001291, FBGN0000338, FBGN0001128, FBGN0005638, FBGN0000490, FBGN0033159, FBGN0031657, FBGN0004507, FBGN0003870, FBGN0037324	561	105	7918	1.61304	1	0.768564	86.1708
GOTERM_MF_FAT	GO:0042802~identical protein binding	15	1.96335	0.144815	FBGN0036827, FBGN0000064, FBGN0005648, FBGN0003721, FBGN0001128, FBGN0050011, FBGN0011296, FBGN0000490, FBGN0033159, FBGN0004507, FBGN0037324, FBGN0014877, FBGN0001291, FBGN0010235, FBGN0003870	561	145	7918	1.46008	1	0.814048	90.7224
Annotation Cluster 47	Enrichment Score: 0.8808432562962482
Category	Term	Count	%	PValue	Genes	List Total	Pop Hits	Pop Total	Fold Enrichment	Bonferroni	Benjamini	FDR
SP_PIR_KEYWORDS	ligase	21	2.74869	0.00704753	FBGN0000239, FBGN0003691, FBGN0029118, FBGN0038515, FBGN0004436, FBGN0041607, FBGN0011217, FBGN0030863, FBGN0010609, FBGN0003189, FBGN0030512, FBGN0046114, FBGN0020236, FBGN0036516, FBGN0020385, FBGN0027087, FBGN0061469, FBGN0026316, FBGN0052495, FBGN0015374, FBGN0004888	741	193	12980	1.90598	0.890703	0.081618	9.0737
SMART	SM00212:UBCc	7	0.91623	0.0107073	FBGN0036516, FBGN0038515, FBGN0035601, FBGN0004436, FBGN0026316, FBGN0011217, FBGN0015374	311	30	4824	3.61929	0.877444	0.64992	12.5733
INTERPRO	IPR000608:Ubiquitin-conjugating enzyme, E2	7	0.91623	0.0140552	FBGN0036516, FBGN0038515, FBGN0035601, FBGN0004436, FBGN0026316, FBGN0011217, FBGN0015374	694	30	10196	3.42805	1	0.965081	20.4258
INTERPRO	IPR016135:Ubiquitin-conjugating enzyme/RWD-like	7	0.91623	0.0288503	FBGN0036516, FBGN0038515, FBGN0035601, FBGN0004436, FBGN0026316, FBGN0011217, FBGN0015374	694	35	10196	2.93833	1	0.930644	37.6579
GOTERM_MF_FAT	GO:0016879~ligase activity, forming carbon-nitrogen bonds	16	2.09424	0.0691868	FBGN0000239, FBGN0038515, FBGN0035601, FBGN0004436, FBGN0041607, FBGN0011217, FBGN0030863, FBGN0003189, FBGN0030512, FBGN0046114, FBGN0036516, FBGN0020385, FBGN0061469, FBGN0026316, FBGN0052495, FBGN0015374	561	140	7918	1.61304	1	0.633499	66.367
GOTERM_BP_FAT	GO:0009057~macromolecule catabolic process	25	3.27225	0.101065	FBGN0028684, FBGN0031187, FBGN0005648, FBGN0004436, FBGN0015283, FBGN0003165, FBGN0015282, FBGN0004507, FBGN0052743, FBGN0036516, FBGN0028476, FBGN0026316, FBGN0015374, FBGN0026415, FBGN0030310, FBGN0003691, FBGN0003150, FBGN0011217, FBGN0030863, FBGN0030057, FBGN0032214, FBGN0061469, FBGN0026380, FBGN0023174, FBGN0013770	524	277	7937	1.36705	1	0.738306	83.9677
SP_PIR_KEYWORDS	ubl conjugation pathway	10	1.3089	0.106074	FBGN0031187, FBGN0003691, FBGN0036516, FBGN0004436, FBGN0032214, FBGN0026316, FBGN0061469, FBGN0011217, FBGN0030863, FBGN0015374	741	98	12980	1.78744	1	0.432258	77.8674
GOTERM_BP_FAT	GO:0044265~cellular macromolecule catabolic process	20	2.6178	0.157827	FBGN0031187, FBGN0003691, FBGN0003150, FBGN0005648, FBGN0004436, FBGN0015283, FBGN0003165, FBGN0011217, FBGN0015282, FBGN0030863, FBGN0030057, FBGN0052743, FBGN0036516, FBGN0032214, FBGN0028476, FBGN0026316, FBGN0061469, FBGN0026380, FBGN0023174, FBGN0015374	524	225	7937	1.3464	1	0.827989	94.7723
GOTERM_BP_FAT	GO:0030163~protein catabolic process	18	2.35602	0.167557	FBGN0031187, FBGN0028684, FBGN0003691, FBGN0003150, FBGN0004436, FBGN0015283, FBGN0011217, FBGN0015282, FBGN0030863, FBGN0036516, FBGN0032214, FBGN0028476, FBGN0061469, FBGN0026380, FBGN0026316, FBGN0023174, FBGN0013770, FBGN0015374	524	200	7937	1.36323	1	0.834033	95.7185
GOTERM_BP_FAT	GO:0051603~proteolysis involved in cellular protein catabolic process	16	2.09424	0.224951	FBGN0031187, FBGN0003691, FBGN0003150, FBGN0004436, FBGN0015283, FBGN0011217, FBGN0015282, FBGN0030863, FBGN0036516, FBGN0028476, FBGN0032214, FBGN0061469, FBGN0026380, FBGN0026316, FBGN0023174, FBGN0015374	524	183	7937	1.32432	1	0.871395	98.7453
GOTERM_BP_FAT	GO:0044257~cellular protein catabolic process	16	2.09424	0.224951	FBGN0031187, FBGN0003691, FBGN0003150, FBGN0004436, FBGN0015283, FBGN0011217, FBGN0015282, FBGN0030863, FBGN0036516, FBGN0028476, FBGN0032214, FBGN0061469, FBGN0026380, FBGN0026316, FBGN0023174, FBGN0015374	524	183	7937	1.32432	1	0.871395	98.7453
GOTERM_MF_FAT	GO:0004842~ubiquitin-protein ligase activity	9	1.17801	0.231743	FBGN0036516, FBGN0038515, FBGN0035601, FBGN0004436, FBGN0026316, FBGN0061469, FBGN0011217, FBGN0030863, FBGN0015374	561	83	7918	1.53044	1	0.913289	98.1807
GOTERM_MF_FAT	GO:0016881~acid-amino acid ligase activity	11	1.43979	0.285798	FBGN0046114, FBGN0036516, FBGN0038515, FBGN0035601, FBGN0004436, FBGN0026316, FBGN0061469, FBGN0011217, FBGN0052495, FBGN0030863, FBGN0015374	561	114	7918	1.36189	1	0.939564	99.3997
GOTERM_MF_FAT	GO:0019787~small conjugating protein ligase activity	9	1.17801	0.292966	FBGN0036516, FBGN0038515, FBGN0035601, FBGN0004436, FBGN0026316, FBGN0061469, FBGN0011217, FBGN0030863, FBGN0015374	561	89	7918	1.42727	1	0.940795	99.485
GOTERM_BP_FAT	GO:0019941~modification-dependent protein catabolic process	14	1.83246	0.321772	FBGN0031187, FBGN0003691, FBGN0003150, FBGN0004436, FBGN0015283, FBGN0011217, FBGN0015282, FBGN0030863, FBGN0036516, FBGN0028476, FBGN0032214, FBGN0061469, FBGN0026316, FBGN0015374	524	169	7937	1.25478	1	0.929527	99.8733
GOTERM_BP_FAT	GO:0043632~modification-dependent macromolecule catabolic process	14	1.83246	0.32939	FBGN0031187, FBGN0003691, FBGN0003150, FBGN0004436, FBGN0015283, FBGN0011217, FBGN0015282, FBGN0030863, FBGN0036516, FBGN0028476, FBGN0032214, FBGN0061469, FBGN0026316, FBGN0015374	524	170	7937	1.2474	1	0.934148	99.8956
UP_SEQ_FEATURE	active site:Glycyl thioester intermediate	3	0.39267	0.437504	FBGN0004436, FBGN0011217, FBGN0030863	273	16	2975	2.04327	1	1	99.9847
KEGG_PATHWAY	dme04120:Ubiquitin mediated proteolysis	10	1.3089	0.758953	FBGN0003691, FBGN0036516, FBGN0023212, FBGN0038515, FBGN0004436, FBGN0026316, FBGN0061469, FBGN0011217, FBGN0030863, FBGN0015374	227	97	2054	0.932831	1	0.998725	100
GOTERM_BP_FAT	GO:0006511~ubiquitin-dependent protein catabolic process	5	0.65445	0.885476	FBGN0031187, FBGN0003150, FBGN0028476, FBGN0015283, FBGN0015282	524	96	7937	0.788903	1	0.99984	100
Annotation Cluster 48	Enrichment Score: 0.8775349795380012
Category	Term	Count	%	PValue	Genes	List Total	Pop Hits	Pop Total	Fold Enrichment	Bonferroni	Benjamini	FDR
GOTERM_MF_FAT	GO:0015035~protein disulfide oxidoreductase activity	4	0.52356	0.0290246	FBGN0035334, FBGN0030584, FBGN0004465, FBGN0040070	561	10	7918	5.64563	1	0.420955	36.0872
GOTERM_BP_FAT	GO:0045454~cell redox homeostasis	8	1.04712	0.0575427	FBGN0031479, FBGN0035334, FBGN0033663, FBGN0030584, FBGN0038571, FBGN0004465, FBGN0031042, FBGN0040070	524	53	7937	2.28633	1	0.634684	63.8767
GOTERM_BP_FAT	GO:0019725~cellular homeostasis	13	1.70157	0.0608352	FBGN0022355, FBGN0004625, FBGN0031479, FBGN0035334, FBGN0033663, FBGN0030584, FBGN0038571, FBGN0020367, FBGN0031042, FBGN0038980, FBGN0027095, FBGN0004465, FBGN0040070	524	111	7937	1.77397	1	0.640395	65.9847
INTERPRO	IPR012335:Thioredoxin fold	10	1.3089	0.0624328	FBGN0031479, FBGN0035334, FBGN0010226, FBGN0033663, FBGN0030584, FBGN0038571, FBGN0029176, FBGN0004465, FBGN0035438, FBGN0040070	694	74	10196	1.98536	1	0.978065	64.6751
INTERPRO	IPR017936:Thioredoxin-like	5	0.65445	0.156254	FBGN0031479, FBGN0035334, FBGN0033663, FBGN0038571, FBGN0040070	694	31	10196	2.36962	1	0.997319	93.5589
GOTERM_BP_FAT	GO:0042592~homeostatic process	15	1.96335	0.186246	FBGN0022355, FBGN0004625, FBGN0031479, FBGN0035334, FBGN0033663, FBGN0002921, FBGN0030584, FBGN0038571, FBGN0020367, FBGN0031042, FBGN0038980, FBGN0027095, FBGN0015872, FBGN0004465, FBGN0040070	524	163	7937	1.39389	1	0.846012	97.1015
INTERPRO	IPR006662:Thioredoxin-like subdomain	3	0.39267	0.194208	FBGN0035334, FBGN0033663, FBGN0040070	694	12	10196	3.67291	1	0.99881	96.9358
GOTERM_MF_FAT	GO:0015036~disulfide oxidoreductase activity	4	0.52356	0.200753	FBGN0035334, FBGN0030584, FBGN0004465, FBGN0040070	561	22	7918	2.5662	1	0.89106	96.6817
GOTERM_MF_FAT	GO:0016667~oxidoreductase activity, acting on sulfur group of donors	4	0.52356	0.473319	FBGN0035334, FBGN0030584, FBGN0004465, FBGN0040070	561	36	7918	1.56823	1	0.985703	99.9941
INTERPRO	IPR013766:Thioredoxin domain	3	0.39267	0.492408	FBGN0035334, FBGN0033663, FBGN0040070	694	24	10196	1.83646	1	0.999986	99.9982
Annotation Cluster 49	Enrichment Score: 0.874198619200813
Category	Term	Count	%	PValue	Genes	List Total	Pop Hits	Pop Total	Fold Enrichment	Bonferroni	Benjamini	FDR
GOTERM_BP_FAT	GO:0048870~cell motility	20	2.6178	0.0388138	FBGN0032006, FBGN0004603, FBGN0000490, FBGN0003165, FBGN0051641, FBGN0004864, FBGN0004636, FBGN0026192, FBGN0004838, FBGN0017397, FBGN0005638, FBGN0005558, FBGN0004512, FBGN0000150, FBGN0014010, FBGN0027053, FBGN0031692, FBGN0001404, FBGN0027363, FBGN0014020	524	187	7937	1.61999	1	0.574898	49.346
GOTERM_BP_FAT	GO:0016477~cell migration	19	2.48691	0.039288	FBGN0032006, FBGN0004603, FBGN0000490, FBGN0003165, FBGN0051641, FBGN0004864, FBGN0004636, FBGN0026192, FBGN0004838, FBGN0017397, FBGN0005638, FBGN0005558, FBGN0004512, FBGN0000150, FBGN0014010, FBGN0027053, FBGN0001404, FBGN0027363, FBGN0014020	524	175	7937	1.64453	1	0.571584	49.7736
GOTERM_BP_FAT	GO:0051674~localization of cell	20	2.6178	0.0576122	FBGN0032006, FBGN0004603, FBGN0000490, FBGN0003165, FBGN0051641, FBGN0004864, FBGN0004636, FBGN0026192, FBGN0004838, FBGN0017397, FBGN0005638, FBGN0005558, FBGN0004512, FBGN0000150, FBGN0014010, FBGN0027053, FBGN0031692, FBGN0001404, FBGN0027363, FBGN0014020	524	196	7937	1.54561	1	0.632011	63.9225
GOTERM_BP_FAT	GO:0007298~border follicle cell migration	7	0.91623	0.267146	FBGN0026192, FBGN0004838, FBGN0032006, FBGN0005638, FBGN0014010, FBGN0004864, FBGN0001404	524	66	7937	1.60649	1	0.902009	99.5204
GOTERM_BP_FAT	GO:0007297~ovarian follicle cell migration	7	0.91623	0.409388	FBGN0026192, FBGN0004838, FBGN0032006, FBGN0005638, FBGN0014010, FBGN0004864, FBGN0001404	524	78	7937	1.35934	1	0.959695	99.9882
GOTERM_BP_FAT	GO:0030707~ovarian follicle cell development	14	1.83246	0.591785	FBGN0032006, FBGN0000490, FBGN0004864, FBGN0004636, FBGN0026192, FBGN0001291, FBGN0004838, FBGN0026170, FBGN0005638, FBGN0000250, FBGN0014010, FBGN0003371, FBGN0001404, FBGN0003870	524	204	7937	1.0395	1	0.98949	100
Annotation Cluster 50	Enrichment Score: 0.8665225866186961
Category	Term	Count	%	PValue	Genes	List Total	Pop Hits	Pop Total	Fold Enrichment	Bonferroni	Benjamini	FDR
GOTERM_BP_FAT	GO:0007300~ovarian nurse cell to oocyte transport	7	0.91623	0.0405791	FBGN0004873, FBGN0000711, FBGN0000308, FBGN0011640, FBGN0001961, FBGN0010349, FBGN0002022	524	39	7937	2.71868	1	0.572161	50.9208
GOTERM_BP_FAT	GO:0043062~extracellular structure organization	9	1.17801	0.0824885	FBGN0004873, FBGN0026192, FBGN0025790, FBGN0000711, FBGN0027538, FBGN0003137, FBGN0001123, FBGN0010349, FBGN0003371	524	69	7937	1.97569	1	0.697851	77.2163
GOTERM_BP_FAT	GO:0007301~ovarian ring canal formation	3	0.39267	0.137343	FBGN0004873, FBGN0000711, FBGN0010349	524	10	7937	4.54408	1	0.804399	92.0999
GOTERM_BP_FAT	GO:0043063~intercellular bridge organization	3	0.39267	0.185022	FBGN0004873, FBGN0000711, FBGN0010349	524	12	7937	3.78674	1	0.845219	97.0257
GOTERM_BP_FAT	GO:0030725~ring canal formation	3	0.39267	0.185022	FBGN0004873, FBGN0000711, FBGN0010349	524	12	7937	3.78674	1	0.845219	97.0257
GOTERM_BP_FAT	GO:0007293~germarium-derived egg chamber formation	6	0.78534	0.401715	FBGN0004873, FBGN0000711, FBGN0004907, FBGN0000114, FBGN0010349, FBGN0001404	524	63	7937	1.44257	1	0.958881	99.9853
Annotation Cluster 51	Enrichment Score: 0.8594280558977032
Category	Term	Count	%	PValue	Genes	List Total	Pop Hits	Pop Total	Fold Enrichment	Bonferroni	Benjamini	FDR
GOTERM_BP_FAT	GO:0009968~negative regulation of signal transduction	11	1.43979	0.13368	FBGN0000121, FBGN0000711, FBGN0020309, FBGN0067317, FBGN0004603, FBGN0000273, FBGN0039055, FBGN0005198, FBGN0001075, FBGN0040206, FBGN0003371	524	102	7937	1.63349	1	0.800463	91.5035
GOTERM_BP_FAT	GO:0010648~negative regulation of cell communication	11	1.43979	0.139913	FBGN0000121, FBGN0000711, FBGN0020309, FBGN0067317, FBGN0004603, FBGN0000273, FBGN0039055, FBGN0005198, FBGN0001075, FBGN0040206, FBGN0003371	524	103	7937	1.61764	1	0.807246	92.4947
GOTERM_BP_FAT	GO:0030178~negative regulation of Wnt receptor signaling pathway	4	0.52356	0.141186	FBGN0020309, FBGN0067317, FBGN0001075, FBGN0003371	524	20	7937	3.02939	1	0.805157	92.6833
Annotation Cluster 52	Enrichment Score: 0.8530705732643452
Category	Term	Count	%	PValue	Genes	List Total	Pop Hits	Pop Total	Fold Enrichment	Bonferroni	Benjamini	FDR
KEGG_PATHWAY	dme04142:Lysosome	15	1.96335	0.09594	FBGN0036768, FBGN0003210, FBGN0024320, FBGN0037303, FBGN0045823, FBGN0004145, FBGN0010497, FBGN0030057, FBGN0028662, FBGN0032074, FBGN0032192, FBGN0051148, FBGN0039045, FBGN0013770, FBGN0034997	227	88	2054	1.54235	0.999874	0.833923	66.5414
GOTERM_CC_FAT	GO:0005773~vacuole	9	1.17801	0.103684	FBGN0024320, FBGN0051148, FBGN0035521, FBGN0039045, FBGN0013770, FBGN0004145, FBGN0030057, FBGN0028662, FBGN0020367	391	59	4786	1.86718	1	0.656545	77.9103
SP_PIR_KEYWORDS	lysosome	3	0.39267	0.107811	FBGN0039045, FBGN0013770, FBGN0030057	741	10	12980	5.25506	1	0.432644	78.439
GOTERM_CC_FAT	GO:0000323~lytic vacuole	5	0.65445	0.224975	FBGN0024320, FBGN0051148, FBGN0039045, FBGN0013770, FBGN0030057	391	30	4786	2.04007	1	0.877688	97.0278
GOTERM_CC_FAT	GO:0005764~lysosome	5	0.65445	0.224975	FBGN0024320, FBGN0051148, FBGN0039045, FBGN0013770, FBGN0030057	391	30	4786	2.04007	1	0.877688	97.0278
Annotation Cluster 53	Enrichment Score: 0.8373177492117229
Category	Term	Count	%	PValue	Genes	List Total	Pop Hits	Pop Total	Fold Enrichment	Bonferroni	Benjamini	FDR
SMART	SM00232:JAB_MPN	3	0.39267	0.131703	FBGN0037270, FBGN0028837, FBGN0027053	311	10	4824	4.65338	1	0.936316	82.8423
INTERPRO	IPR000555:Mov34/MPN/PAD-1	3	0.39267	0.144542	FBGN0037270, FBGN0028837, FBGN0027053	694	10	10196	4.40749	1	0.99744	91.9537
UP_SEQ_FEATURE	domain:MPN	3	0.39267	0.161606	FBGN0037270, FBGN0028837, FBGN0027053	273	8	2975	4.08654	1	1	93.2201
Annotation Cluster 54	Enrichment Score: 0.8160693185348779
Category	Term	Count	%	PValue	Genes	List Total	Pop Hits	Pop Total	Fold Enrichment	Bonferroni	Benjamini	FDR
GOTERM_BP_FAT	GO:0009067~aspartate family amino acid biosynthetic process	3	0.39267	0.0379258	FBGN0052068, FBGN0020385, FBGN0041607	524	5	7937	9.08817	1	0.574308	48.5359
GOTERM_BP_FAT	GO:0009309~amine biosynthetic process	7	0.91623	0.0863793	FBGN0052068, FBGN0020385, FBGN0038641, FBGN0004907, FBGN0041607, FBGN0005619, FBGN0036663	524	47	7937	2.25593	1	0.707738	78.8205
GOTERM_BP_FAT	GO:0016053~organic acid biosynthetic process	8	1.04712	0.12655	FBGN0052068, FBGN0034145, FBGN0051523, FBGN0020385, FBGN0041607, FBGN0043043, FBGN0015234, FBGN0036663	524	64	7937	1.89337	1	0.788774	90.2185
GOTERM_BP_FAT	GO:0046394~carboxylic acid biosynthetic process	8	1.04712	0.12655	FBGN0052068, FBGN0034145, FBGN0051523, FBGN0020385, FBGN0041607, FBGN0043043, FBGN0015234, FBGN0036663	524	64	7937	1.89337	1	0.788774	90.2185
GOTERM_BP_FAT	GO:0009066~aspartate family amino acid metabolic process	3	0.39267	0.209651	FBGN0052068, FBGN0020385, FBGN0041607	524	13	7937	3.49545	1	0.861041	98.2444
GOTERM_BP_FAT	GO:0006631~fatty acid metabolic process	6	0.78534	0.269342	FBGN0034145, FBGN0051523, FBGN0021765, FBGN0025352, FBGN0043043, FBGN0015234	524	53	7937	1.71475	1	0.900795	99.5445
GOTERM_BP_FAT	GO:0008652~cellular amino acid biosynthetic process	4	0.52356	0.298206	FBGN0052068, FBGN0020385, FBGN0041607, FBGN0036663	524	29	7937	2.08923	1	0.9198	99.7721
GOTERM_BP_FAT	GO:0006633~fatty acid biosynthetic process	4	0.52356	0.335168	FBGN0034145, FBGN0051523, FBGN0043043, FBGN0015234	524	31	7937	1.95444	1	0.936135	99.9101
Annotation Cluster 55	Enrichment Score: 0.8158886407937457
Category	Term	Count	%	PValue	Genes	List Total	Pop Hits	Pop Total	Fold Enrichment	Bonferroni	Benjamini	FDR
GOTERM_BP_FAT	GO:0002165~instar larval or pupal development	38	4.97382	0.0385395	FBGN0015218, FBGN0000370, FBGN0034967, FBGN0039257, FBGN0004603, FBGN0000308, FBGN0000490, FBGN0011300, FBGN0001075, FBGN0004864, FBGN0039907, FBGN0000711, FBGN0020309, FBGN0001291, FBGN0034072, FBGN0001112, FBGN0000273, FBGN0037270, FBGN0003744, FBGN0003371, FBGN0014020, FBGN0004892, FBGN0036141, FBGN0000411, FBGN0034876, FBGN0013948, FBGN0024509, FBGN0021765, FBGN0000568, FBGN0036974, FBGN00173…	524	418	7937	1.377	1	0.576242	49.0971
GOTERM_BP_FAT	GO:0009791~post-embryonic development	39	5.10471	0.0422597	FBGN0015218, FBGN0000370, FBGN0034967, FBGN0039257, FBGN0004603, FBGN0000308, FBGN0000490, FBGN0011300, FBGN0001075, FBGN0004864, FBGN0082585, FBGN0039907, FBGN0000711, FBGN0020309, FBGN0001291, FBGN0034072, FBGN0001112, FBGN0000273, FBGN0037270, FBGN0003744, FBGN0003371, FBGN0014020, FBGN0004892, FBGN0036141, FBGN0000411, FBGN0034876, FBGN0013948, FBGN0024509, FBGN0021765, FBGN0000568, FBGN00369…	524	434	7937	1.36113	1	0.576157	52.3772
GOTERM_BP_FAT	GO:0007552~metamorphosis	33	4.31937	0.0530316	FBGN0015218, FBGN0000370, FBGN0034967, FBGN0039257, FBGN0004603, FBGN0000308, FBGN0000490, FBGN0011300, FBGN0001075, FBGN0004864, FBGN0039907, FBGN0000711, FBGN0020309, FBGN0011695, FBGN0001291, FBGN0034072, FBGN0000273, FBGN0037270, FBGN0003744, FBGN0003371, FBGN0014020, FBGN0004892, FBGN0036141, FBGN0034876, FBGN0013948, FBGN0000568, FBGN0036974, FBGN0017397, FBGN0005558, FBGN0013770, FBGN00011…	524	362	7937	1.3808	1	0.623148	60.7882
GOTERM_BP_FAT	GO:0009886~post-embryonic morphogenesis	32	4.18848	0.0603941	FBGN0015218, FBGN0034967, FBGN0039257, FBGN0004603, FBGN0000308, FBGN0000490, FBGN0011300, FBGN0001075, FBGN0004864, FBGN0039907, FBGN0000711, FBGN0020309, FBGN0001291, FBGN0034072, FBGN0000273, FBGN0037270, FBGN0003744, FBGN0003371, FBGN0014020, FBGN0004892, FBGN0036141, FBGN0000411, FBGN0034876, FBGN0013948, FBGN0000568, FBGN0036974, FBGN0017397, FBGN0005558, FBGN0013770, FBGN0001123, FBGN00291…	524	353	7937	1.37309	1	0.643712	65.7092
GOTERM_BP_FAT	GO:0048707~instar larval or pupal morphogenesis	31	4.05759	0.0748964	FBGN0015218, FBGN0034967, FBGN0039257, FBGN0004603, FBGN0000308, FBGN0000490, FBGN0001075, FBGN0011300, FBGN0004864, FBGN0039907, FBGN0000711, FBGN0001291, FBGN0020309, FBGN0034072, FBGN0000273, FBGN0037270, FBGN0003744, FBGN0003371, FBGN0014020, FBGN0004892, FBGN0036141, FBGN0034876, FBGN0013948, FBGN0000568, FBGN0036974, FBGN0017397, FBGN0005558, FBGN0013770, FBGN0001123, FBGN0029176, FBGN00000…	524	347	7937	1.35319	1	0.682223	73.751
GOTERM_BP_FAT	GO:0035107~appendage morphogenesis	21	2.74869	0.173349	FBGN0004892, FBGN0004603, FBGN0036141, FBGN0000411, FBGN0034876, FBGN0000490, FBGN0001075, FBGN0011300, FBGN0004864, FBGN0039907, FBGN0015907, FBGN0020309, FBGN0000711, FBGN0034072, FBGN0000273, FBGN0017397, FBGN0001123, FBGN0003744, FBGN0000099, FBGN0003371, FBGN0014020	524	242	7937	1.3144	1	0.837896	96.2024
GOTERM_BP_FAT	GO:0035120~post-embryonic appendage morphogenesis	20	2.6178	0.176529	FBGN0004892, FBGN0004603, FBGN0036141, FBGN0000411, FBGN0034876, FBGN0000490, FBGN0001075, FBGN0011300, FBGN0004864, FBGN0039907, FBGN0020309, FBGN0000711, FBGN0034072, FBGN0000273, FBGN0017397, FBGN0001123, FBGN0003744, FBGN0000099, FBGN0003371, FBGN0014020	524	229	7937	1.32288	1	0.839581	96.4458
GOTERM_BP_FAT	GO:0048736~appendage development	21	2.74869	0.19239	FBGN0004892, FBGN0004603, FBGN0036141, FBGN0000411, FBGN0034876, FBGN0000490, FBGN0001075, FBGN0011300, FBGN0004864, FBGN0039907, FBGN0015907, FBGN0020309, FBGN0000711, FBGN0034072, FBGN0000273, FBGN0017397, FBGN0001123, FBGN0003744, FBGN0000099, FBGN0003371, FBGN0014020	524	246	7937	1.29303	1	0.853703	97.4554
GOTERM_BP_FAT	GO:0007472~wing disc morphogenesis	19	2.48691	0.200335	FBGN0039257, FBGN0004603, FBGN0036141, FBGN0034876, FBGN0000490, FBGN0001075, FBGN0011300, FBGN0004864, FBGN0039907, FBGN0020309, FBGN0000711, FBGN0034072, FBGN0000273, FBGN0017397, FBGN0001123, FBGN0003744, FBGN0000099, FBGN0003371, FBGN0014020	524	220	7937	1.30815	1	0.853977	97.8529
GOTERM_BP_FAT	GO:0048569~post-embryonic organ development	24	3.14136	0.237455	FBGN0004892, FBGN0039257, FBGN0000308, FBGN0004603, FBGN0036141, FBGN0034876, FBGN0000490, FBGN0001075, FBGN0011300, FBGN0004864, FBGN0082585, FBGN0039907, FBGN0001291, FBGN0000711, FBGN0020309, FBGN0034072, FBGN0000273, FBGN0017397, FBGN0005558, FBGN0001123, FBGN0003744, FBGN0000099, FBGN0003371, FBGN0014020	524	297	7937	1.224	1	0.881184	99.0512
GOTERM_BP_FAT	GO:0048563~post-embryonic organ morphogenesis	23	3.01047	0.242843	FBGN0004892, FBGN0039257, FBGN0000308, FBGN0004603, FBGN0036141, FBGN0034876, FBGN0000490, FBGN0001075, FBGN0011300, FBGN0004864, FBGN0039907, FBGN0001291, FBGN0000711, FBGN0020309, FBGN0034072, FBGN0000273, FBGN0017397, FBGN0005558, FBGN0001123, FBGN0003744, FBGN0000099, FBGN0003371, FBGN0014020	524	284	7937	1.22669	1	0.884707	99.16
GOTERM_BP_FAT	GO:0007560~imaginal disc morphogenesis	23	3.01047	0.242843	FBGN0004892, FBGN0039257, FBGN0000308, FBGN0004603, FBGN0036141, FBGN0034876, FBGN0000490, FBGN0001075, FBGN0011300, FBGN0004864, FBGN0039907, FBGN0001291, FBGN0000711, FBGN0020309, FBGN0034072, FBGN0000273, FBGN0017397, FBGN0005558, FBGN0001123, FBGN0003744, FBGN0000099, FBGN0003371, FBGN0014020	524	284	7937	1.22669	1	0.884707	99.16
GOTERM_BP_FAT	GO:0007444~imaginal disc development	32	4.18848	0.24287	FBGN0039257, FBGN0004603, FBGN0000308, FBGN0000490, FBGN0011300, FBGN0001075, FBGN0004864, FBGN0039907, FBGN0000711, FBGN0020309, FBGN0001291, FBGN0034072, FBGN0000273, FBGN0015816, FBGN0026415, FBGN0000083, FBGN0003744, FBGN0003371, FBGN0016031, FBGN0014020, FBGN0004892, FBGN0052133, FBGN0036141, FBGN0034876, FBGN0011764, FBGN0015907, FBGN0017397, FBGN0005558, FBGN0001123, FBGN0013751, FBGN00000…	524	412	7937	1.17646	1	0.883766	99.1605
GOTERM_BP_FAT	GO:0007476~imaginal disc-derived wing morphogenesis	18	2.35602	0.269058	FBGN0004603, FBGN0036141, FBGN0034876, FBGN0000490, FBGN0001075, FBGN0011300, FBGN0004864, FBGN0039907, FBGN0020309, FBGN0000711, FBGN0034072, FBGN0000273, FBGN0017397, FBGN0001123, FBGN0003744, FBGN0003371, FBGN0000099, FBGN0014020	524	218	7937	1.25067	1	0.90221	99.5415
GOTERM_BP_FAT	GO:0035220~wing disc development	22	2.87958	0.304764	FBGN0039257, FBGN0004603, FBGN0036141, FBGN0034876, FBGN0000490, FBGN0001075, FBGN0011300, FBGN0004864, FBGN0039907, FBGN0000711, FBGN0020309, FBGN0034072, FBGN0000273, FBGN0017397, FBGN0001123, FBGN0015816, FBGN0000083, FBGN0003744, FBGN0000099, FBGN0003371, FBGN0039709, FBGN0014020	524	281	7937	1.18588	1	0.922894	99.8061
GOTERM_BP_FAT	GO:0035114~imaginal disc-derived appendage morphogenesis	19	2.48691	0.311452	FBGN0004892, FBGN0004603, FBGN0036141, FBGN0034876, FBGN0000490, FBGN0001075, FBGN0011300, FBGN0004864, FBGN0039907, FBGN0020309, FBGN0000711, FBGN0034072, FBGN0000273, FBGN0017397, FBGN0001123, FBGN0003744, FBGN0003371, FBGN0000099, FBGN0014020	524	239	7937	1.20415	1	0.925274	99.8357
GOTERM_BP_FAT	GO:0048737~imaginal disc-derived appendage development	19	2.48691	0.336966	FBGN0004892, FBGN0004603, FBGN0036141, FBGN0034876, FBGN0000490, FBGN0001075, FBGN0011300, FBGN0004864, FBGN0039907, FBGN0020309, FBGN0000711, FBGN0034072, FBGN0000273, FBGN0017397, FBGN0001123, FBGN0003744, FBGN0003371, FBGN0000099, FBGN0014020	524	243	7937	1.18433	1	0.93611	99.9141
Annotation Cluster 56	Enrichment Score: 0.8137038566741476
Category	Term	Count	%	PValue	Genes	List Total	Pop Hits	Pop Total	Fold Enrichment	Bonferroni	Benjamini	FDR
GOTERM_MF_FAT	GO:0004540~ribonuclease activity	8	1.04712	0.0332157	FBGN0066303, FBGN0035111, FBGN0038576, FBGN0036266, FBGN0015621, FBGN0053260, FBGN0038736, FBGN0022246	561	44	7918	2.5662	1	0.457373	40.1539
GOTERM_MF_FAT	GO:0004521~endoribonuclease activity	5	0.65445	0.0852189	FBGN0066303, FBGN0036266, FBGN0015621, FBGN0053260, FBGN0038736	561	24	7918	2.94043	1	0.680017	74.172
GOTERM_BP_FAT	GO:0008033~tRNA processing	7	0.91623	0.0863793	FBGN0066303, FBGN0036000, FBGN0021765, FBGN0038576, FBGN0036266, FBGN0053260, FBGN0022246	524	47	7937	2.25593	1	0.707738	78.8205
GOTERM_MF_FAT	GO:0004549~tRNA-specific ribonuclease activity	3	0.39267	0.105228	FBGN0066303, FBGN0036266, FBGN0053260	561	8	7918	5.29278	1	0.735695	81.545
GOTERM_MF_FAT	GO:0004519~endonuclease activity	7	0.91623	0.139204	FBGN0066303, FBGN0036266, FBGN0015621, FBGN0053260, FBGN0038736, FBGN0002622, FBGN0020367	561	50	7918	1.97597	1	0.805175	89.753
GOTERM_MF_FAT	GO:0004518~nuclease activity	10	1.3089	0.22802	FBGN0066303, FBGN0035111, FBGN0038576, FBGN0036266, FBGN0015621, FBGN0053260, FBGN0038736, FBGN0002622, FBGN0022246, FBGN0020367	561	95	7918	1.48569	1	0.912026	98.042
GOTERM_BP_FAT	GO:0006399~tRNA metabolic process	9	1.17801	0.278361	FBGN0027081, FBGN0066303, FBGN0036000, FBGN0021765, FBGN0027087, FBGN0038576, FBGN0036266, FBGN0053260, FBGN0022246	524	94	7937	1.45024	1	0.907044	99.6321
GOTERM_BP_FAT	GO:0034470~ncRNA processing	8	1.04712	0.403973	FBGN0030063, FBGN0066303, FBGN0036000, FBGN0021765, FBGN0038576, FBGN0036266, FBGN0053260, FBGN0022246	524	92	7937	1.31713	1	0.959026	99.9862
GOTERM_BP_FAT	GO:0034660~ncRNA metabolic process	10	1.3089	0.517199	FBGN0027081, FBGN0030063, FBGN0066303, FBGN0036000, FBGN0021765, FBGN0027087, FBGN0038576, FBGN0036266, FBGN0053260, FBGN0022246	524	133	7937	1.13887	1	0.981255	99.9996
Annotation Cluster 57	Enrichment Score: 0.8126979946534365
Category	Term	Count	%	PValue	Genes	List Total	Pop Hits	Pop Total	Fold Enrichment	Bonferroni	Benjamini	FDR
GOTERM_BP_FAT	GO:0008103~oocyte microtubule cytoskeleton polarization	5	0.65445	0.022289	FBGN0041161, FBGN0000338, FBGN0002736, FBGN0000273, FBGN0004907	524	17	7937	4.45498	1	0.48263	32.11
GOTERM_BP_FAT	GO:0007308~oocyte construction	15	1.96335	0.0275366	FBGN0000338, FBGN0003721, FBGN0002736, FBGN0000308, FBGN0000490, FBGN0010349, FBGN0041161, FBGN0026192, FBGN0004838, FBGN0034072, FBGN0000273, FBGN0004907, FBGN0000533, FBGN0027053, FBGN0001404	524	121	7937	1.87772	1	0.518285	38.1059
GOTERM_BP_FAT	GO:0007281~germ cell development	25	3.27225	0.0298126	FBGN0026619, FBGN0002736, FBGN0027538, FBGN0000308, FBGN0000490, FBGN0003165, FBGN0000114, FBGN0004864, FBGN0011227, FBGN0010349, FBGN0026192, FBGN0041161, FBGN0034072, FBGN0000273, FBGN0004907, FBGN0000533, FBGN0027053, FBGN0004873, FBGN0011666, FBGN0000338, FBGN0003721, FBGN0011217, FBGN0011219, FBGN0004838, FBGN0001404	524	243	7937	1.55833	1	0.537632	40.5482
GOTERM_BP_FAT	GO:0048599~oocyte development	15	1.96335	0.0372276	FBGN0000338, FBGN0003721, FBGN0002736, FBGN0000308, FBGN0000490, FBGN0010349, FBGN0041161, FBGN0026192, FBGN0004838, FBGN0034072, FBGN0000273, FBGN0004907, FBGN0000533, FBGN0027053, FBGN0001404	524	126	7937	1.80321	1	0.575592	47.8905
GOTERM_BP_FAT	GO:0009994~oocyte differentiation	16	2.09424	0.0376347	FBGN0004873, FBGN0000338, FBGN0003721, FBGN0002736, FBGN0000308, FBGN0000490, FBGN0010349, FBGN0026192, FBGN0041161, FBGN0004838, FBGN0034072, FBGN0000273, FBGN0004907, FBGN0000533, FBGN0027053, FBGN0001404	524	138	7937	1.75617	1	0.575514	48.2677
GOTERM_BP_FAT	GO:0030951~establishment or maintenance of microtubule cytoskeleton polarity	6	0.78534	0.0388582	FBGN0041161, FBGN0000338, FBGN0002736, FBGN0000273, FBGN0004907, FBGN0001404	524	29	7937	3.13385	1	0.571393	49.3861
GOTERM_BP_FAT	GO:0030952~establishment or maintenance of cytoskeleton polarity	6	0.78534	0.0388582	FBGN0041161, FBGN0000338, FBGN0002736, FBGN0000273, FBGN0004907, FBGN0001404	524	29	7937	3.13385	1	0.571393	49.3861
GOTERM_BP_FAT	GO:0016325~oocyte microtubule cytoskeleton organization	6	0.78534	0.0388582	FBGN0041161, FBGN0000338, FBGN0002736, FBGN0000273, FBGN0004907, FBGN0001404	524	29	7937	3.13385	1	0.571393	49.3861
GOTERM_BP_FAT	GO:0048469~cell maturation	15	1.96335	0.0417173	FBGN0000338, FBGN0003721, FBGN0002736, FBGN0000308, FBGN0000490, FBGN0010349, FBGN0041161, FBGN0026192, FBGN0004838, FBGN0034072, FBGN0000273, FBGN0004907, FBGN0000533, FBGN0027053, FBGN0001404	524	128	7937	1.77503	1	0.578706	51.9117
GOTERM_BP_FAT	GO:0007309~oocyte axis specification	14	1.83246	0.0462461	FBGN0000338, FBGN0003721, FBGN0002736, FBGN0000308, FBGN0000490, FBGN0010349, FBGN0041161, FBGN0026192, FBGN0004838, FBGN0034072, FBGN0000273, FBGN0004907, FBGN0000533, FBGN0027053	524	118	7937	1.7971	1	0.588533	55.6705
GOTERM_BP_FAT	GO:0021700~developmental maturation	15	1.96335	0.0604294	FBGN0000338, FBGN0003721, FBGN0002736, FBGN0000308, FBGN0000490, FBGN0010349, FBGN0041161, FBGN0026192, FBGN0004838, FBGN0034072, FBGN0000273, FBGN0004907, FBGN0000533, FBGN0027053, FBGN0001404	524	135	7937	1.68299	1	0.640882	65.7314
GOTERM_BP_FAT	GO:0060341~regulation of cellular localization	9	1.17801	0.0771263	FBGN0041161, FBGN0004838, FBGN0000338, FBGN0002736, FBGN0000273, FBGN0000250, FBGN0045073, FBGN0053547, FBGN0003371	524	68	7937	2.00474	1	0.690642	74.8172
GOTERM_BP_FAT	GO:0007317~regulation of pole plasm oskar mRNA localization	5	0.65445	0.0784331	FBGN0041161, FBGN0004838, FBGN0000338, FBGN0002736, FBGN0000273	524	25	7937	3.02939	1	0.691695	75.4228
GOTERM_BP_FAT	GO:0009880~embryonic pattern specification	22	2.87958	0.0821839	FBGN0001147, FBGN0004892, FBGN0000338, FBGN0067317, FBGN0052133, FBGN0002736, FBGN0003721, FBGN0036141, FBGN0000308, FBGN0000411, FBGN0000490, FBGN0003165, FBGN0004864, FBGN0000439, FBGN0039907, FBGN0041161, FBGN0004360, FBGN0004838, FBGN0034072, FBGN0000273, FBGN0027053, FBGN0003371	524	231	7937	1.44257	1	0.701543	77.086
GOTERM_BP_FAT	GO:0007350~blastoderm segmentation	21	2.74869	0.0821875	FBGN0001147, FBGN0004892, FBGN0000338, FBGN0067317, FBGN0002736, FBGN0003721, FBGN0036141, FBGN0000308, FBGN0000411, FBGN0000490, FBGN0003165, FBGN0004864, FBGN0000439, FBGN0039907, FBGN0041161, FBGN0004360, FBGN0004838, FBGN0034072, FBGN0000273, FBGN0027053, FBGN0003371	524	218	7937	1.45911	1	0.699008	77.0876
GOTERM_BP_FAT	GO:0060281~regulation of oocyte development	5	0.65445	0.0880956	FBGN0041161, FBGN0004838, FBGN0000338, FBGN0002736, FBGN0000273	524	26	7937	2.91287	1	0.710251	79.4939
GOTERM_BP_FAT	GO:0045451~pole plasm oskar mRNA localization	6	0.78534	0.140175	FBGN0041161, FBGN0004838, FBGN0000338, FBGN0003721, FBGN0002736, FBGN0000308	524	42	7937	2.16385	1	0.806148	92.534
GOTERM_BP_FAT	GO:0007314~oocyte anterior/posterior axis specification	9	1.17801	0.140227	FBGN0041161, FBGN0004838, FBGN0000338, FBGN0003721, FBGN0034072, FBGN0002736, FBGN0000308, FBGN0000273, FBGN0027053	524	78	7937	1.74772	1	0.804539	92.5417
GOTERM_BP_FAT	GO:0045995~regulation of embryonic development	7	0.91623	0.142697	FBGN0041161, FBGN0004838, FBGN0000338, FBGN0002736, FBGN0000273, FBGN0000384, FBGN0004636	524	54	7937	1.96349	1	0.803695	92.9014
GOTERM_BP_FAT	GO:0048610~reproductive cellular process	40	5.2356	0.15216	FBGN0002736, FBGN0026619, FBGN0027538, FBGN0000308, FBGN0000490, FBGN0003165, FBGN0000114, FBGN0004864, FBGN0010349, FBGN0011227, FBGN0027889, FBGN0041161, FBGN0026192, FBGN0000711, FBGN0001291, FBGN0034072, FBGN0026170, FBGN0000273, FBGN0004907, FBGN0000250, FBGN0000533, FBGN0001961, FBGN0027053, FBGN0003371, FBGN0014020, FBGN0004873, FBGN0011666, FBGN0000338, FBGN0003721, FBGN0032006, FBGN00112…	524	500	7937	1.21176	1	0.820583	94.1339
GOTERM_BP_FAT	GO:0044087~regulation of cellular component biogenesis	9	1.17801	0.15526	FBGN0041161, FBGN0004838, FBGN0000338, FBGN0003721, FBGN0002736, FBGN0003687, FBGN0000273, FBGN0003165, FBGN0001961	524	80	7937	1.70403	1	0.825708	94.4917
GOTERM_BP_FAT	GO:0008358~maternal determination of anterior/posterior axis, embryo	9	1.17801	0.163054	FBGN0041161, FBGN0004838, FBGN0000338, FBGN0003721, FBGN0034072, FBGN0002736, FBGN0000308, FBGN0000273, FBGN0027053	524	81	7937	1.68299	1	0.828037	95.3026
GOTERM_BP_FAT	GO:0007389~pattern specification process	38	4.97382	0.180093	FBGN0067317, FBGN0002736, FBGN0000308, FBGN0000490, FBGN0003165, FBGN0001075, FBGN0004864, FBGN0010349, FBGN0039907, FBGN0041161, FBGN0026192, FBGN0034072, FBGN0026170, FBGN0000273, FBGN0004907, FBGN0000250, FBGN0015816, FBGN0000533, FBGN0027053, FBGN0000083, FBGN0003371, FBGN0014020, FBGN0001147, FBGN0052133, FBGN0000338, FBGN0004892, FBGN0003721, FBGN0036141, FBGN0003031, FBGN0000411, FBGN00115…	524	480	7937	1.19913	1	0.843276	96.7011
GOTERM_BP_FAT	GO:0048477~oogenesis	42	5.49738	0.184951	FBGN0002736, FBGN0000308, FBGN0000490, FBGN0003165, FBGN0000114, FBGN0004864, FBGN0010349, FBGN0027889, FBGN0004867, FBGN0041161, FBGN0026192, FBGN0000711, FBGN0001291, FBGN0034072, FBGN0026170, FBGN0000273, FBGN0004907, FBGN0000250, FBGN0000533, FBGN0001961, FBGN0027053, FBGN0002022, FBGN0003371, FBGN0004873, FBGN0000338, FBGN0032006, FBGN0003721, FBGN0004103, FBGN0003031, FBGN0005198, FBGN00112…	524	539	7937	1.18028	1	0.846422	97.0212
GOTERM_BP_FAT	GO:0035282~segmentation	22	2.87958	0.199023	FBGN0001147, FBGN0004892, FBGN0000338, FBGN0067317, FBGN0002736, FBGN0003721, FBGN0036141, FBGN0000308, FBGN0000411, FBGN0000490, FBGN0003165, FBGN0004864, FBGN0000439, FBGN0039907, FBGN0041161, FBGN0004360, FBGN0004838, FBGN0034072, FBGN0000273, FBGN0027053, FBGN0000099, FBGN0003371	524	260	7937	1.28166	1	0.854352	97.7916
GOTERM_BP_FAT	GO:0007292~female gamete generation	42	5.49738	0.204853	FBGN0002736, FBGN0000308, FBGN0000490, FBGN0003165, FBGN0000114, FBGN0004864, FBGN0010349, FBGN0027889, FBGN0004867, FBGN0041161, FBGN0026192, FBGN0000711, FBGN0001291, FBGN0034072, FBGN0026170, FBGN0000273, FBGN0004907, FBGN0000250, FBGN0000533, FBGN0001961, FBGN0027053, FBGN0002022, FBGN0003371, FBGN0004873, FBGN0000338, FBGN0032006, FBGN0003721, FBGN0004103, FBGN0003031, FBGN0005198, FBGN00112…	524	546	7937	1.16515	1	0.85974	98.0521
GOTERM_BP_FAT	GO:0019094~pole plasm mRNA localization	6	0.78534	0.219187	FBGN0041161, FBGN0004838, FBGN0000338, FBGN0003721, FBGN0002736, FBGN0000308	524	49	7937	1.85473	1	0.868995	98.5749
GOTERM_BP_FAT	GO:0007316~pole plasm RNA localization	6	0.78534	0.231458	FBGN0041161, FBGN0004838, FBGN0000338, FBGN0003721, FBGN0002736, FBGN0000308	524	50	7937	1.81763	1	0.87777	98.9145
GOTERM_BP_FAT	GO:0008298~intracellular mRNA localization	7	0.91623	0.278621	FBGN0041161, FBGN0004838, FBGN0000338, FBGN0003721, FBGN0002736, FBGN0000308, FBGN0010349	524	67	7937	1.58252	1	0.906479	99.6343
GOTERM_BP_FAT	GO:0007310~oocyte dorsal/ventral axis specification	5	0.65445	0.313985	FBGN0000338, FBGN0000490, FBGN0000533, FBGN0027053, FBGN0010349	524	43	7937	1.76127	1	0.925827	99.8458
GOTERM_BP_FAT	GO:0009952~anterior/posterior pattern formation	14	1.83246	0.32939	FBGN0052133, FBGN0000338, FBGN0002736, FBGN0003721, FBGN0000308, FBGN0000490, FBGN0003165, FBGN0041161, FBGN0004838, FBGN0034072, FBGN0000273, FBGN0026170, FBGN0027053, FBGN0039709	524	170	7937	1.2474	1	0.934148	99.8956
GOTERM_BP_FAT	GO:0007315~pole plasm assembly	6	0.78534	0.334943	FBGN0041161, FBGN0004838, FBGN0000338, FBGN0003721, FBGN0002736, FBGN0000308	524	58	7937	1.56693	1	0.936586	99.9095
GOTERM_BP_FAT	GO:0007276~gamete generation	51	6.67539	0.344003	FBGN0026619, FBGN0027538, FBGN0000308, FBGN0003165, FBGN0004864, FBGN0011227, FBGN0010349, FBGN0027889, FBGN0004867, FBGN0041161, FBGN0026192, FBGN0000711, FBGN0000273, FBGN0004907, FBGN0027053, FBGN0003371, FBGN0014020, FBGN0011666, FBGN0000338, FBGN0032006, FBGN0003031, FBGN0005198, FBGN0003600, FBGN0000568, FBGN0003138, FBGN0004512, FBGN0014010, FBGN0002736, FBGN0000490, FBGN0000114, FBGN00012…	524	715	7937	1.08041	1	0.939948	99.9285
GOTERM_BP_FAT	GO:0009798~axis specification	16	2.09424	0.346165	FBGN0000338, FBGN0003721, FBGN0002736, FBGN0000308, FBGN0000490, FBGN0003165, FBGN0010349, FBGN0026192, FBGN0041161, FBGN0004838, FBGN0034072, FBGN0000273, FBGN0004907, FBGN0000533, FBGN0000250, FBGN0027053	524	201	7937	1.20573	1	0.940135	99.9325
GOTERM_BP_FAT	GO:0060284~regulation of cell development	11	1.43979	0.36203	FBGN0004625, FBGN0041161, FBGN0004838, FBGN0000338, FBGN0002736, FBGN0016700, FBGN0000273, FBGN0011217, FBGN0003165, FBGN0003744, FBGN0014020	524	131	7937	1.27188	1	0.944518	99.9557
GOTERM_BP_FAT	GO:0003002~regionalization	33	4.31937	0.37733	FBGN0067317, FBGN0002736, FBGN0000308, FBGN0000490, FBGN0003165, FBGN0004864, FBGN0010349, FBGN0039907, FBGN0041161, FBGN0034072, FBGN0000273, FBGN0026170, FBGN0000250, FBGN0015816, FBGN0000533, FBGN0027053, FBGN0000083, FBGN0003371, FBGN0001147, FBGN0052133, FBGN0000338, FBGN0004892, FBGN0003721, FBGN0036141, FBGN0003031, FBGN0000411, FBGN0011592, FBGN0000439, FBGN0004360, FBGN0024509, FBGN00048…	524	454	7937	1.10099	1	0.949703	99.9708
GOTERM_BP_FAT	GO:0019953~sexual reproduction	51	6.67539	0.427998	FBGN0026619, FBGN0027538, FBGN0000308, FBGN0003165, FBGN0004864, FBGN0011227, FBGN0010349, FBGN0027889, FBGN0004867, FBGN0041161, FBGN0026192, FBGN0000711, FBGN0000273, FBGN0004907, FBGN0027053, FBGN0003371, FBGN0014020, FBGN0011666, FBGN0000338, FBGN0032006, FBGN0003031, FBGN0005198, FBGN0003600, FBGN0000568, FBGN0003138, FBGN0004512, FBGN0014010, FBGN0002736, FBGN0000490, FBGN0000114, FBGN00012…	524	735	7937	1.05101	1	0.964738	99.9932
GOTERM_BP_FAT	GO:0007028~cytoplasm organization	6	0.78534	0.428301	FBGN0041161, FBGN0004838, FBGN0000338, FBGN0003721, FBGN0002736, FBGN0000308	524	65	7937	1.39818	1	0.964494	99.9933
GOTERM_BP_FAT	GO:0006403~RNA localization	10	1.3089	0.441743	FBGN0038810, FBGN0041161, FBGN0004838, FBGN0000338, FBGN0003721, FBGN0002736, FBGN0000308, FBGN0004145, FBGN0010349, FBGN0001404	524	125	7937	1.21176	1	0.967239	99.9955
GOTERM_BP_FAT	GO:0007351~tripartite regional subdivision	11	1.43979	0.443395	FBGN0041161, FBGN0004838, FBGN0000338, FBGN0003721, FBGN0034072, FBGN0002736, FBGN0000308, FBGN0000273, FBGN0000490, FBGN0003165, FBGN0027053	524	140	7937	1.19012	1	0.967476	99.9958
GOTERM_BP_FAT	GO:0008595~determination of anterior/posterior axis, embryo	11	1.43979	0.443395	FBGN0041161, FBGN0004838, FBGN0000338, FBGN0003721, FBGN0034072, FBGN0002736, FBGN0000308, FBGN0000273, FBGN0000490, FBGN0003165, FBGN0027053	524	140	7937	1.19012	1	0.967476	99.9958
GOTERM_BP_FAT	GO:0000578~embryonic axis specification	11	1.43979	0.488311	FBGN0041161, FBGN0004838, FBGN0000338, FBGN0003721, FBGN0034072, FBGN0002736, FBGN0000308, FBGN0000273, FBGN0000490, FBGN0003165, FBGN0027053	524	145	7937	1.14908	1	0.977028	99.999
GOTERM_BP_FAT	GO:0003006~reproductive developmental process	35	4.58115	0.489039	FBGN0002736, FBGN0026619, FBGN0027538, FBGN0000308, FBGN0000490, FBGN0003165, FBGN0000114, FBGN0004864, FBGN0010349, FBGN0011227, FBGN0041161, FBGN0026192, FBGN0000711, FBGN0001291, FBGN0034072, FBGN0026170, FBGN0000273, FBGN0004907, FBGN0000250, FBGN0000533, FBGN0027053, FBGN0003371, FBGN0004873, FBGN0011666, FBGN0000338, FBGN0003721, FBGN0032006, FBGN0011217, FBGN0011219, FBGN0004636, FBGN00048…	524	506	7937	1.04771	1	0.976721	99.999
GOTERM_BP_FAT	GO:0009948~anterior/posterior axis specification	11	1.43979	0.506055	FBGN0041161, FBGN0004838, FBGN0000338, FBGN0003721, FBGN0034072, FBGN0002736, FBGN0000308, FBGN0000273, FBGN0000490, FBGN0003165, FBGN0027053	524	147	7937	1.13344	1	0.979657	99.9995
GOTERM_BP_FAT	GO:0048609~reproductive process in a multicellular organism	52	6.80628	0.539392	FBGN0026619, FBGN0027538, FBGN0000308, FBGN0003165, FBGN0004864, FBGN0011227, FBGN0010349, FBGN0027889, FBGN0004867, FBGN0041161, FBGN0026192, FBGN0000711, FBGN0000273, FBGN0004907, FBGN0027053, FBGN0003371, FBGN0014020, FBGN0011666, FBGN0000338, FBGN0032006, FBGN0003031, FBGN0005198, FBGN0003600, FBGN0000568, FBGN0003138, FBGN0004512, FBGN0014010, FBGN0002736, FBGN0000490, FBGN0000114, FBGN00012…	524	778	7937	1.01239	1	0.983766	99.9998
GOTERM_BP_FAT	GO:0032504~multicellular organism reproduction	52	6.80628	0.539392	FBGN0026619, FBGN0027538, FBGN0000308, FBGN0003165, FBGN0004864, FBGN0011227, FBGN0010349, FBGN0027889, FBGN0004867, FBGN0041161, FBGN0026192, FBGN0000711, FBGN0000273, FBGN0004907, FBGN0027053, FBGN0003371, FBGN0014020, FBGN0011666, FBGN0000338, FBGN0032006, FBGN0003031, FBGN0005198, FBGN0003600, FBGN0000568, FBGN0003138, FBGN0004512, FBGN0014010, FBGN0002736, FBGN0000490, FBGN0000114, FBGN00012…	524	778	7937	1.01239	1	0.983766	99.9998
Annotation Cluster 58	Enrichment Score: 0.8089487494057209
Category	Term	Count	%	PValue	Genes	List Total	Pop Hits	Pop Total	Fold Enrichment	Bonferroni	Benjamini	FDR
SP_PIR_KEYWORDS	Segmentation polarity protein	5	0.65445	0.0288661	FBGN0039907, FBGN0001147, FBGN0004360, FBGN0036141, FBGN0003371	741	21	12980	4.17068	0.999896	0.224826	32.5609
GOTERM_BP_FAT	GO:0007365~periodic partitioning	8	1.04712	0.0625427	FBGN0039907, FBGN0001147, FBGN0004360, FBGN0004892, FBGN0067317, FBGN0036141, FBGN0004864, FBGN0003371	524	54	7937	2.24399	1	0.644926	67.0318
GOTERM_BP_FAT	GO:0007367~segment polarity determination	6	0.78534	0.110936	FBGN0039907, FBGN0001147, FBGN0004360, FBGN0067317, FBGN0036141, FBGN0003371	524	39	7937	2.3303	1	0.761675	86.738
SP_PIR_KEYWORDS	wnt signaling pathway	3	0.39267	0.64607	FBGN0039907, FBGN0004360, FBGN0036141	741	38	12980	1.38291	1	0.927326	99.9999
GOTERM_BP_FAT	GO:0016055~Wnt receptor signaling pathway	5	0.65445	0.69717	FBGN0039907, FBGN0004360, FBGN0036141, FBGN0003371, FBGN0014020	524	71	7937	1.06669	1	0.996107	100
Annotation Cluster 59	Enrichment Score: 0.7891020544495847
Category	Term	Count	%	PValue	Genes	List Total	Pop Hits	Pop Total	Fold Enrichment	Bonferroni	Benjamini	FDR
GOTERM_BP_FAT	GO:0043484~regulation of RNA splicing	9	1.17801	0.0670473	FBGN0016978, FBGN0015907, FBGN0004838, FBGN0023441, FBGN0017397, FBGN0038464, FBGN0000114, FBGN0024285, FBGN0036277	524	66	7937	2.06549	1	0.656829	69.6503
GOTERM_BP_FAT	GO:0048024~regulation of nuclear mRNA splicing, via spliceosome	8	1.04712	0.119033	FBGN0016978, FBGN0015907, FBGN0004838, FBGN0017397, FBGN0038464, FBGN0000114, FBGN0024285, FBGN0036277	524	63	7937	1.92342	1	0.776803	88.667
GOTERM_BP_FAT	GO:0050684~regulation of mRNA processing	8	1.04712	0.119033	FBGN0016978, FBGN0015907, FBGN0004838, FBGN0017397, FBGN0038464, FBGN0000114, FBGN0024285, FBGN0036277	524	63	7937	1.92342	1	0.776803	88.667
GOTERM_BP_FAT	GO:0000381~regulation of alternative nuclear mRNA splicing, via spliceosome	7	0.91623	0.170966	FBGN0016978, FBGN0015907, FBGN0017397, FBGN0038464, FBGN0000114, FBGN0024285, FBGN0036277	524	57	7937	1.86015	1	0.837689	96.01
GOTERM_CC_FAT	GO:0005681~spliceosome	6	0.78534	0.698011	FBGN0003638, FBGN0016978, FBGN0038464, FBGN0023167, FBGN0024285, FBGN0036277	391	71	4786	1.0344	1	0.995848	100
Annotation Cluster 60	Enrichment Score: 0.7765623990369818
Category	Term	Count	%	PValue	Genes	List Total	Pop Hits	Pop Total	Fold Enrichment	Bonferroni	Benjamini	FDR
INTERPRO	IPR019955:Ubiquitin supergroup	5	0.65445	0.107249	FBGN0026076, FBGN0023212, FBGN0026170, FBGN0038464, FBGN0038571	694	27	10196	2.72067	1	0.99312	83.978
SMART	SM00213:UBQ	4	0.52356	0.197451	FBGN0023212, FBGN0026170, FBGN0038464, FBGN0038571	311	24	4824	2.58521	1	0.971968	93.5789
INTERPRO	IPR000626:Ubiquitin	4	0.52356	0.221034	FBGN0023212, FBGN0026170, FBGN0038464, FBGN0038571	694	24	10196	2.44861	1	0.99913	98.226
Annotation Cluster 61	Enrichment Score: 0.7593150202429025
Category	Term	Count	%	PValue	Genes	List Total	Pop Hits	Pop Total	Fold Enrichment	Bonferroni	Benjamini	FDR
GOTERM_BP_FAT	GO:0007015~actin filament organization	10	1.3089	0.0946733	FBGN0004873, FBGN0020255, FBGN0032006, FBGN0004603, FBGN0000308, FBGN0016700, FBGN0000667, FBGN0052944, FBGN0001961, FBGN0014020	524	83	7937	1.82493	1	0.725368	81.8921
GOTERM_BP_FAT	GO:0030036~actin cytoskeleton organization	13	1.70157	0.232433	FBGN0004873, FBGN0032006, FBGN0016700, FBGN0000308, FBGN0004603, FBGN0038294, FBGN0020255, FBGN0000709, FBGN0052944, FBGN0000667, FBGN0011640, FBGN0001961, FBGN0014020	524	143	7937	1.377	1	0.877976	98.9379
GOTERM_BP_FAT	GO:0030029~actin filament-based process	13	1.70157	0.239624	FBGN0004873, FBGN0032006, FBGN0016700, FBGN0000308, FBGN0004603, FBGN0038294, FBGN0020255, FBGN0000709, FBGN0052944, FBGN0000667, FBGN0011640, FBGN0001961, FBGN0014020	524	144	7937	1.36743	1	0.882825	99.0965
Annotation Cluster 62	Enrichment Score: 0.7533759718737036
Category	Term	Count	%	PValue	Genes	List Total	Pop Hits	Pop Total	Fold Enrichment	Bonferroni	Benjamini	FDR
GOTERM_BP_FAT	GO:0035158~regulation of tube diameter, open tracheal system	3	0.39267	0.054441	FBGN0002921, FBGN0000490, FBGN0001311	524	6	7937	7.57347	1	0.623258	61.7789
GOTERM_BP_FAT	GO:0035296~regulation of tube diameter	3	0.39267	0.0931405	FBGN0002921, FBGN0000490, FBGN0001311	524	8	7937	5.6801	1	0.726307	81.3581
GOTERM_BP_FAT	GO:0035150~regulation of tube size	4	0.52356	0.1905	FBGN0002921, FBGN0000490, FBGN0001311, FBGN0014020	524	23	7937	2.63425	1	0.85188	97.3511
GOTERM_BP_FAT	GO:0035151~regulation of tube size, open tracheal system	3	0.39267	0.383389	FBGN0002921, FBGN0000490, FBGN0001311	524	20	7937	2.27204	1	0.951794	99.9753
GOTERM_BP_FAT	GO:0035152~regulation of tube architecture, open tracheal system	4	0.52356	0.461871	FBGN0002921, FBGN0000490, FBGN0001311, FBGN0014020	524	38	7937	1.59442	1	0.971863	99.9976
Annotation Cluster 63	Enrichment Score: 0.7302939754286722
Category	Term	Count	%	PValue	Genes	List Total	Pop Hits	Pop Total	Fold Enrichment	Bonferroni	Benjamini	FDR
GOTERM_BP_FAT	GO:0008038~neuron recognition	7	0.91623	0.100989	FBGN0001219, FBGN0005630, FBGN0014007, FBGN0033159, FBGN0011592, FBGN0001961, FBGN0028644	524	49	7937	2.16385	1	0.74025	83.9441
GOTERM_BP_FAT	GO:0008037~cell recognition	7	0.91623	0.108751	FBGN0001219, FBGN0005630, FBGN0014007, FBGN0033159, FBGN0011592, FBGN0001961, FBGN0028644	524	50	7937	2.12057	1	0.760811	86.1666
GOTERM_BP_FAT	GO:0007413~axonal fasciculation	3	0.39267	0.284761	FBGN0001219, FBGN0033159, FBGN0001961	524	16	7937	2.84005	1	0.909757	99.6843
GOTERM_BP_FAT	GO:0016198~axon choice point recognition	3	0.39267	0.383389	FBGN0005630, FBGN0011592, FBGN0028644	524	20	7937	2.27204	1	0.951794	99.9753
Annotation Cluster 64	Enrichment Score: 0.7291096965828744
Category	Term	Count	%	PValue	Genes	List Total	Pop Hits	Pop Total	Fold Enrichment	Bonferroni	Benjamini	FDR
GOTERM_BP_FAT	GO:0051336~regulation of hydrolase activity	11	1.43979	0.0172605	FBGN0013948, FBGN0004868, FBGN0004625, FBGN0031304, FBGN0038980, FBGN0035879, FBGN0037917, FBGN0028985, FBGN0005198, FBGN0051935, FBGN0053715	524	71	7937	2.34671	1	0.427809	25.8548
GOTERM_BP_FAT	GO:0043087~regulation of GTPase activity	7	0.91623	0.0451936	FBGN0004868, FBGN0031304, FBGN0035879, FBGN0037917, FBGN0005198, FBGN0051935, FBGN0053715	524	40	7937	2.65072	1	0.590413	54.8224
GOTERM_MF_FAT	GO:0060589~nucleoside-triphosphatase regulator activity	16	2.09424	0.0875828	FBGN0004625, FBGN0030685, FBGN0027593, FBGN0005198, FBGN0030842, FBGN0004868, FBGN0031304, FBGN0014877, FBGN0035879, FBGN0028737, FBGN0037917, FBGN0025864, FBGN0051935, FBGN0053715, FBGN0053547, FBGN0038543	561	145	7918	1.55742	1	0.684222	75.168
GOTERM_MF_FAT	GO:0030695~GTPase regulator activity	15	1.96335	0.128596	FBGN0004625, FBGN0030685, FBGN0027593, FBGN0005198, FBGN0030842, FBGN0004868, FBGN0031304, FBGN0035879, FBGN0028737, FBGN0037917, FBGN0025864, FBGN0051935, FBGN0053715, FBGN0053547, FBGN0038543	561	142	7918	1.49092	1	0.782251	87.6563
GOTERM_MF_FAT	GO:0005097~Rab GTPase activator activity	5	0.65445	0.14521	FBGN0031304, FBGN0035879, FBGN0037917, FBGN0051935, FBGN0053715	561	29	7918	2.43346	1	0.810455	90.7873
GOTERM_MF_FAT	GO:0005099~Ras GTPase activator activity	6	0.78534	0.223388	FBGN0031304, FBGN0035879, FBGN0030685, FBGN0037917, FBGN0051935, FBGN0053715	561	46	7918	1.84097	1	0.909733	97.8556
GOTERM_MF_FAT	GO:0005083~small GTPase regulator activity	11	1.43979	0.23243	FBGN0004868, FBGN0031304, FBGN0035879, FBGN0030685, FBGN0027593, FBGN0037917, FBGN0051935, FBGN0053715, FBGN0030842, FBGN0053547, FBGN0038543	561	108	7918	1.43755	1	0.911361	98.2053
GOTERM_BP_FAT	GO:0032483~regulation of Rab protein signal transduction	4	0.52356	0.243368	FBGN0031304, FBGN0035879, FBGN0037917, FBGN0053715	524	26	7937	2.3303	1	0.883385	99.17
GOTERM_BP_FAT	GO:0032313~regulation of Rab GTPase activity	4	0.52356	0.243368	FBGN0031304, FBGN0035879, FBGN0037917, FBGN0053715	524	26	7937	2.3303	1	0.883385	99.17
GOTERM_MF_FAT	GO:0005096~GTPase activator activity	8	1.04712	0.256574	FBGN0004625, FBGN0031304, FBGN0035879, FBGN0030685, FBGN0037917, FBGN0005198, FBGN0051935, FBGN0053715	561	73	7918	1.54675	1	0.929385	98.8958
GOTERM_BP_FAT	GO:0046578~regulation of Ras protein signal transduction	8	1.04712	0.263549	FBGN0031304, FBGN0035879, FBGN0026170, FBGN0027593, FBGN0037917, FBGN0053715, FBGN0030842, FBGN0038543	524	79	7937	1.53387	1	0.899231	99.4783
GOTERM_BP_FAT	GO:0051056~regulation of small GTPase mediated signal transduction	9	1.17801	0.278361	FBGN0031304, FBGN0035879, FBGN0026170, FBGN0027593, FBGN0037917, FBGN0005198, FBGN0053715, FBGN0030842, FBGN0038543	524	94	7937	1.45024	1	0.907044	99.6321
GOTERM_MF_FAT	GO:0008047~enzyme activator activity	9	1.17801	0.314214	FBGN0004625, FBGN0031304, FBGN0035879, FBGN0030685, FBGN0004907, FBGN0037917, FBGN0005198, FBGN0051935, FBGN0053715	561	91	7918	1.3959	1	0.945816	99.6761
GOTERM_BP_FAT	GO:0032318~regulation of Ras GTPase activity	4	0.52356	0.408495	FBGN0031304, FBGN0035879, FBGN0037917, FBGN0053715	524	35	7937	1.73108	1	0.95972	99.9879
SMART	SM00164:TBC	3	0.39267	0.462568	FBGN0031304, FBGN0035879, FBGN0037917	311	24	4824	1.93891	1	0.99212	99.957
INTERPRO	IPR000195:RabGAP/TBC	3	0.39267	0.492408	FBGN0031304, FBGN0035879, FBGN0037917	694	24	10196	1.83646	1	0.999986	99.9982
Annotation Cluster 65	Enrichment Score: 0.7249433826496858
Category	Term	Count	%	PValue	Genes	List Total	Pop Hits	Pop Total	Fold Enrichment	Bonferroni	Benjamini	FDR
GOTERM_BP_FAT	GO:0060538~skeletal muscle organ development	8	1.04712	0.0790855	FBGN0025790, FBGN0000711, FBGN0027538, FBGN0016075, FBGN0017397, FBGN0001123, FBGN0003371, FBGN0014020	524	57	7937	2.12589	1	0.689605	75.72
GOTERM_BP_FAT	GO:0043062~extracellular structure organization	9	1.17801	0.0824885	FBGN0004873, FBGN0026192, FBGN0025790, FBGN0000711, FBGN0027538, FBGN0003137, FBGN0001123, FBGN0010349, FBGN0003371	524	69	7937	1.97569	1	0.697851	77.2163
GOTERM_BP_FAT	GO:0014706~striated muscle tissue development	6	0.78534	0.120328	FBGN0025790, FBGN0000711, FBGN0027538, FBGN0016075, FBGN0001123, FBGN0003371	524	40	7937	2.27204	1	0.776705	88.9499
GOTERM_BP_FAT	GO:0060537~muscle tissue development	6	0.78534	0.130079	FBGN0025790, FBGN0000711, FBGN0027538, FBGN0016075, FBGN0001123, FBGN0003371	524	41	7937	2.21663	1	0.796512	90.8758
GOTERM_BP_FAT	GO:0055002~striated muscle cell development	6	0.78534	0.172384	FBGN0025790, FBGN0027538, FBGN0000709, FBGN0038294, FBGN0001123, FBGN0003371	524	45	7937	2.01959	1	0.838933	96.1256
GOTERM_BP_FAT	GO:0055001~muscle cell development	6	0.78534	0.172384	FBGN0025790, FBGN0027538, FBGN0000709, FBGN0038294, FBGN0001123, FBGN0003371	524	45	7937	2.01959	1	0.838933	96.1256
GOTERM_BP_FAT	GO:0007528~neuromuscular junction development	4	0.52356	0.1905	FBGN0025790, FBGN0027538, FBGN0001123, FBGN0003371	524	23	7937	2.63425	1	0.85188	97.3511
GOTERM_BP_FAT	GO:0048741~skeletal muscle fiber development	4	0.52356	0.1905	FBGN0025790, FBGN0027538, FBGN0001123, FBGN0003371	524	23	7937	2.63425	1	0.85188	97.3511
GOTERM_BP_FAT	GO:0007519~skeletal muscle tissue development	5	0.65445	0.196591	FBGN0025790, FBGN0027538, FBGN0016075, FBGN0001123, FBGN0003371	524	35	7937	2.16385	1	0.854193	97.6735
GOTERM_BP_FAT	GO:0007517~muscle organ development	13	1.70157	0.211396	FBGN0025790, FBGN0027538, FBGN0004862, FBGN0004360, FBGN0025463, FBGN0000711, FBGN0016075, FBGN0017397, FBGN0001123, FBGN0003371, FBGN0000099, FBGN0023167, FBGN0014020	524	140	7937	1.4065	1	0.861301	98.3099
GOTERM_BP_FAT	GO:0050808~synapse organization	5	0.65445	0.298787	FBGN0026192, FBGN0025790, FBGN0027538, FBGN0001123, FBGN0003371	524	42	7937	1.80321	1	0.919548	99.7753
GOTERM_BP_FAT	GO:0048747~muscle fiber development	4	0.52356	0.335168	FBGN0025790, FBGN0027538, FBGN0001123, FBGN0003371	524	31	7937	1.95444	1	0.936135	99.9101
GOTERM_BP_FAT	GO:0042692~muscle cell differentiation	7	0.91623	0.361334	FBGN0025790, FBGN0027538, FBGN0000709, FBGN0017397, FBGN0038294, FBGN0001123, FBGN0003371	524	74	7937	1.43282	1	0.945168	99.9549
GOTERM_BP_FAT	GO:0051146~striated muscle cell differentiation	6	0.78534	0.428301	FBGN0025790, FBGN0027538, FBGN0000709, FBGN0038294, FBGN0001123, FBGN0003371	524	65	7937	1.39818	1	0.964494	99.9933
Annotation Cluster 66	Enrichment Score: 0.7236037748096664
Category	Term	Count	%	PValue	Genes	List Total	Pop Hits	Pop Total	Fold Enrichment	Bonferroni	Benjamini	FDR
SP_PIR_KEYWORDS	sh3 domain	7	0.91623	0.0585735	FBGN0029997, FBGN0004603, FBGN0034606, FBGN0030685, FBGN0027593, FBGN0010877, FBGN0027363	741	49	12980	2.50241	1	0.32537	55.594
SMART	SM00326:SH3	7	0.91623	0.316043	FBGN0029997, FBGN0004603, FBGN0034606, FBGN0030685, FBGN0027593, FBGN0010877, FBGN0027363	311	72	4824	1.50804	1	0.975366	99.1274
INTERPRO	IPR001452:Src homology-3 domain	7	0.91623	0.364537	FBGN0029997, FBGN0004603, FBGN0034606, FBGN0030685, FBGN0027593, FBGN0010877, FBGN0027363	694	72	10196	1.42835	1	0.999871	99.9337
Annotation Cluster 67	Enrichment Score: 0.7228006197269665
Category	Term	Count	%	PValue	Genes	List Total	Pop Hits	Pop Total	Fold Enrichment	Bonferroni	Benjamini	FDR
GOTERM_BP_FAT	GO:0009894~regulation of catabolic process	4	0.52356	0.141186	FBGN0038808, FBGN0028695, FBGN0031049, FBGN0027053	524	20	7937	3.02939	1	0.805157	92.6833
GOTERM_BP_FAT	GO:0031330~negative regulation of cellular catabolic process	3	0.39267	0.185022	FBGN0038808, FBGN0031049, FBGN0027053	524	12	7937	3.78674	1	0.845219	97.0257
GOTERM_BP_FAT	GO:0009895~negative regulation of catabolic process	3	0.39267	0.209651	FBGN0038808, FBGN0031049, FBGN0027053	524	13	7937	3.49545	1	0.861041	98.2444
GOTERM_BP_FAT	GO:0031329~regulation of cellular catabolic process	3	0.39267	0.234578	FBGN0038808, FBGN0031049, FBGN0027053	524	14	7937	3.24577	1	0.878631	98.9877
Annotation Cluster 68	Enrichment Score: 0.7211824007582229
Category	Term	Count	%	PValue	Genes	List Total	Pop Hits	Pop Total	Fold Enrichment	Bonferroni	Benjamini	FDR
GOTERM_CC_FAT	GO:0005751~mitochondrial respiratory chain complex IV	4	0.52356	0.176627	FBGN0031830, FBGN0015031, FBGN0031066, FBGN0019624	391	18	4786	2.72009	1	0.813029	93.1509
GOTERM_CC_FAT	GO:0045277~respiratory chain complex IV	4	0.52356	0.176627	FBGN0031830, FBGN0015031, FBGN0031066, FBGN0019624	391	18	4786	2.72009	1	0.813029	93.1509
GOTERM_MF_FAT	GO:0016676~oxidoreductase activity, acting on heme group of donors, oxygen as acceptor	4	0.52356	0.182306	FBGN0031830, FBGN0015031, FBGN0031066, FBGN0019624	561	21	7918	2.6884	1	0.870718	95.3061
GOTERM_MF_FAT	GO:0015002~heme-copper terminal oxidase activity	4	0.52356	0.182306	FBGN0031830, FBGN0015031, FBGN0031066, FBGN0019624	561	21	7918	2.6884	1	0.870718	95.3061
GOTERM_MF_FAT	GO:0016675~oxidoreductase activity, acting on heme group of donors	4	0.52356	0.182306	FBGN0031830, FBGN0015031, FBGN0031066, FBGN0019624	561	21	7918	2.6884	1	0.870718	95.3061
GOTERM_MF_FAT	GO:0004129~cytochrome-c oxidase activity	4	0.52356	0.182306	FBGN0031830, FBGN0015031, FBGN0031066, FBGN0019624	561	21	7918	2.6884	1	0.870718	95.3061
GOTERM_BP_FAT	GO:0006123~mitochondrial electron transport, cytochrome c to oxygen	3	0.39267	0.259657	FBGN0031830, FBGN0015031, FBGN0019624	524	15	7937	3.02939	1	0.896949	99.4289
Annotation Cluster 69	Enrichment Score: 0.6970059205175468
Category	Term	Count	%	PValue	Genes	List Total	Pop Hits	Pop Total	Fold Enrichment	Bonferroni	Benjamini	FDR
GOTERM_BP_FAT	GO:0042398~cellular amino acid derivative biosynthetic process	5	0.65445	0.0784331	FBGN0046114, FBGN0038641, FBGN0004907, FBGN0005619, FBGN0052495	524	25	7937	3.02939	1	0.691695	75.4228
GOTERM_BP_FAT	GO:0009309~amine biosynthetic process	7	0.91623	0.0863793	FBGN0052068, FBGN0020385, FBGN0038641, FBGN0004907, FBGN0041607, FBGN0005619, FBGN0036663	524	47	7937	2.25593	1	0.707738	78.8205
GOTERM_BP_FAT	GO:0006575~cellular amino acid derivative metabolic process	7	0.91623	0.211883	FBGN0046114, FBGN0034967, FBGN0038641, FBGN0004907, FBGN0005619, FBGN0036927, FBGN0052495	524	61	7937	1.73817	1	0.860868	98.3277
GOTERM_BP_FAT	GO:0042401~biogenic amine biosynthetic process	3	0.39267	0.334607	FBGN0038641, FBGN0004907, FBGN0005619	524	18	7937	2.52449	1	0.936964	99.9087
GOTERM_BP_FAT	GO:0006576~biogenic amine metabolic process	3	0.39267	0.681443	FBGN0038641, FBGN0004907, FBGN0005619	524	35	7937	1.29831	1	0.995492	100
Annotation Cluster 70	Enrichment Score: 0.6865957777063983
Category	Term	Count	%	PValue	Genes	List Total	Pop Hits	Pop Total	Fold Enrichment	Bonferroni	Benjamini	FDR
SP_PIR_KEYWORDS	kinase	19	2.48691	0.0591165	FBGN0022800, FBGN0035266, FBGN0022382, FBGN0032006, FBGN0052703, FBGN0061360, FBGN0004603, FBGN0027621, FBGN0004864, FBGN0027889, FBGN0029891, FBGN0052743, FBGN0013988, FBGN0000273, FBGN0025592, FBGN0000150, FBGN0003744, FBGN0003071, FBGN0003371	741	212	12980	1.56991	1	0.322431	55.9372
SP_PIR_KEYWORDS	serine/threonine-protein kinase	14	1.83246	0.0798669	FBGN0000063, FBGN0052703, FBGN0011300, FBGN0027889, FBGN0011754, FBGN0052743, FBGN0026370, FBGN0013988, FBGN0026193, FBGN0000273, FBGN0052944, FBGN0035142, FBGN0003744, FBGN0003371	741	148	12980	1.657	1	0.35223	67.3554
GOTERM_BP_FAT	GO:0006468~protein amino acid phosphorylation	23	3.01047	0.130782	FBGN0000063, FBGN0022800, FBGN0022382, FBGN0032006, FBGN0052703, FBGN0004603, FBGN0011300, FBGN0004864, FBGN0027889, FBGN0029891, FBGN0011754, FBGN0052743, FBGN0026370, FBGN0013988, FBGN0026193, FBGN0000273, FBGN0052944, FBGN0035142, FBGN0039692, FBGN0038736, FBGN0000150, FBGN0003744, FBGN0003371	524	259	7937	1.3451	1	0.794681	91.0017
INTERPRO	IPR000719:Protein kinase, core	20	2.6178	0.148562	FBGN0000063, FBGN0022800, FBGN0032006, FBGN0004603, FBGN0052703, FBGN0011300, FBGN0004864, FBGN0027889, FBGN0029891, FBGN0011754, FBGN0026370, FBGN0013988, FBGN0026193, FBGN0000273, FBGN0052944, FBGN0035142, FBGN0039692, FBGN0038736, FBGN0003744, FBGN0003371	694	216	10196	1.36034	1	0.997409	92.5428
INTERPRO	IPR008271:Serine/threonine protein kinase, active site	15	1.96335	0.17439	FBGN0000063, FBGN0052703, FBGN0011300, FBGN0027889, FBGN0029891, FBGN0011754, FBGN0026370, FBGN0013988, FBGN0026193, FBGN0000273, FBGN0052944, FBGN0035142, FBGN0038736, FBGN0003744, FBGN0003371	694	156	10196	1.41266	1	0.998479	95.4644
INTERPRO	IPR017442:Serine/threonine protein kinase-related	15	1.96335	0.251825	FBGN0000063, FBGN0052703, FBGN0011300, FBGN0027889, FBGN0029891, FBGN0011754, FBGN0026370, FBGN0013988, FBGN0026193, FBGN0000273, FBGN0052944, FBGN0035142, FBGN0038736, FBGN0003744, FBGN0003371	694	168	10196	1.31175	1	0.999432	99.0748
INTERPRO	IPR017441:Protein kinase, ATP binding site	16	2.09424	0.255335	FBGN0000063, FBGN0022800, FBGN0032006, FBGN0004603, FBGN0011300, FBGN0004864, FBGN0027889, FBGN0011754, FBGN0026370, FBGN0013988, FBGN0026193, FBGN0000273, FBGN0052944, FBGN0035142, FBGN0003744, FBGN0003371	694	182	10196	1.29157	1	0.999409	99.1424
GOTERM_MF_FAT	GO:0004672~protein kinase activity	23	3.01047	0.350877	FBGN0000063, FBGN0022800, FBGN0022382, FBGN0032006, FBGN0004603, FBGN0052703, FBGN0011300, FBGN0004864, FBGN0027889, FBGN0029891, FBGN0011754, FBGN0052743, FBGN0026370, FBGN0013988, FBGN0026193, FBGN0000273, FBGN0052944, FBGN0035142, FBGN0039692, FBGN0038736, FBGN0000535, FBGN0003744, FBGN0003371	561	283	7918	1.14708	1	0.962065	99.8595
GOTERM_MF_FAT	GO:0004674~protein serine/threonine kinase activity	17	2.22513	0.362917	FBGN0000063, FBGN0022382, FBGN0052703, FBGN0011300, FBGN0027889, FBGN0029891, FBGN0011754, FBGN0052743, FBGN0026370, FBGN0013988, FBGN0026193, FBGN0000273, FBGN0052944, FBGN0035142, FBGN0038736, FBGN0003744, FBGN0003371	561	203	7918	1.18197	1	0.964752	99.8943
SMART	SM00220:S_TKc	9	1.17801	0.431837	FBGN0011754, FBGN0026193, FBGN0013988, FBGN0052703, FBGN0000273, FBGN0052944, FBGN0035142, FBGN0003744, FBGN0003371	311	112	4824	1.24644	1	0.989882	99.9138
INTERPRO	IPR002290:Serine/threonine protein kinase	9	1.17801	0.49534	FBGN0011754, FBGN0026193, FBGN0013988, FBGN0052703, FBGN0000273, FBGN0052944, FBGN0035142, FBGN0003744, FBGN0003371	694	112	10196	1.18058	1	0.999985	99.9984
Annotation Cluster 71	Enrichment Score: 0.6830969696120942
Category	Term	Count	%	PValue	Genes	List Total	Pop Hits	Pop Total	Fold Enrichment	Bonferroni	Benjamini	FDR
GOTERM_BP_FAT	GO:0006865~amino acid transport	6	0.78534	0.120328	FBGN0019830, FBGN0033391, FBGN0038641, FBGN0037203, FBGN0039045, FBGN0051547	524	40	7937	2.27204	1	0.776705	88.9499
GOTERM_BP_FAT	GO:0015849~organic acid transport	7	0.91623	0.133791	FBGN0019830, FBGN0033391, FBGN0038641, FBGN0037203, FBGN0039045, FBGN0051547, FBGN0021953	524	53	7937	2.00054	1	0.798935	91.5221
GOTERM_BP_FAT	GO:0046942~carboxylic acid transport	7	0.91623	0.133791	FBGN0019830, FBGN0033391, FBGN0038641, FBGN0037203, FBGN0039045, FBGN0051547, FBGN0021953	524	53	7937	2.00054	1	0.798935	91.5221
GOTERM_BP_FAT	GO:0015837~amine transport	6	0.78534	0.140175	FBGN0019830, FBGN0033391, FBGN0038641, FBGN0037203, FBGN0039045, FBGN0051547	524	42	7937	2.16385	1	0.806148	92.534
GOTERM_MF_FAT	GO:0015171~amino acid transmembrane transporter activity	5	0.65445	0.443864	FBGN0038641, FBGN0037203, FBGN0039045, FBGN0034911, FBGN0051547	561	48	7918	1.47022	1	0.981577	99.9866
GOTERM_MF_FAT	GO:0005275~amine transmembrane transporter activity	5	0.65445	0.59467	FBGN0038641, FBGN0037203, FBGN0039045, FBGN0034911, FBGN0051547	561	58	7918	1.21673	1	0.996242	99.9999
Annotation Cluster 72	Enrichment Score: 0.6639065135847755
Category	Term	Count	%	PValue	Genes	List Total	Pop Hits	Pop Total	Fold Enrichment	Bonferroni	Benjamini	FDR
INTERPRO	IPR005225:Small GTP-binding protein	13	1.70157	0.0142591	FBGN0013749, FBGN0016700, FBGN0024556, FBGN0015794, FBGN0010348, FBGN0004636, FBGN0015791, FBGN0024251, FBGN0020255, FBGN0000559, FBGN0051159, FBGN0014010, FBGN0014020	694	87	10196	2.1953	1	0.941366	20.6909
INTERPRO	IPR013753:Ras	7	0.91623	0.232619	FBGN0020255, FBGN0016700, FBGN0014010, FBGN0015794, FBGN0004636, FBGN0015791, FBGN0014020	694	61	10196	1.68593	1	0.999322	98.6071
SMART	SM00175:RAB	4	0.52356	0.320954	FBGN0016700, FBGN0014010, FBGN0015794, FBGN0015791	311	31	4824	2.00145	1	0.972517	99.2024
PIR_SUPERFAMILY	PIRSF001710:Ras-related protein Rab	4	0.52356	0.348144	FBGN0016700, FBGN0014010, FBGN0015794, FBGN0015791	272	20	2596	1.90882	1	1	99.6715
INTERPRO	IPR003579:Ras small GTPase, Rab type	4	0.52356	0.353204	FBGN0016700, FBGN0014010, FBGN0015794, FBGN0015791	694	31	10196	1.8957	1	0.999864	99.9118
INTERPRO	IPR001806:Ras GTPase	6	0.78534	0.400657	FBGN0016700, FBGN0014010, FBGN0015794, FBGN0004636, FBGN0015791, FBGN0014020	694	61	10196	1.44508	1	0.999934	99.9742
GOTERM_BP_FAT	GO:0007264~small GTPase mediated signal transduction	9	1.17801	0.429455	FBGN0013749, FBGN0016700, FBGN0004907, FBGN0014010, FBGN0015794, FBGN0010348, FBGN0004636, FBGN0015791, FBGN0014020	524	109	7937	1.25067	1	0.964566	99.9935
Annotation Cluster 73	Enrichment Score: 0.66204630418817
Category	Term	Count	%	PValue	Genes	List Total	Pop Hits	Pop Total	Fold Enrichment	Bonferroni	Benjamini	FDR
SP_PIR_KEYWORDS	sensory transduction	14	1.83246	0.0443073	FBGN0004625, FBGN0037590, FBGN0003651, FBGN0030204, FBGN0004636, FBGN0037324, FBGN0000121, FBGN0010218, FBGN0030715, FBGN0028963, FBGN0026178, FBGN0026389, FBGN0014020, FBGN0026388	741	135	12980	1.81656	0.999999	0.280989	45.6384
SP_PIR_KEYWORDS	vision	6	0.78534	0.203101	FBGN0004625, FBGN0000121, FBGN0010218, FBGN0003651, FBGN0004636, FBGN0014020	741	55	12980	1.91093	1	0.558147	95.2802
GOTERM_BP_FAT	GO:0007601~visual perception	6	0.78534	0.493497	FBGN0004625, FBGN0000121, FBGN0010218, FBGN0003651, FBGN0004636, FBGN0014020	524	70	7937	1.29831	1	0.977597	99.9992
GOTERM_BP_FAT	GO:0050953~sensory perception of light stimulus	6	0.78534	0.506224	FBGN0004625, FBGN0000121, FBGN0010218, FBGN0003651, FBGN0004636, FBGN0014020	524	71	7937	1.28002	1	0.979475	99.9995
Annotation Cluster 74	Enrichment Score: 0.6441503726742922
Category	Term	Count	%	PValue	Genes	List Total	Pop Hits	Pop Total	Fold Enrichment	Bonferroni	Benjamini	FDR
UP_SEQ_FEATURE	domain:Leucine-zipper	4	0.52356	0.0895311	FBGN0001291, FBGN0000338, FBGN0010218, FBGN0005638	273	12	2975	3.63248	1	0.999994	76.1179
INTERPRO	IPR011616:bZIP transcription factor, bZIP-1	3	0.39267	0.0982891	FBGN0000370, FBGN0001291, FBGN0000338	694	8	10196	5.50937	1	0.992584	81.1754
GOTERM_MF_FAT	GO:0046983~protein dimerization activity	12	1.57068	0.122056	FBGN0000370, FBGN0014877, FBGN0001291, FBGN0000338, FBGN0001128, FBGN0005638, FBGN0000490, FBGN0033159, FBGN0031657, FBGN0004507, FBGN0003870, FBGN0037324	561	105	7918	1.61304	1	0.768564	86.1708
SMART	SM00338:BRLZ	4	0.52356	0.180792	FBGN0000370, FBGN0001291, FBGN0000338, FBGN0005638	311	23	4824	2.69761	1	0.970845	91.7017
INTERPRO	IPR004827:Basic-leucine zipper (bZIP) transcription factor	4	0.52356	0.202905	FBGN0000370, FBGN0001291, FBGN0000338, FBGN0005638	694	23	10196	2.55507	1	0.998983	97.4282
GOTERM_MF_FAT	GO:0046982~protein heterodimerization activity	5	0.65445	0.427722	FBGN0000370, FBGN0001291, FBGN0000338, FBGN0005638, FBGN0000490	561	47	7918	1.5015	1	0.97915	99.9793
SP_PIR_KEYWORDS	activator	7	0.91623	0.621022	FBGN0000462, FBGN0001291, FBGN0004892, FBGN0000338, FBGN0040078, FBGN0005638, FBGN0015542	741	112	12980	1.0948	1	0.917034	99.9998
UP_SEQ_FEATURE	DNA-binding region:Basic motif	4	0.52356	0.671457	FBGN0001291, FBGN0000338, FBGN0005638, FBGN0015542	273	37	2975	1.1781	1	1	100
Annotation Cluster 75	Enrichment Score: 0.6429549061964501
Category	Term	Count	%	PValue	Genes	List Total	Pop Hits	Pop Total	Fold Enrichment	Bonferroni	Benjamini	FDR
GOTERM_BP_FAT	GO:0006869~lipid transport	5	0.65445	0.109031	FBGN0024320, FBGN0032120, FBGN0032904, FBGN0039114, FBGN0021953	524	28	7937	2.70481	1	0.759611	86.241
GOTERM_BP_FAT	GO:0010876~lipid localization	5	0.65445	0.16963	FBGN0024320, FBGN0032120, FBGN0032904, FBGN0039114, FBGN0021953	524	33	7937	2.29499	1	0.836584	95.898
GOTERM_MF_FAT	GO:0005319~lipid transporter activity	3	0.39267	0.63692	FBGN0032120, FBGN0032904, FBGN0021953	561	30	7918	1.41141	1	0.997186	100
Annotation Cluster 76	Enrichment Score: 0.6293364277367971
Category	Term	Count	%	PValue	Genes	List Total	Pop Hits	Pop Total	Fold Enrichment	Bonferroni	Benjamini	FDR
GOTERM_BP_FAT	GO:0007591~molting cycle, chitin-based cuticle	6	0.78534	0.195293	FBGN0000370, FBGN0024320, FBGN0024509, FBGN0000568, FBGN0001112, FBGN0028738	524	47	7937	1.93365	1	0.85461	97.6081
GOTERM_BP_FAT	GO:0042303~molting cycle	6	0.78534	0.24392	FBGN0000370, FBGN0024320, FBGN0024509, FBGN0000568, FBGN0001112, FBGN0028738	524	51	7937	1.78199	1	0.88307	99.1803
GOTERM_BP_FAT	GO:0018988~molting cycle, protein-based cuticle	6	0.78534	0.24392	FBGN0000370, FBGN0024320, FBGN0024509, FBGN0000568, FBGN0001112, FBGN0028738	524	51	7937	1.78199	1	0.88307	99.1803
GOTERM_BP_FAT	GO:0022404~molting cycle process	4	0.52356	0.261501	FBGN0024509, FBGN0000568, FBGN0001112, FBGN0028738	524	27	7937	2.24399	1	0.897992	99.4529
Annotation Cluster 77	Enrichment Score: 0.6280088247309374
Category	Term	Count	%	PValue	Genes	List Total	Pop Hits	Pop Total	Fold Enrichment	Bonferroni	Benjamini	FDR
SP_PIR_KEYWORDS	Initiation factor	5	0.65445	0.136348	FBGN0015218, FBGN0034237, FBGN0029629, FBGN0037270, FBGN0003600	741	35	12980	2.50241	1	0.475974	86.0751
GOTERM_BP_FAT	GO:0006413~translational initiation	7	0.91623	0.151868	FBGN0015218, FBGN0034237, FBGN0034967, FBGN0029629, FBGN0037270, FBGN0010411, FBGN0003600	524	55	7937	1.92779	1	0.821556	94.0991
GOTERM_CC_FAT	GO:0005852~eukaryotic translation initiation factor 3 complex	3	0.39267	0.379154	FBGN0034237, FBGN0029629, FBGN0037270	391	16	4786	2.29508	1	0.957487	99.8606
GOTERM_MF_FAT	GO:0003743~translation initiation factor activity	6	0.78534	0.391772	FBGN0015218, FBGN0034237, FBGN0034967, FBGN0029629, FBGN0037270, FBGN0003600	561	58	7918	1.46008	1	0.9712	99.9477
Annotation Cluster 78	Enrichment Score: 0.6254490522785572
Category	Term	Count	%	PValue	Genes	List Total	Pop Hits	Pop Total	Fold Enrichment	Bonferroni	Benjamini	FDR
GOTERM_MF_FAT	GO:0008134~transcription factor binding	12	1.57068	0.0483649	FBGN0025463, FBGN0015907, FBGN0052133, FBGN0001291, FBGN0039904, FBGN0003687, FBGN0040078, FBGN0000411, FBGN0000250, FBGN0035121, FBGN0011764, FBGN0015794	561	89	7918	1.90302	1	0.550511	52.9251
GOTERM_MF_FAT	GO:0003713~transcription coactivator activity	4	0.52356	0.416273	FBGN0025463, FBGN0039904, FBGN0040078, FBGN0035121	561	33	7918	1.7108	1	0.977722	99.972
GOTERM_MF_FAT	GO:0003712~transcription cofactor activity	5	0.65445	0.660304	FBGN0025463, FBGN0039904, FBGN0040078, FBGN0035121, FBGN0011764	561	63	7918	1.12017	1	0.997992	100
Annotation Cluster 79	Enrichment Score: 0.6103432825140881
Category	Term	Count	%	PValue	Genes	List Total	Pop Hits	Pop Total	Fold Enrichment	Bonferroni	Benjamini	FDR
SP_PIR_KEYWORDS	leucine-rich repeat	8	1.04712	0.163099	FBGN0039728, FBGN0023090, FBGN0000709, FBGN0013272, FBGN0034262, FBGN0031016, FBGN0026178, FBGN0034476	741	79	12980	1.77386	1	0.506107	90.8797
UP_SEQ_FEATURE	repeat:LRR 4	4	0.52356	0.174674	FBGN0023090, FBGN0000709, FBGN0034262, FBGN0026178	273	16	2975	2.72436	1	1	94.6659
UP_SEQ_FEATURE	repeat:LRR 8	3	0.39267	0.230783	FBGN0023090, FBGN0000709, FBGN0026178	273	10	2975	3.26923	1	0.999999	98.1793
UP_SEQ_FEATURE	repeat:LRR 7	3	0.39267	0.230783	FBGN0023090, FBGN0000709, FBGN0026178	273	10	2975	3.26923	1	0.999999	98.1793
UP_SEQ_FEATURE	repeat:LRR 3	4	0.52356	0.248633	FBGN0023090, FBGN0000709, FBGN0034262, FBGN0026178	273	19	2975	2.2942	1	1	98.7278
UP_SEQ_FEATURE	repeat:LRR 1	4	0.52356	0.274304	FBGN0023090, FBGN0000709, FBGN0034262, FBGN0026178	273	20	2975	2.17949	1	0.999999	99.2518
UP_SEQ_FEATURE	repeat:LRR 2	4	0.52356	0.274304	FBGN0023090, FBGN0000709, FBGN0034262, FBGN0026178	273	20	2975	2.17949	1	0.999999	99.2518
UP_SEQ_FEATURE	repeat:LRR 6	3	0.39267	0.336434	FBGN0023090, FBGN0000709, FBGN0026178	273	13	2975	2.51479	1	1	99.8092
UP_SEQ_FEATURE	repeat:LRR 5	3	0.39267	0.336434	FBGN0023090, FBGN0000709, FBGN0026178	273	13	2975	2.51479	1	1	99.8092
Annotation Cluster 80	Enrichment Score: 0.5868120689748009
Category	Term	Count	%	PValue	Genes	List Total	Pop Hits	Pop Total	Fold Enrichment	Bonferroni	Benjamini	FDR
GOTERM_BP_FAT	GO:0035218~leg disc development	7	0.91623	0.11681	FBGN0004892, FBGN0036141, FBGN0000273, FBGN0000490, FBGN0011764, FBGN0004864, FBGN0000099	524	51	7937	2.07899	1	0.77611	88.1655
GOTERM_BP_FAT	GO:0035110~leg morphogenesis	5	0.65445	0.253859	FBGN0004892, FBGN0036141, FBGN0000273, FBGN0004864, FBGN0000099	524	39	7937	1.94192	1	0.892528	99.347
GOTERM_BP_FAT	GO:0060173~limb development	5	0.65445	0.268695	FBGN0004892, FBGN0036141, FBGN0000273, FBGN0004864, FBGN0000099	524	40	7937	1.89337	1	0.902699	99.5376
GOTERM_BP_FAT	GO:0035108~limb morphogenesis	5	0.65445	0.268695	FBGN0004892, FBGN0036141, FBGN0000273, FBGN0004864, FBGN0000099	524	40	7937	1.89337	1	0.902699	99.5376
GOTERM_BP_FAT	GO:0007480~imaginal disc-derived leg morphogenesis	4	0.52356	0.298206	FBGN0004892, FBGN0036141, FBGN0000273, FBGN0004864	524	29	7937	2.08923	1	0.9198	99.7721
GOTERM_BP_FAT	GO:0035127~post-embryonic limb morphogenesis	4	0.52356	0.298206	FBGN0004892, FBGN0036141, FBGN0000273, FBGN0004864	524	29	7937	2.08923	1	0.9198	99.7721
GOTERM_BP_FAT	GO:0035109~imaginal disc-derived limb morphogenesis	4	0.52356	0.316678	FBGN0004892, FBGN0036141, FBGN0000273, FBGN0004864	524	30	7937	2.01959	1	0.927154	99.8559
GOTERM_BP_FAT	GO:0007478~leg disc morphogenesis	4	0.52356	0.335168	FBGN0004892, FBGN0036141, FBGN0000273, FBGN0004864	524	31	7937	1.95444	1	0.936135	99.9101
Annotation Cluster 81	Enrichment Score: 0.5807296717798786
Category	Term	Count	%	PValue	Genes	List Total	Pop Hits	Pop Total	Fold Enrichment	Bonferroni	Benjamini	FDR
INTERPRO	IPR018303:ATPase, P-type phosphorylation site	3	0.39267	0.245596	FBGN0004551, FBGN0002921, FBGN0032120	694	14	10196	3.14821	1	0.999402	98.9423
INTERPRO	IPR001757:ATPase, P-type, K/Mg/Cd/Cu/Zn/Na/Ca/Na/H-transporter	3	0.39267	0.271515	FBGN0004551, FBGN0002921, FBGN0032120	694	15	10196	2.93833	1	0.999451	99.3984
INTERPRO	IPR008250:ATPase, P-type, ATPase-associated region	3	0.39267	0.271515	FBGN0004551, FBGN0002921, FBGN0032120	694	15	10196	2.93833	1	0.999451	99.3984
Annotation Cluster 82	Enrichment Score: 0.5581233731164225
Category	Term	Count	%	PValue	Genes	List Total	Pop Hits	Pop Total	Fold Enrichment	Bonferroni	Benjamini	FDR
GOTERM_BP_FAT	GO:0000087~M phase of mitotic cell cycle	14	1.83246	0.176597	FBGN0015218, FBGN0034878, FBGN0004103, FBGN0040232, FBGN0052438, FBGN0003165, FBGN0011217, FBGN0010349, FBGN0027889, FBGN0020255, FBGN0026170, FBGN0032698, FBGN0000150, FBGN0014010	524	148	7937	1.43282	1	0.838315	96.4508
GOTERM_BP_FAT	GO:0048285~organelle fission	14	1.83246	0.207946	FBGN0015218, FBGN0034878, FBGN0004103, FBGN0040232, FBGN0052438, FBGN0003165, FBGN0011217, FBGN0010349, FBGN0027889, FBGN0029891, FBGN0020255, FBGN0032698, FBGN0000150, FBGN0014010	524	153	7937	1.386	1	0.860841	98.1782
GOTERM_BP_FAT	GO:0007067~mitosis	13	1.70157	0.254256	FBGN0015218, FBGN0034878, FBGN0004103, FBGN0040232, FBGN0003165, FBGN0011217, FBGN0052438, FBGN0010349, FBGN0027889, FBGN0020255, FBGN0032698, FBGN0000150, FBGN0014010	524	146	7937	1.3487	1	0.892046	99.3529
GOTERM_BP_FAT	GO:0000280~nuclear division	13	1.70157	0.269198	FBGN0015218, FBGN0034878, FBGN0004103, FBGN0040232, FBGN0003165, FBGN0011217, FBGN0052438, FBGN0010349, FBGN0027889, FBGN0020255, FBGN0032698, FBGN0000150, FBGN0014010	524	148	7937	1.33048	1	0.901501	99.543
GOTERM_BP_FAT	GO:0000070~mitotic sister chromatid segregation	5	0.65445	0.359872	FBGN0015218, FBGN0004103, FBGN0040232, FBGN0052438, FBGN0027889	524	46	7937	1.64641	1	0.945394	99.9531
GOTERM_BP_FAT	GO:0007059~chromosome segregation	10	1.3089	0.365151	FBGN0000063, FBGN0015218, FBGN0000711, FBGN0004103, FBGN0040232, FBGN0004907, FBGN0052438, FBGN0015283, FBGN0014010, FBGN0027889	524	117	7937	1.29461	1	0.945732	99.9593
GOTERM_BP_FAT	GO:0000819~sister chromatid segregation	5	0.65445	0.375181	FBGN0015218, FBGN0004103, FBGN0040232, FBGN0052438, FBGN0027889	524	47	7937	1.61138	1	0.949082	99.969
Annotation Cluster 83	Enrichment Score: 0.5575194560248381
Category	Term	Count	%	PValue	Genes	List Total	Pop Hits	Pop Total	Fold Enrichment	Bonferroni	Benjamini	FDR
GOTERM_CC_FAT	GO:0031980~mitochondrial lumen	21	2.74869	0.0288064	FBGN0029118, FBGN0036774, FBGN0038587, FBGN0034259, FBGN0025352, FBGN0027291, FBGN0036927, FBGN0036334, FBGN0031651, FBGN0036853, FBGN0010516, FBGN0038271, FBGN0014877, FBGN0019957, FBGN0010352, FBGN0031912, FBGN0032720, FBGN0030692, FBGN0039358, FBGN0031877, FBGN0004888	391	157	4786	1.63725	0.99998	0.30335	33.184
GOTERM_CC_FAT	GO:0005759~mitochondrial matrix	21	2.74869	0.0288064	FBGN0029118, FBGN0036774, FBGN0038587, FBGN0034259, FBGN0025352, FBGN0027291, FBGN0036927, FBGN0036334, FBGN0031651, FBGN0036853, FBGN0010516, FBGN0038271, FBGN0014877, FBGN0019957, FBGN0010352, FBGN0031912, FBGN0032720, FBGN0030692, FBGN0039358, FBGN0031877, FBGN0004888	391	157	4786	1.63725	0.99998	0.30335	33.184
GOTERM_CC_FAT	GO:0070013~intracellular organelle lumen	48	6.28272	0.419955	FBGN0027553, FBGN0037899, FBGN0003687, FBGN0038587, FBGN0034259, FBGN0025352, FBGN0005585, FBGN0036927, FBGN0015621, FBGN0031651, FBGN0036334, FBGN0031657, FBGN0036853, FBGN0038271, FBGN0010348, FBGN0030063, FBGN0039904, FBGN0026170, FBGN0002622, FBGN0032720, FBGN0030692, FBGN0004888, FBGN0010278, FBGN0030687, FBGN0001147, FBGN0029118, FBGN0037121, FBGN0036774, FBGN0029133, FBGN0040078, FBGN00272…	391	556	4786	1.05673	1	0.961577	99.9454
GOTERM_CC_FAT	GO:0043233~organelle lumen	48	6.28272	0.419955	FBGN0027553, FBGN0037899, FBGN0003687, FBGN0038587, FBGN0034259, FBGN0025352, FBGN0005585, FBGN0036927, FBGN0015621, FBGN0031651, FBGN0036334, FBGN0031657, FBGN0036853, FBGN0038271, FBGN0010348, FBGN0030063, FBGN0039904, FBGN0026170, FBGN0002622, FBGN0032720, FBGN0030692, FBGN0004888, FBGN0010278, FBGN0030687, FBGN0001147, FBGN0029118, FBGN0037121, FBGN0036774, FBGN0029133, FBGN0040078, FBGN00272…	391	556	4786	1.05673	1	0.961577	99.9454
GOTERM_CC_FAT	GO:0031974~membrane-enclosed lumen	48	6.28272	0.499041	FBGN0027553, FBGN0037899, FBGN0003687, FBGN0038587, FBGN0034259, FBGN0025352, FBGN0005585, FBGN0036927, FBGN0015621, FBGN0031651, FBGN0036334, FBGN0031657, FBGN0036853, FBGN0038271, FBGN0010348, FBGN0030063, FBGN0039904, FBGN0026170, FBGN0002622, FBGN0032720, FBGN0030692, FBGN0004888, FBGN0010278, FBGN0030687, FBGN0001147, FBGN0029118, FBGN0037121, FBGN0036774, FBGN0029133, FBGN0040078, FBGN00272…	391	571	4786	1.02897	1	0.980655	99.9928
GOTERM_CC_FAT	GO:0044451~nucleoplasm part	19	2.48691	0.682442	FBGN0030687, FBGN0010278, FBGN0001147, FBGN0027553, FBGN0037121, FBGN0003687, FBGN0040078, FBGN0011571, FBGN0015621, FBGN0026402, FBGN0031657, FBGN0003638, FBGN0033782, FBGN0015907, FBGN0039904, FBGN0027950, FBGN0023212, FBGN0014963, FBGN0005558	391	240	4786	0.969032	1	0.995424	100
GOTERM_CC_FAT	GO:0005654~nucleoplasm	20	2.6178	0.758237	FBGN0030687, FBGN0010278, FBGN0001147, FBGN0027553, FBGN0037121, FBGN0003687, FBGN0040078, FBGN0011571, FBGN0015621, FBGN0026402, FBGN0031657, FBGN0003638, FBGN0033782, FBGN0015907, FBGN0039904, FBGN0004838, FBGN0027950, FBGN0023212, FBGN0014963, FBGN0005558	391	265	4786	0.923804	1	0.996937	100
GOTERM_CC_FAT	GO:0031981~nuclear lumen	26	3.40314	0.917177	FBGN0027553, FBGN0037899, FBGN0003687, FBGN0015621, FBGN0031657, FBGN0010348, FBGN0030063, FBGN0039904, FBGN0026170, FBGN0002622, FBGN0030687, FBGN0010278, FBGN0001147, FBGN0037121, FBGN0040078, FBGN0029133, FBGN0011571, FBGN0026402, FBGN0003638, FBGN0015907, FBGN0033782, FBGN0004838, FBGN0023212, FBGN0027950, FBGN0014963, FBGN0005558	391	387	4786	0.822353	1	0.999699	100
Annotation Cluster 84	Enrichment Score: 0.5556483967224407
Category	Term	Count	%	PValue	Genes	List Total	Pop Hits	Pop Total	Fold Enrichment	Bonferroni	Benjamini	FDR
GOTERM_BP_FAT	GO:0006979~response to oxidative stress	9	1.17801	0.0455758	FBGN0031479, FBGN0010226, FBGN0039802, FBGN0020439, FBGN0022073, FBGN0038571, FBGN0035438, FBGN0040070, FBGN0029891	524	61	7937	2.2348	1	0.590032	55.1321
GOTERM_MF_FAT	GO:0004602~glutathione peroxidase activity	3	0.39267	0.105228	FBGN0031479, FBGN0010226, FBGN0035438	561	8	7918	5.29278	1	0.735695	81.545
SP_PIR_KEYWORDS	peroxidase	3	0.39267	0.441127	FBGN0031479, FBGN0010226, FBGN0035438	741	26	12980	2.02118	1	0.811898	99.9601
GOTERM_MF_FAT	GO:0016684~oxidoreductase activity, acting on peroxide as acceptor	3	0.39267	0.59892	FBGN0031479, FBGN0010226, FBGN0035438	561	28	7918	1.51222	1	0.996138	99.9999
GOTERM_MF_FAT	GO:0004601~peroxidase activity	3	0.39267	0.59892	FBGN0031479, FBGN0010226, FBGN0035438	561	28	7918	1.51222	1	0.996138	99.9999
GOTERM_MF_FAT	GO:0016209~antioxidant activity	4	0.52356	0.61086	FBGN0031479, FBGN0010226, FBGN0038571, FBGN0035438	561	44	7918	1.2831	1	0.996633	99.9999
Annotation Cluster 85	Enrichment Score: 0.555159606847508
Category	Term	Count	%	PValue	Genes	List Total	Pop Hits	Pop Total	Fold Enrichment	Bonferroni	Benjamini	FDR
GOTERM_BP_FAT	GO:0007559~histolysis	9	1.17801	0.0880654	FBGN0013948, FBGN0015218, FBGN0034967, FBGN0000568, FBGN0036974, FBGN0037270, FBGN0013770, FBGN0029176, FBGN0000099	524	70	7937	1.94746	1	0.712554	79.4822
GOTERM_BP_FAT	GO:0016271~tissue death	9	1.17801	0.0880654	FBGN0013948, FBGN0015218, FBGN0034967, FBGN0000568, FBGN0036974, FBGN0037270, FBGN0013770, FBGN0029176, FBGN0000099	524	70	7937	1.94746	1	0.712554	79.4822
GOTERM_BP_FAT	GO:0048102~autophagic cell death	8	1.04712	0.158899	FBGN0013948, FBGN0015218, FBGN0034967, FBGN0000568, FBGN0036974, FBGN0037270, FBGN0013770, FBGN0029176	524	68	7937	1.78199	1	0.828669	94.8855
GOTERM_BP_FAT	GO:0035070~salivary gland histolysis	8	1.04712	0.158899	FBGN0013948, FBGN0015218, FBGN0034967, FBGN0000568, FBGN0036974, FBGN0037270, FBGN0013770, FBGN0029176	524	68	7937	1.78199	1	0.828669	94.8855
GOTERM_BP_FAT	GO:0035071~salivary gland cell autophagic cell death	8	1.04712	0.158899	FBGN0013948, FBGN0015218, FBGN0034967, FBGN0000568, FBGN0036974, FBGN0037270, FBGN0013770, FBGN0029176	524	68	7937	1.78199	1	0.828669	94.8855
GOTERM_BP_FAT	GO:0048732~gland development	14	1.83246	0.277093	FBGN0015218, FBGN0034967, FBGN0032006, FBGN0004603, FBGN0000490, FBGN0011592, FBGN0004864, FBGN0013948, FBGN0000568, FBGN0036974, FBGN0037270, FBGN0013770, FBGN0029176, FBGN0023167	524	163	7937	1.30096	1	0.906662	99.6208
GOTERM_BP_FAT	GO:0007435~salivary gland morphogenesis	10	1.3089	0.336714	FBGN0013948, FBGN0015218, FBGN0034967, FBGN0000568, FBGN0032006, FBGN0004603, FBGN0036974, FBGN0037270, FBGN0013770, FBGN0029176	524	114	7937	1.32868	1	0.93654	99.9136
GOTERM_BP_FAT	GO:0022612~gland morphogenesis	10	1.3089	0.336714	FBGN0013948, FBGN0015218, FBGN0034967, FBGN0000568, FBGN0032006, FBGN0004603, FBGN0036974, FBGN0037270, FBGN0013770, FBGN0029176	524	114	7937	1.32868	1	0.93654	99.9136
GOTERM_BP_FAT	GO:0007431~salivary gland development	11	1.43979	0.434351	FBGN0013948, FBGN0015218, FBGN0034967, FBGN0000568, FBGN0032006, FBGN0004603, FBGN0036974, FBGN0037270, FBGN0011592, FBGN0013770, FBGN0029176	524	139	7937	1.19868	1	0.965652	99.9944
GOTERM_BP_FAT	GO:0035272~exocrine system development	11	1.43979	0.434351	FBGN0013948, FBGN0015218, FBGN0034967, FBGN0000568, FBGN0032006, FBGN0004603, FBGN0036974, FBGN0037270, FBGN0011592, FBGN0013770, FBGN0029176	524	139	7937	1.19868	1	0.965652	99.9944
GOTERM_BP_FAT	GO:0016265~death	11	1.43979	0.639508	FBGN0013948, FBGN0015218, FBGN0003691, FBGN0034967, FBGN0000568, FBGN0036974, FBGN0000490, FBGN0037270, FBGN0013770, FBGN0029176, FBGN0000099	524	163	7937	1.02219	1	0.993151	100
GOTERM_BP_FAT	GO:0012501~programmed cell death	10	1.3089	0.686435	FBGN0013948, FBGN0015218, FBGN0003691, FBGN0034967, FBGN0000568, FBGN0036974, FBGN0000490, FBGN0037270, FBGN0013770, FBGN0029176	524	153	7937	0.989997	1	0.995594	100
GOTERM_BP_FAT	GO:0008219~cell death	10	1.3089	0.749332	FBGN0013948, FBGN0015218, FBGN0003691, FBGN0034967, FBGN0000568, FBGN0036974, FBGN0000490, FBGN0037270, FBGN0013770, FBGN0029176	524	162	7937	0.934997	1	0.997874	100
Annotation Cluster 86	Enrichment Score: 0.5531559773816261
Category	Term	Count	%	PValue	Genes	List Total	Pop Hits	Pop Total	Fold Enrichment	Bonferroni	Benjamini	FDR
GOTERM_BP_FAT	GO:0002920~regulation of humoral immune response	4	0.52356	0.279798	FBGN0001291, FBGN0000250, FBGN0011764, FBGN0030310	524	28	7937	2.16385	1	0.906776	99.6444
GOTERM_BP_FAT	GO:0002831~regulation of response to biotic stimulus	4	0.52356	0.279798	FBGN0001291, FBGN0000250, FBGN0011764, FBGN0030310	524	28	7937	2.16385	1	0.906776	99.6444
GOTERM_BP_FAT	GO:0043900~regulation of multi-organism process	4	0.52356	0.279798	FBGN0001291, FBGN0000250, FBGN0011764, FBGN0030310	524	28	7937	2.16385	1	0.906776	99.6444
GOTERM_BP_FAT	GO:0002759~regulation of antimicrobial humoral response	4	0.52356	0.279798	FBGN0001291, FBGN0000250, FBGN0011764, FBGN0030310	524	28	7937	2.16385	1	0.906776	99.6444
Annotation Cluster 87	Enrichment Score: 0.5483038598343783
Category	Term	Count	%	PValue	Genes	List Total	Pop Hits	Pop Total	Fold Enrichment	Bonferroni	Benjamini	FDR
GOTERM_MF_FAT	GO:0005200~structural constituent of cytoskeleton	6	0.78534	0.172834	FBGN0000046, FBGN0043884, FBGN0013988, FBGN0038576, FBGN0031050, FBGN0003884	561	42	7918	2.0163	1	0.858503	94.4081
SMART	SM00268:ACTIN	3	0.39267	0.250327	FBGN0000046, FBGN0038576, FBGN0031050	311	15	4824	3.10225	1	0.976377	97.2575
INTERPRO	IPR004000:Actin/actin-like	3	0.39267	0.271515	FBGN0000046, FBGN0038576, FBGN0031050	694	15	10196	2.93833	1	0.999451	99.3984
GOTERM_CC_FAT	GO:0005884~actin filament	3	0.39267	0.545574	FBGN0000046, FBGN0038576, FBGN0031050	391	22	4786	1.66915	1	0.986474	99.9981
Annotation Cluster 88	Enrichment Score: 0.5461095730739068
Category	Term	Count	%	PValue	Genes	List Total	Pop Hits	Pop Total	Fold Enrichment	Bonferroni	Benjamini	FDR
GOTERM_BP_FAT	GO:0001703~gastrulation with mouth forming first	5	0.65445	0.210536	FBGN0000709, FBGN0000384, FBGN0000490, FBGN0003138, FBGN0014020	524	36	7937	2.10374	1	0.861189	98.2779
GOTERM_BP_FAT	GO:0010004~gastrulation involving germ band extension	5	0.65445	0.210536	FBGN0000709, FBGN0000384, FBGN0000490, FBGN0003138, FBGN0014020	524	36	7937	2.10374	1	0.861189	98.2779
GOTERM_BP_FAT	GO:0007369~gastrulation	6	0.78534	0.518822	FBGN0000709, FBGN0000384, FBGN0000490, FBGN0003138, FBGN0014020, FBGN0004862	524	72	7937	1.26225	1	0.98119	99.9997
Annotation Cluster 89	Enrichment Score: 0.5460141054682603
Category	Term	Count	%	PValue	Genes	List Total	Pop Hits	Pop Total	Fold Enrichment	Bonferroni	Benjamini	FDR
GOTERM_BP_FAT	GO:0031328~positive regulation of cellular biosynthetic process	16	2.09424	0.0786168	FBGN0005630, FBGN0004892, FBGN0034967, FBGN0003687, FBGN0003031, FBGN0000411, FBGN0003165, FBGN0004862, FBGN0013948, FBGN0033782, FBGN0025463, FBGN0004838, FBGN0014963, FBGN0000250, FBGN0015234, FBGN0030310	524	153	7937	1.58399	1	0.689959	75.5069
GOTERM_BP_FAT	GO:0009891~positive regulation of biosynthetic process	16	2.09424	0.0786168	FBGN0005630, FBGN0004892, FBGN0034967, FBGN0003687, FBGN0003031, FBGN0000411, FBGN0003165, FBGN0004862, FBGN0013948, FBGN0033782, FBGN0025463, FBGN0004838, FBGN0014963, FBGN0000250, FBGN0015234, FBGN0030310	524	153	7937	1.58399	1	0.689959	75.5069
GOTERM_BP_FAT	GO:0010557~positive regulation of macromolecule biosynthetic process	13	1.70157	0.142219	FBGN0005630, FBGN0034967, FBGN0004892, FBGN0003031, FBGN0000411, FBGN0003165, FBGN0004862, FBGN0013948, FBGN0025463, FBGN0033782, FBGN0004838, FBGN0014963, FBGN0015234	524	129	7937	1.52644	1	0.805949	92.8331
GOTERM_BP_FAT	GO:0010604~positive regulation of macromolecule metabolic process	14	1.83246	0.142338	FBGN0005630, FBGN0034967, FBGN0004892, FBGN0003687, FBGN0003031, FBGN0000411, FBGN0003165, FBGN0004862, FBGN0013948, FBGN0025463, FBGN0033782, FBGN0004838, FBGN0014963, FBGN0015234	524	142	7937	1.49336	1	0.804529	92.8502
GOTERM_BP_FAT	GO:0051254~positive regulation of RNA metabolic process	8	1.04712	0.381947	FBGN0013948, FBGN0005630, FBGN0025463, FBGN0004892, FBGN0003687, FBGN0014963, FBGN0000411, FBGN0004862	524	90	7937	1.3464	1	0.951548	99.9743
GOTERM_BP_FAT	GO:0051173~positive regulation of nitrogen compound metabolic process	10	1.3089	0.403417	FBGN0013948, FBGN0005630, FBGN0033782, FBGN0025463, FBGN0004892, FBGN0003687, FBGN0014963, FBGN0000411, FBGN0015234, FBGN0004862	524	121	7937	1.25181	1	0.959197	99.986
GOTERM_BP_FAT	GO:0045935~positive regulation of nucleobase, nucleoside, nucleotide and nucleic acid metabolic process	10	1.3089	0.403417	FBGN0013948, FBGN0005630, FBGN0033782, FBGN0025463, FBGN0004892, FBGN0003687, FBGN0014963, FBGN0000411, FBGN0015234, FBGN0004862	524	121	7937	1.25181	1	0.959197	99.986
GOTERM_BP_FAT	GO:0045941~positive regulation of transcription	9	1.17801	0.500117	FBGN0013948, FBGN0005630, FBGN0033782, FBGN0025463, FBGN0004892, FBGN0014963, FBGN0000411, FBGN0015234, FBGN0004862	524	116	7937	1.17519	1	0.978499	99.9993
GOTERM_BP_FAT	GO:0010628~positive regulation of gene expression	9	1.17801	0.510023	FBGN0013948, FBGN0005630, FBGN0033782, FBGN0025463, FBGN0004892, FBGN0014963, FBGN0000411, FBGN0015234, FBGN0004862	524	117	7937	1.16515	1	0.979899	99.9995
GOTERM_BP_FAT	GO:0045893~positive regulation of transcription, DNA-dependent	7	0.91623	0.526684	FBGN0013948, FBGN0005630, FBGN0025463, FBGN0004892, FBGN0014963, FBGN0000411, FBGN0004862	524	88	7937	1.20487	1	0.982223	99.9997
GOTERM_BP_FAT	GO:0006357~regulation of transcription from RNA polymerase II promoter	9	1.17801	0.943651	FBGN0005630, FBGN0027553, FBGN0001291, FBGN0004892, FBGN0020309, FBGN0003687, FBGN0000411, FBGN0003870, FBGN0004862	524	192	7937	0.710013	1	0.999987	100
Annotation Cluster 90	Enrichment Score: 0.5322577860679658
Category	Term	Count	%	PValue	Genes	List Total	Pop Hits	Pop Total	Fold Enrichment	Bonferroni	Benjamini	FDR
SP_PIR_KEYWORDS	manganese	7	0.91623	0.030597	FBGN0052743, FBGN0003067, FBGN0000711, FBGN0004103, FBGN0024945, FBGN0027291, FBGN0023177	741	42	12980	2.91948	0.99994	0.220729	34.1598
INTERPRO	IPR004843:Metallophosphoesterase	6	0.78534	0.0776122	FBGN0030245, FBGN0000711, FBGN0004103, FBGN0031310, FBGN0023177, FBGN0034997	694	34	10196	2.59264	1	0.987114	72.8571
GOTERM_MF_FAT	GO:0030145~manganese ion binding	8	1.04712	0.105463	FBGN0052743, FBGN0003067, FBGN0000711, FBGN0004103, FBGN0024945, FBGN0023535, FBGN0027291, FBGN0023177	561	57	7918	1.98092	1	0.730885	81.6184
SP_PIR_KEYWORDS	phosphoric monoester hydrolase	4	0.52356	0.114507	FBGN0014007, FBGN0000711, FBGN0004103, FBGN0003138	741	21	12980	3.33655	1	0.443229	80.5163
SP_PIR_KEYWORDS	protein phosphatase	5	0.65445	0.126105	FBGN0014007, FBGN0000711, FBGN0004103, FBGN0003138, FBGN0023177	741	34	12980	2.57601	1	0.467257	83.6823
UP_SEQ_FEATURE	metal ion-binding site:Manganese	4	0.52356	0.174674	FBGN0003067, FBGN0000711, FBGN0004103, FBGN0023177	273	16	2975	2.72436	1	1	94.6659
PIR_SUPERFAMILY	PIRSF000908:serine/threonine-protein phosphatase, conventional type	3	0.39267	0.24024	FBGN0000711, FBGN0004103, FBGN0023177	272	9	2596	3.18137	1	1	97.4562
SMART	SM00156:PP2Ac	3	0.39267	0.323549	FBGN0000711, FBGN0004103, FBGN0023177	311	18	4824	2.58521	1	0.968719	99.2396
INTERPRO	IPR006186:Serine/threonine-specific protein phosphatase and bis(5-nucleosyl)-tetraphosphatase	3	0.39267	0.348627	FBGN0000711, FBGN0004103, FBGN0023177	694	18	10196	2.44861	1	0.999885	99.9012
UP_SEQ_FEATURE	metal ion-binding site:Iron	3	0.39267	0.40465	FBGN0000711, FBGN0004103, FBGN0023177	273	15	2975	2.17949	1	1	99.9636
UP_SEQ_FEATURE	active site:Proton donor	4	0.52356	0.592738	FBGN0000711, FBGN0004103, FBGN0000579, FBGN0023177	273	33	2975	1.3209	1	1	99.9999
GOTERM_BP_FAT	GO:0006470~protein amino acid dephosphorylation	6	0.78534	0.636035	FBGN0014007, FBGN0000711, FBGN0004103, FBGN0003138, FBGN0051469, FBGN0023177	524	82	7937	1.10831	1	0.992909	100
GOTERM_MF_FAT	GO:0004721~phosphoprotein phosphatase activity	7	0.91623	0.681985	FBGN0034558, FBGN0014007, FBGN0000711, FBGN0004103, FBGN0003138, FBGN0051469, FBGN0023177	561	96	7918	1.02915	1	0.998324	100
GOTERM_MF_FAT	GO:0004722~protein serine/threonine phosphatase activity	3	0.39267	0.837722	FBGN0000711, FBGN0004103, FBGN0023177	561	45	7918	0.940939	1	0.99989	100
GOTERM_MF_FAT	GO:0004725~protein tyrosine phosphatase activity	3	0.39267	0.837722	FBGN0014007, FBGN0003138, FBGN0051469	561	45	7918	0.940939	1	0.99989	100
GOTERM_MF_FAT	GO:0016791~phosphatase activity	11	1.43979	0.838282	FBGN0030245, FBGN0034558, FBGN0014007, FBGN0000711, FBGN0004103, FBGN0038845, FBGN0027621, FBGN0036760, FBGN0003138, FBGN0051469, FBGN0023177	561	182	7918	0.853049	1	0.999885	100
GOTERM_BP_FAT	GO:0016311~dephosphorylation	6	0.78534	0.853853	FBGN0014007, FBGN0000711, FBGN0004103, FBGN0003138, FBGN0051469, FBGN0023177	524	109	7937	0.833777	1	0.999623	100
Annotation Cluster 91	Enrichment Score: 0.5189722842554664
Category	Term	Count	%	PValue	Genes	List Total	Pop Hits	Pop Total	Fold Enrichment	Bonferroni	Benjamini	FDR
GOTERM_BP_FAT	GO:0042078~germ-line stem cell division	5	0.65445	0.109031	FBGN0011666, FBGN0000490, FBGN0003165, FBGN0000114, FBGN0004864	524	28	7937	2.70481	1	0.759611	86.241
SP_PIR_KEYWORDS	methylation	4	0.52356	0.154157	FBGN0023167, FBGN0004636, FBGN0014857, FBGN0014020	741	24	12980	2.91948	1	0.498179	89.4782
GOTERM_BP_FAT	GO:0002520~immune system development	7	0.91623	0.170966	FBGN0032006, FBGN0000490, FBGN0000250, FBGN0004864, FBGN0023167, FBGN0004636, FBGN0014020	524	57	7937	1.86015	1	0.837689	96.01
GOTERM_BP_FAT	GO:0048534~hemopoietic or lymphoid organ development	7	0.91623	0.170966	FBGN0032006, FBGN0000490, FBGN0000250, FBGN0004864, FBGN0023167, FBGN0004636, FBGN0014020	524	57	7937	1.86015	1	0.837689	96.01
GOTERM_BP_FAT	GO:0008356~asymmetric cell division	7	0.91623	0.180872	FBGN0004873, FBGN0011666, FBGN0000490, FBGN0003165, FBGN0000114, FBGN0004864, FBGN0010349	524	58	7937	1.82808	1	0.841947	96.7545
GOTERM_BP_FAT	GO:0035099~hemocyte migration	3	0.39267	0.234578	FBGN0032006, FBGN0004636, FBGN0014020	524	14	7937	3.24577	1	0.878631	98.9877
GOTERM_BP_FAT	GO:0030097~hemopoiesis	5	0.65445	0.313985	FBGN0032006, FBGN0000250, FBGN0004864, FBGN0004636, FBGN0014020	524	43	7937	1.76127	1	0.925827	99.8458
GOTERM_BP_FAT	GO:0035162~embryonic hemopoiesis	3	0.39267	0.359169	FBGN0032006, FBGN0004636, FBGN0014020	524	19	7937	2.39162	1	0.945524	99.9522
GOTERM_BP_FAT	GO:0019827~stem cell maintenance	4	0.52356	0.372033	FBGN0011666, FBGN0000490, FBGN0004864, FBGN0004636	524	33	7937	1.83599	1	0.947927	99.9662
GOTERM_BP_FAT	GO:0048864~stem cell development	4	0.52356	0.390331	FBGN0011666, FBGN0000490, FBGN0004864, FBGN0004636	524	34	7937	1.78199	1	0.954658	99.9797
GOTERM_BP_FAT	GO:0048863~stem cell differentiation	4	0.52356	0.390331	FBGN0011666, FBGN0000490, FBGN0004864, FBGN0004636	524	34	7937	1.78199	1	0.954658	99.9797
GOTERM_BP_FAT	GO:0048568~embryonic organ development	3	0.39267	0.407207	FBGN0032006, FBGN0004636, FBGN0014020	524	21	7937	2.16385	1	0.959582	99.9875
GOTERM_BP_FAT	GO:0017145~stem cell division	5	0.65445	0.43589	FBGN0011666, FBGN0000490, FBGN0003165, FBGN0000114, FBGN0004864	524	51	7937	1.48499	1	0.96586	99.9947
GOTERM_BP_FAT	GO:0048542~lymph gland development	3	0.39267	0.475762	FBGN0000490, FBGN0004864, FBGN0023167	524	24	7937	1.89337	1	0.974478	99.9985
GOTERM_BP_FAT	GO:0051301~cell division	14	1.83246	0.599004	FBGN0004873, FBGN0011666, FBGN0000308, FBGN0040078, FBGN0000490, FBGN0003165, FBGN0011217, FBGN0000114, FBGN0004864, FBGN0010349, FBGN0027889, FBGN0020255, FBGN0032698, FBGN0014020	524	205	7937	1.03443	1	0.989939	100
GOTERM_BP_FAT	GO:0045596~negative regulation of cell differentiation	5	0.65445	0.737539	FBGN0011666, FBGN0016700, FBGN0000490, FBGN0004864, FBGN0004636	524	75	7937	1.0098	1	0.997595	100
Annotation Cluster 92	Enrichment Score: 0.5115627566267531
Category	Term	Count	%	PValue	Genes	List Total	Pop Hits	Pop Total	Fold Enrichment	Bonferroni	Benjamini	FDR
SP_PIR_KEYWORDS	nucleus	65	8.50785	0.0200685	FBGN0000370, FBGN0023441, FBGN0003687, FBGN0005648, FBGN0003715, FBGN0033886, FBGN0027889, FBGN0004862, FBGN0030063, FBGN0032698, FBGN0002622, FBGN0027053, FBGN0023167, FBGN0003744, FBGN0035849, FBGN0003231, FBGN0010278, FBGN0004892, FBGN0000338, FBGN0040078, FBGN0038576, FBGN0011571, FBGN0011764, FBGN0003651, FBGN0003600, FBGN0000439, FBGN0053980, FBGN0020255, FBGN0033782, FBGN0000568, FBGN00173…	741	869	12980	1.31024	0.998245	0.174926	23.8645
SP_PIR_KEYWORDS	DNA binding	13	1.70157	0.0478274	FBGN0001147, FBGN0000338, FBGN0003687, FBGN0003651, FBGN0000439, FBGN0014857, FBGN0000568, FBGN0004914, FBGN0005558, FBGN0005638, FBGN0000099, FBGN0003231, FBGN0003870	741	123	12980	1.85138	1	0.288859	48.2706
SP_PIR_KEYWORDS	dna-binding	30	3.9267	0.151262	FBGN0000370, FBGN0003687, FBGN0003715, FBGN0014859, FBGN0004862, FBGN0014857, FBGN0000462, FBGN0001291, FBGN0003231, FBGN0035849, FBGN0010278, FBGN0005630, FBGN0001147, FBGN0000338, FBGN0004892, FBGN0000411, FBGN0003651, FBGN0011764, FBGN0000439, FBGN0053980, FBGN0033782, FBGN0000568, FBGN0004914, FBGN0005558, FBGN0029798, FBGN0005638, FBGN0015542, FBGN0013751, FBGN0000099, FBGN0003870	741	417	12980	1.26021	1	0.495631	88.9835
GOTERM_MF_FAT	GO:0043565~sequence-specific DNA binding	21	2.74869	0.196304	FBGN0000370, FBGN0001147, FBGN0035769, FBGN0000338, FBGN0003687, FBGN0000411, FBGN0003651, FBGN0014859, FBGN0000439, FBGN0053980, FBGN0004862, FBGN0001291, FBGN0000568, FBGN0027950, FBGN0004914, FBGN0032223, FBGN0005638, FBGN0005558, FBGN0013751, FBGN0000099, FBGN0035849	561	230	7918	1.28868	1	0.888223	96.3895
SP_PIR_KEYWORDS	Transcription	27	3.53403	0.237336	FBGN0027553, FBGN0003687, FBGN0004864, FBGN0014859, FBGN0000462, FBGN0001291, FBGN0035849, FBGN0030687, FBGN0010278, FBGN0005630, FBGN0001147, FBGN0000338, FBGN0004892, FBGN0040078, FBGN0038576, FBGN0003651, FBGN0003600, FBGN0000439, FBGN0003638, FBGN0033782, FBGN0000568, FBGN0004914, FBGN0005638, FBGN0005558, FBGN0015542, FBGN0013751, FBGN0003870	741	393	12980	1.20345	1	0.610255	97.3852
SP_PIR_KEYWORDS	transcription regulation	26	3.40314	0.277271	FBGN0027553, FBGN0004864, FBGN0014859, FBGN0000462, FBGN0001291, FBGN0035849, FBGN0010278, FBGN0005630, FBGN0001147, FBGN0000338, FBGN0004892, FBGN0040078, FBGN0038576, FBGN0003651, FBGN0003600, FBGN0000439, FBGN0003638, FBGN0033782, FBGN0000568, FBGN0004914, FBGN0005638, FBGN0005558, FBGN0015542, FBGN0013751, FBGN0000099, FBGN0003870	741	387	12980	1.17684	1	0.660829	98.7315
GOTERM_BP_FAT	GO:0051252~regulation of RNA metabolic process	46	6.02094	0.488823	FBGN0000370, FBGN0027553, FBGN0003687, FBGN0023441, FBGN0003165, FBGN0000114, FBGN0014859, FBGN0036277, FBGN0004862, FBGN0000462, FBGN0024251, FBGN0036513, FBGN0025463, FBGN0020309, FBGN0001291, FBGN0032223, FBGN0038464, FBGN0000535, FBGN0003371, FBGN0035849, FBGN0016978, FBGN0001147, FBGN0005630, FBGN0004892, FBGN0000338, FBGN0000411, FBGN0003600, FBGN0003651, FBGN0015794, FBGN0000439, FBGN00242…	524	678	7937	1.02767	1	0.976912	99.999
GOTERM_BP_FAT	GO:0006350~transcription	31	4.05759	0.547733	FBGN0027553, FBGN0003687, FBGN0031657, FBGN0004864, FBGN0014859, FBGN0000462, FBGN0001291, FBGN0035849, FBGN0010278, FBGN0030687, FBGN0005630, FBGN0001147, FBGN0000338, FBGN0037121, FBGN0004892, FBGN0040078, FBGN0038576, FBGN0011571, FBGN0003600, FBGN0003651, FBGN0000439, FBGN0003638, FBGN0033782, FBGN0000568, FBGN0004914, FBGN0005558, FBGN0005638, FBGN0015542, FBGN0013751, FBGN0000099, FBGN00038…	524	459	7937	1.023	1	0.984934	99.9999
GOTERM_BP_FAT	GO:0006355~regulation of transcription, DNA-dependent	37	4.84293	0.791588	FBGN0000370, FBGN0027553, FBGN0003687, FBGN0003165, FBGN0014859, FBGN0004862, FBGN0000462, FBGN0024251, FBGN0036513, FBGN0025463, FBGN0020309, FBGN0001291, FBGN0032223, FBGN0000535, FBGN0003371, FBGN0035849, FBGN0001147, FBGN0005630, FBGN0000338, FBGN0004892, FBGN0000411, FBGN0003600, FBGN0003651, FBGN0015794, FBGN0000439, FBGN0053980, FBGN0013948, FBGN0000568, FBGN0004914, FBGN0027950, FBGN00149…	524	612	7937	0.915747	1	0.998844	100
GOTERM_MF_FAT	GO:0030528~transcription regulator activity	44	5.75916	0.813954	FBGN0000370, FBGN0035769, FBGN0003687, FBGN0050011, FBGN0000490, FBGN0014859, FBGN0004862, FBGN0039907, FBGN0000462, FBGN0024251, FBGN0036513, FBGN0025463, FBGN0020309, FBGN0039904, FBGN0001291, FBGN0032223, FBGN0022361, FBGN0015234, FBGN0035849, FBGN0005630, FBGN0001147, FBGN0000338, FBGN0004892, FBGN0000411, FBGN0040078, FBGN0038576, FBGN0011571, FBGN0003651, FBGN0011764, FBGN0000439, FBGN00539…	561	682	7918	0.910586	1	0.999828	100
GOTERM_BP_FAT	GO:0045449~regulation of transcription	48	6.28272	0.821833	FBGN0000370, FBGN0027553, FBGN0035769, FBGN0003687, FBGN0050011, FBGN0003165, FBGN0004864, FBGN0014859, FBGN0004862, FBGN0000462, FBGN0024251, FBGN0036513, FBGN0025463, FBGN0020309, FBGN0001291, FBGN0032223, FBGN0000273, FBGN0015234, FBGN0000535, FBGN0003371, FBGN0035849, FBGN0010278, FBGN0001147, FBGN0005630, FBGN0004892, FBGN0000338, FBGN0000411, FBGN0040078, FBGN0038576, FBGN0003600, FBGN00117…	524	799	7937	0.909954	1	0.999268	100
GOTERM_MF_FAT	GO:0003700~transcription factor activity	24	3.14136	0.84578	FBGN0000370, FBGN0001147, FBGN0035769, FBGN0000338, FBGN0050011, FBGN0000411, FBGN0003651, FBGN0014859, FBGN0000439, FBGN0053980, FBGN0004862, FBGN0013948, FBGN0000462, FBGN0024251, FBGN0001291, FBGN0039904, FBGN0000568, FBGN0004914, FBGN0032223, FBGN0005638, FBGN0005558, FBGN0013751, FBGN0000099, FBGN0035849	561	389	7918	0.870792	1	0.999891	100
GOTERM_MF_FAT	GO:0003677~DNA binding	43	5.62827	0.994727	FBGN0000370, FBGN0029896, FBGN0035769, FBGN0003687, FBGN0050011, FBGN0003715, FBGN0031657, FBGN0014859, FBGN0004862, FBGN0014857, FBGN0000462, FBGN0024251, FBGN0001291, FBGN0039904, FBGN0032223, FBGN0022361, FBGN0003231, FBGN0035849, FBGN0010278, FBGN0030687, FBGN0034878, FBGN0001147, FBGN0005630, FBGN0000338, FBGN0004892, FBGN0000411, FBGN0011764, FBGN0003651, FBGN0000439, FBGN0053980, FBGN00139…	561	830	7918	0.731211	1	1	100
Annotation Cluster 93	Enrichment Score: 0.49915306682589744
Category	Term	Count	%	PValue	Genes	List Total	Pop Hits	Pop Total	Fold Enrichment	Bonferroni	Benjamini	FDR
INTERPRO	IPR003006:Immunoglobulin/major histocompatibility complex, conserved site	5	0.65445	0.0199504	FBGN0020309, FBGN0032006, FBGN0052791, FBGN0013988, FBGN0027621	694	16	10196	4.59114	1	0.967007	27.7677
INTERPRO	IPR013098:Immunoglobulin I-set	7	0.91623	0.188865	FBGN0032006, FBGN0052791, FBGN0013988, FBGN0003137, FBGN0033159, FBGN0011592, FBGN0031016	694	57	10196	1.80424	1	0.998774	96.5909
SMART	SM00060:FN3	7	0.91623	0.22682	FBGN0039904, FBGN0014007, FBGN0013988, FBGN0033159, FBGN0011592, FBGN0039155, FBGN0039709	311	64	4824	1.69654	1	0.972209	95.968
SMART	SM00408:IGc2	9	1.17801	0.255653	FBGN0014007, FBGN0032006, FBGN0052791, FBGN0013988, FBGN0003137, FBGN0033159, FBGN0011592, FBGN0011219, FBGN0031016	311	94	4824	1.48512	1	0.972631	97.491
INTERPRO	IPR003961:Fibronectin, type III	7	0.91623	0.267305	FBGN0039904, FBGN0014007, FBGN0013988, FBGN0033159, FBGN0011592, FBGN0039155, FBGN0039709	694	64	10196	1.6069	1	0.999459	99.3398
INTERPRO	IPR003598:Immunoglobulin subtype 2	9	1.17801	0.307376	FBGN0014007, FBGN0032006, FBGN0052791, FBGN0013988, FBGN0003137, FBGN0033159, FBGN0011592, FBGN0011219, FBGN0031016	694	94	10196	1.40665	1	0.999803	99.7337
INTERPRO	IPR013783:Immunoglobulin-like fold	10	1.3089	0.400391	FBGN0000462, FBGN0014007, FBGN0032006, FBGN0052791, FBGN0013988, FBGN0003137, FBGN0033159, FBGN0011592, FBGN0011219, FBGN0031566	694	117	10196	1.2557	1	0.999943	99.974
SP_PIR_KEYWORDS	Immunoglobulin domain	4	0.52356	0.506542	FBGN0014007, FBGN0032006, FBGN0003137, FBGN0031016	741	47	12980	1.4908	1	0.853746	99.9925
INTERPRO	IPR007110:Immunoglobulin-like	10	1.3089	0.545967	FBGN0014007, FBGN0032006, FBGN0052791, FBGN0013988, FBGN0003137, FBGN0033159, FBGN0011592, FBGN0011219, FBGN0031016, FBGN0028644	694	132	10196	1.113	1	0.999995	99.9997
SMART	SM00409:IG	7	0.91623	0.599269	FBGN0014007, FBGN0032006, FBGN0052791, FBGN0013988, FBGN0033159, FBGN0011592, FBGN0011219	311	97	4824	1.11937	1	0.996199	99.9989
INTERPRO	IPR008957:Fibronectin, type III-like fold	4	0.52356	0.628311	FBGN0014007, FBGN0013988, FBGN0033159, FBGN0011592	694	47	10196	1.25035	1	0.999999	100
INTERPRO	IPR003599:Immunoglobulin subtype	7	0.91623	0.653387	FBGN0014007, FBGN0032006, FBGN0052791, FBGN0013988, FBGN0033159, FBGN0011592, FBGN0011219	694	97	10196	1.06022	1	0.999999	100
INTERPRO	IPR013151:Immunoglobulin	6	0.78534	0.663232	FBGN0032006, FBGN0052791, FBGN0013988, FBGN0003137, FBGN0033159, FBGN0011219	694	82	10196	1.075	1	1	100
Annotation Cluster 94	Enrichment Score: 0.48293618799447996
Category	Term	Count	%	PValue	Genes	List Total	Pop Hits	Pop Total	Fold Enrichment	Bonferroni	Benjamini	FDR
GOTERM_BP_FAT	GO:0006457~protein folding	12	1.57068	0.13558	FBGN0001219, FBGN0023529, FBGN0003676, FBGN0014877, FBGN0033663, FBGN0036415, FBGN0004907, FBGN0005585, FBGN0004179, FBGN0013954, FBGN0036334, FBGN0034368	524	115	7937	1.58055	1	0.801731	91.8181
SP_PIR_KEYWORDS	Chaperone	5	0.65445	0.423209	FBGN0003676, FBGN0014877, FBGN0005585, FBGN0004179, FBGN0036334	741	58	12980	1.51007	1	0.80005	99.9389
GOTERM_MF_FAT	GO:0051082~unfolded protein binding	6	0.78534	0.620068	FBGN0001219, FBGN0003676, FBGN0014877, FBGN0005585, FBGN0004179, FBGN0036334	561	75	7918	1.12913	1	0.9968	100
Annotation Cluster 95	Enrichment Score: 0.4692484757952622
Category	Term	Count	%	PValue	Genes	List Total	Pop Hits	Pop Total	Fold Enrichment	Bonferroni	Benjamini	FDR
SP_PIR_KEYWORDS	motor protein	7	0.91623	0.0686732	FBGN0002773, FBGN0002772, FBGN0040232, FBGN0004687, FBGN0010235, FBGN0010349, FBGN0010246	741	51	12980	2.40428	1	0.343057	61.5904
SP_PIR_KEYWORDS	myosin	4	0.52356	0.0795217	FBGN0002773, FBGN0002772, FBGN0004687, FBGN0010246	741	18	12980	3.89264	1	0.355699	67.1903
SP_PIR_KEYWORDS	calcium	14	1.83246	0.116996	FBGN0002773, FBGN0031981, FBGN0004551, FBGN0038744, FBGN0005585, FBGN0004687, FBGN0001075, FBGN0034558, FBGN0010218, FBGN0000667, FBGN0045073, FBGN0031692, FBGN0000083, FBGN0039709	741	158	12980	1.55213	1	0.445717	81.2402
GOTERM_MF_FAT	GO:0005509~calcium ion binding	21	2.74869	0.264721	FBGN0022800, FBGN0002773, FBGN0004625, FBGN0002772, FBGN0031981, FBGN0004551, FBGN0038744, FBGN0005585, FBGN0004687, FBGN0001075, FBGN0032341, FBGN0034558, FBGN0033739, FBGN0010218, FBGN0034072, FBGN0000709, FBGN0000667, FBGN0045073, FBGN0031692, FBGN0000083, FBGN0039709	561	242	7918	1.22478	1	0.927388	99.0661
GOTERM_CC_FAT	GO:0016459~myosin complex	4	0.52356	0.356674	FBGN0002773, FBGN0002772, FBGN0004687, FBGN0010246	391	26	4786	1.88314	1	0.957024	99.7724
INTERPRO	IPR011992:EF-Hand type	9	1.17801	0.380202	FBGN0032341, FBGN0004625, FBGN0002773, FBGN0002772, FBGN0033739, FBGN0038744, FBGN0000667, FBGN0004687, FBGN0031692	694	101	10196	1.30916	1	0.999908	99.9557
UP_SEQ_FEATURE	domain:EF-hand 2	4	0.52356	0.454326	FBGN0002773, FBGN0002772, FBGN0000667, FBGN0004687	273	27	2975	1.61443	1	1	99.9904
UP_SEQ_FEATURE	domain:EF-hand 1	4	0.52356	0.454326	FBGN0002773, FBGN0002772, FBGN0000667, FBGN0004687	273	27	2975	1.61443	1	1	99.9904
INTERPRO	IPR018249:EF-HAND 2	8	1.04712	0.469506	FBGN0032341, FBGN0002773, FBGN0002772, FBGN0034558, FBGN0038744, FBGN0000667, FBGN0004687, FBGN0031692	694	95	10196	1.23719	1	0.999981	99.9964
INTERPRO	IPR018248:EF hand	6	0.78534	0.595756	FBGN0032341, FBGN0002773, FBGN0034558, FBGN0000667, FBGN0004687, FBGN0031692	694	76	10196	1.15987	1	0.999999	100
GOTERM_MF_FAT	GO:0003774~motor activity	7	0.91623	0.59755	FBGN0002773, FBGN0002772, FBGN0040232, FBGN0004687, FBGN0010235, FBGN0010349, FBGN0010246	561	88	7918	1.12271	1	0.996233	99.9999
INTERPRO	IPR018247:EF-HAND 1	8	1.04712	0.607373	FBGN0002773, FBGN0034558, FBGN0038744, FBGN0000667, FBGN0004687, FBGN0034162, FBGN0045073, FBGN0031692	694	108	10196	1.08827	1	0.999999	100
SMART	SM00054:EFh	5	0.65445	0.729647	FBGN0002773, FBGN0034558, FBGN0000667, FBGN0004687, FBGN0031692	311	76	4824	1.02048	1	0.998784	100
INTERPRO	IPR002048:Calcium-binding EF-hand	5	0.65445	0.768451	FBGN0002773, FBGN0034558, FBGN0000667, FBGN0004687, FBGN0031692	694	76	10196	0.966555	1	1	100
Annotation Cluster 96	Enrichment Score: 0.4657264164201751
Category	Term	Count	%	PValue	Genes	List Total	Pop Hits	Pop Total	Fold Enrichment	Bonferroni	Benjamini	FDR
GOTERM_BP_FAT	GO:0035088~establishment or maintenance of apical/basal cell polarity	4	0.52356	0.243368	FBGN0026192, FBGN0034072, FBGN0001075, FBGN0014010	524	26	7937	2.3303	1	0.883385	99.17
GOTERM_BP_FAT	GO:0045197~establishment or maintenance of epithelial cell apical/basal polarity	3	0.39267	0.383389	FBGN0026192, FBGN0034072, FBGN0001075	524	20	7937	2.27204	1	0.951794	99.9753
GOTERM_BP_FAT	GO:0007163~establishment or maintenance of cell polarity	9	1.17801	0.429455	FBGN0026192, FBGN0001291, FBGN0034072, FBGN0001075, FBGN0014010, FBGN0003651, FBGN0004864, FBGN0001404, FBGN0014020	524	109	7937	1.25067	1	0.964566	99.9935
Annotation Cluster 97	Enrichment Score: 0.46288117794482464
Category	Term	Count	%	PValue	Genes	List Total	Pop Hits	Pop Total	Fold Enrichment	Bonferroni	Benjamini	FDR
SP_PIR_KEYWORDS	kinase	19	2.48691	0.0591165	FBGN0022800, FBGN0035266, FBGN0022382, FBGN0032006, FBGN0052703, FBGN0061360, FBGN0004603, FBGN0027621, FBGN0004864, FBGN0027889, FBGN0029891, FBGN0052743, FBGN0013988, FBGN0000273, FBGN0025592, FBGN0000150, FBGN0003744, FBGN0003071, FBGN0003371	741	212	12980	1.56991	1	0.322431	55.9372
INTERPRO	IPR017441:Protein kinase, ATP binding site	16	2.09424	0.255335	FBGN0000063, FBGN0022800, FBGN0032006, FBGN0004603, FBGN0011300, FBGN0004864, FBGN0027889, FBGN0011754, FBGN0026370, FBGN0013988, FBGN0026193, FBGN0000273, FBGN0052944, FBGN0035142, FBGN0003744, FBGN0003371	694	182	10196	1.29157	1	0.999409	99.1424
UP_SEQ_FEATURE	active site:Proton acceptor	12	1.57068	0.485132	FBGN0022800, FBGN0000064, FBGN0021765, FBGN0004603, FBGN0000579, FBGN0001128, FBGN0000273, FBGN0004864, FBGN0003744, FBGN0003071, FBGN0003371, FBGN0027889	273	115	2975	1.13712	1	1	99.996
UP_SEQ_FEATURE	binding site:ATP	9	1.17801	0.739429	FBGN0022800, FBGN0004603, FBGN0000273, FBGN0002921, FBGN0000150, FBGN0004864, FBGN0003744, FBGN0003371, FBGN0027889	273	103	2975	0.952203	1	1	100
UP_SEQ_FEATURE	domain:Protein kinase	6	0.78534	0.895403	FBGN0022800, FBGN0004603, FBGN0000273, FBGN0003744, FBGN0003371, FBGN0027889	273	84	2975	0.778388	1	1	100
Annotation Cluster 98	Enrichment Score: 0.4609182563017867
Category	Term	Count	%	PValue	Genes	List Total	Pop Hits	Pop Total	Fold Enrichment	Bonferroni	Benjamini	FDR
INTERPRO	IPR007867:Glucose-methanol-choline oxidoreductase, C-terminal	3	0.39267	0.271515	FBGN0030596, FBGN0001112, FBGN0030592	694	15	10196	2.93833	1	0.999451	99.3984
INTERPRO	IPR000172:Glucose-methanol-choline oxidoreductase, N-terminal	3	0.39267	0.271515	FBGN0030596, FBGN0001112, FBGN0030592	694	15	10196	2.93833	1	0.999451	99.3984
GOTERM_MF_FAT	GO:0050660~FAD binding	6	0.78534	0.434682	FBGN0030596, FBGN0001112, FBGN0038349, FBGN0030592, FBGN0036663, FBGN0010516	561	61	7918	1.38827	1	0.980132	99.9828
SP_PIR_KEYWORDS	Flavoprotein	4	0.52356	0.447266	FBGN0019957, FBGN0030596, FBGN0001112, FBGN0030592	741	43	12980	1.62948	1	0.814928	99.9656
Annotation Cluster 99	Enrichment Score: 0.4586433982039873
Category	Term	Count	%	PValue	Genes	List Total	Pop Hits	Pop Total	Fold Enrichment	Bonferroni	Benjamini	FDR
SP_PIR_KEYWORDS	thiol protease	5	0.65445	0.146914	FBGN0031187, FBGN0032214, FBGN0023545, FBGN0037303, FBGN0013770	741	36	12980	2.4329	1	0.489356	88.1997
INTERPRO	IPR000169:Peptidase, cysteine peptidase active site	3	0.39267	0.446586	FBGN0037303, FBGN0013770, FBGN0030038	694	22	10196	2.00341	1	0.999967	99.9929
GOTERM_MF_FAT	GO:0004197~cysteine-type endopeptidase activity	4	0.52356	0.454566	FBGN0023545, FBGN0037303, FBGN0013770, FBGN0030038	561	35	7918	1.61304	1	0.983243	99.99
GOTERM_MF_FAT	GO:0008234~cysteine-type peptidase activity	6	0.78534	0.490751	FBGN0031187, FBGN0032214, FBGN0023545, FBGN0037303, FBGN0013770, FBGN0030038	561	65	7918	1.30284	1	0.987627	99.9965
Annotation Cluster 100	Enrichment Score: 0.4583120902007363
Category	Term	Count	%	PValue	Genes	List Total	Pop Hits	Pop Total	Fold Enrichment	Bonferroni	Benjamini	FDR
SMART	SM00322:KH	4	0.52356	0.284947	FBGN0043884, FBGN0015907, FBGN0017397, FBGN0002622	311	29	4824	2.13948	1	0.973576	98.48
INTERPRO	IPR004087:K Homology	4	0.52356	0.31506	FBGN0043884, FBGN0015907, FBGN0017397, FBGN0002622	694	29	10196	2.02643	1	0.99982	99.7776
INTERPRO	IPR004088:K Homology, type 1	3	0.39267	0.469793	FBGN0043884, FBGN0015907, FBGN0017397	694	23	10196	1.9163	1	0.999978	99.9964
Annotation Cluster 101	Enrichment Score: 0.4461218449970648
Category	Term	Count	%	PValue	Genes	List Total	Pop Hits	Pop Total	Fold Enrichment	Bonferroni	Benjamini	FDR
SP_PIR_KEYWORDS	sensory transduction	14	1.83246	0.0443073	FBGN0004625, FBGN0037590, FBGN0003651, FBGN0030204, FBGN0004636, FBGN0037324, FBGN0000121, FBGN0010218, FBGN0030715, FBGN0028963, FBGN0026178, FBGN0026389, FBGN0014020, FBGN0026388	741	135	12980	1.81656	0.999999	0.280989	45.6384
GOTERM_BP_FAT	GO:0050890~cognition	30	3.9267	0.117308	FBGN0004625, FBGN0033039, FBGN0003165, FBGN0030204, FBGN0011582, FBGN0046114, FBGN0045495, FBGN0010218, FBGN0000273, FBGN0004907, FBGN0040206, FBGN0000535, FBGN0003371, FBGN0026178, FBGN0014020, FBGN0011281, FBGN0004103, FBGN0037590, FBGN0045823, FBGN0003651, FBGN0004636, FBGN0037324, FBGN0033765, FBGN0000121, FBGN0061469, FBGN0030715, FBGN0001123, FBGN0028963, FBGN0026389, FBGN0026388	524	350	7937	1.29831	1	0.775602	88.2795
GOTERM_BP_FAT	GO:0007608~sensory perception of smell	10	1.3089	0.117924	FBGN0004625, FBGN0037590, FBGN0030715, FBGN0030204, FBGN0000535, FBGN0028963, FBGN0026178, FBGN0026389, FBGN0037324, FBGN0026388	524	87	7937	1.74103	1	0.775461	88.4194
SP_PIR_KEYWORDS	olfaction	8	1.04712	0.155755	FBGN0037590, FBGN0030715, FBGN0030204, FBGN0028963, FBGN0026178, FBGN0026389, FBGN0037324, FBGN0026388	741	78	12980	1.7966	1	0.497543	89.7425
INTERPRO	IPR004117:Olfactory receptor, Drosophila	7	0.91623	0.21034	FBGN0037590, FBGN0030715, FBGN0030204, FBGN0028963, FBGN0026389, FBGN0037324, FBGN0026388	694	59	10196	1.74308	1	0.999084	97.7892
SP_PIR_KEYWORDS	receptor	24	3.14136	0.248689	FBGN0004573, FBGN0022800, FBGN0014007, FBGN0032006, FBGN0037590, FBGN0039927, FBGN0003651, FBGN0030204, FBGN0014859, FBGN0037960, FBGN0037324, FBGN0011582, FBGN0045495, FBGN0011693, FBGN0038980, FBGN0000568, FBGN0004914, FBGN0036934, FBGN0030715, FBGN0028963, FBGN0026389, FBGN0026388, FBGN0035849, FBGN0000038	741	347	12980	1.21154	1	0.621978	97.8628
GOTERM_MF_FAT	GO:0004984~olfactory receptor activity	7	0.91623	0.248724	FBGN0037590, FBGN0030715, FBGN0030204, FBGN0028963, FBGN0026389, FBGN0037324, FBGN0026388	561	60	7918	1.64664	1	0.924814	98.7047
SP_PIR_KEYWORDS	cell membrane	21	2.74869	0.297231	FBGN0004573, FBGN0004873, FBGN0036141, FBGN0037590, FBGN0039927, FBGN0001075, FBGN0030204, FBGN0037960, FBGN0004636, FBGN0037324, FBGN0011582, FBGN0045495, FBGN0038980, FBGN0030715, FBGN0045073, FBGN0028963, FBGN0026389, FBGN0026178, FBGN0026388, FBGN0000038, FBGN0014020	741	308	12980	1.19433	1	0.683374	99.1296
SP_PIR_KEYWORDS	transducer	16	2.09424	0.357251	FBGN0004573, FBGN0004625, FBGN0000384, FBGN0037590, FBGN0030204, FBGN0037960, FBGN0037324, FBGN0011582, FBGN0045495, FBGN0038980, FBGN0036934, FBGN0001123, FBGN0030715, FBGN0028963, FBGN0026389, FBGN0026388	741	234	12980	1.19773	1	0.738983	99.738
PIR_SUPERFAMILY	PIRSF008678:odorant receptor	7	0.91623	0.538382	FBGN0037590, FBGN0030715, FBGN0030204, FBGN0028963, FBGN0026389, FBGN0037324, FBGN0026388	272	56	2596	1.19301	1	1	99.9967
SP_PIR_KEYWORDS	g-protein coupled receptor	13	1.70157	0.585874	FBGN0004573, FBGN0037590, FBGN0030204, FBGN0037960, FBGN0011582, FBGN0037324, FBGN0045495, FBGN0038980, FBGN0036934, FBGN0030715, FBGN0028963, FBGN0026389, FBGN0026388	741	217	12980	1.0494	1	0.903522	99.9993
GOTERM_BP_FAT	GO:0007600~sensory perception	18	2.35602	0.651131	FBGN0004625, FBGN0011281, FBGN0037590, FBGN0003651, FBGN0030204, FBGN0004636, FBGN0037324, FBGN0045495, FBGN0000121, FBGN0010218, FBGN0030715, FBGN0040206, FBGN0000535, FBGN0028963, FBGN0026178, FBGN0026389, FBGN0026388, FBGN0014020	524	276	7937	0.987844	1	0.993788	100
GOTERM_BP_FAT	GO:0007166~cell surface receptor linked signal transduction	39	5.10471	0.738469	FBGN0004625, FBGN0044051, FBGN0023441, FBGN0004603, FBGN0000490, FBGN0011300, FBGN0030204, FBGN0037960, FBGN0011582, FBGN0039907, FBGN0045495, FBGN0043884, FBGN0037351, FBGN0000273, FBGN0000250, FBGN0000533, FBGN0030310, FBGN0003371, FBGN0014020, FBGN0004573, FBGN0032006, FBGN0036141, FBGN0000384, FBGN0037590, FBGN0037324, FBGN0004360, FBGN0038980, FBGN0000121, FBGN0036974, FBGN0028738, FBGN00369…	524	628	7937	0.940654	1	0.997567	100
GOTERM_BP_FAT	GO:0007606~sensory perception of chemical stimulus	12	1.57068	0.740923	FBGN0004625, FBGN0011281, FBGN0045495, FBGN0037590, FBGN0030715, FBGN0030204, FBGN0000535, FBGN0028963, FBGN0026178, FBGN0026389, FBGN0037324, FBGN0026388	524	194	7937	0.936925	1	0.997636	100
GOTERM_MF_FAT	GO:0005549~odorant binding	8	1.04712	0.783513	FBGN0011281, FBGN0037590, FBGN0030715, FBGN0030204, FBGN0028963, FBGN0026389, FBGN0037324, FBGN0026388	561	124	7918	0.910586	1	0.999717	100
GOTERM_BP_FAT	GO:0007186~G-protein coupled receptor protein signaling pathway	18	2.35602	0.834524	FBGN0004573, FBGN0004625, FBGN0000384, FBGN0037590, FBGN0030204, FBGN0037960, FBGN0037324, FBGN0011582, FBGN0045495, FBGN0000121, FBGN0038980, FBGN0028738, FBGN0036934, FBGN0001123, FBGN0030715, FBGN0028963, FBGN0026389, FBGN0026388	524	314	7937	0.868296	1	0.999428	100
UP_SEQ_FEATURE	topological domain:Cytoplasmic	27	3.53403	0.979283	FBGN0022800, FBGN0014007, FBGN0052380, FBGN0001075, FBGN0030204, FBGN0037960, FBGN0011582, FBGN0045495, FBGN0031049, FBGN0039045, FBGN0000535, FBGN0004573, FBGN0004551, FBGN0036141, FBGN0037590, FBGN0004145, FBGN0037324, FBGN0038980, FBGN0030715, FBGN0015872, FBGN0004512, FBGN0045073, FBGN0053198, FBGN0028963, FBGN0026389, FBGN0000038, FBGN0026388	273	394	2975	0.746779	1	1	100
UP_SEQ_FEATURE	topological domain:Extracellular	20	2.6178	0.982961	FBGN0004573, FBGN0022800, FBGN0014007, FBGN0036141, FBGN0037590, FBGN0001075, FBGN0030204, FBGN0037960, FBGN0037324, FBGN0011582, FBGN0045495, FBGN0038980, FBGN0031049, FBGN0030715, FBGN0015872, FBGN0045073, FBGN0028963, FBGN0026389, FBGN0026388, FBGN0000038	273	309	2975	0.705336	1	1	100
Annotation Cluster 102	Enrichment Score: 0.44378199383186634
Category	Term	Count	%	PValue	Genes	List Total	Pop Hits	Pop Total	Fold Enrichment	Bonferroni	Benjamini	FDR
GOTERM_CC_FAT	GO:0031012~extracellular matrix	7	0.91623	0.2607	FBGN0029791, FBGN0004360, FBGN0039257, FBGN0016075, FBGN0003137, FBGN0035294, FBGN0039155	391	53	4786	1.61666	1	0.907845	98.4499
GOTERM_CC_FAT	GO:0044420~extracellular matrix part	3	0.39267	0.286784	FBGN0016075, FBGN0003137, FBGN0035294	391	13	4786	2.82471	1	0.922612	99.0556
GOTERM_CC_FAT	GO:0005578~proteinaceous extracellular matrix	6	0.78534	0.386198	FBGN0029791, FBGN0004360, FBGN0016075, FBGN0003137, FBGN0035294, FBGN0039155	391	50	4786	1.46885	1	0.955933	99.8809
GOTERM_CC_FAT	GO:0044421~extracellular region part	13	1.70157	0.581253	FBGN0004873, FBGN0011281, FBGN0039257, FBGN0003137, FBGN0000490, FBGN0039155, FBGN0010349, FBGN0029791, FBGN0004360, FBGN0016075, FBGN0004907, FBGN0011554, FBGN0035294	391	151	4786	1.05381	1	0.990725	99.9994
Annotation Cluster 103	Enrichment Score: 0.436834159424553
Category	Term	Count	%	PValue	Genes	List Total	Pop Hits	Pop Total	Fold Enrichment	Bonferroni	Benjamini	FDR
GOTERM_CC_FAT	GO:0005887~integral to plasma membrane	19	2.48691	0.34769	FBGN0004573, FBGN0022800, FBGN0002921, FBGN0033159, FBGN0001075, FBGN0011300, FBGN0034911, FBGN0003515, FBGN0011582, FBGN0038839, FBGN0038980, FBGN0004512, FBGN0013305, FBGN0000535, FBGN0030310, FBGN0002022, FBGN0001404, FBGN0000038, FBGN0039709	391	198	4786	1.17458	1	0.955307	99.7244
GOTERM_CC_FAT	GO:0031226~intrinsic to plasma membrane	19	2.48691	0.37227	FBGN0004573, FBGN0022800, FBGN0002921, FBGN0033159, FBGN0001075, FBGN0011300, FBGN0034911, FBGN0003515, FBGN0011582, FBGN0038839, FBGN0038980, FBGN0004512, FBGN0013305, FBGN0000535, FBGN0030310, FBGN0002022, FBGN0001404, FBGN0000038, FBGN0039709	391	201	4786	1.15705	1	0.959203	99.8377
GOTERM_CC_FAT	GO:0044459~plasma membrane part	36	4.71204	0.377961	FBGN0004625, FBGN0022800, FBGN0004603, FBGN0033159, FBGN0011300, FBGN0001075, FBGN0003515, FBGN0082585, FBGN0011582, FBGN0026192, FBGN0033739, FBGN0038839, FBGN0034072, FBGN0041789, FBGN0013305, FBGN0000535, FBGN0031904, FBGN0030310, FBGN0002022, FBGN0026178, FBGN0014020, FBGN0004873, FBGN0004573, FBGN0000384, FBGN0002921, FBGN0039927, FBGN0034911, FBGN0004636, FBGN0038980, FBGN0000667, FBGN00045…	391	405	4786	1.08804	1	0.959336	99.8569
Annotation Cluster 104	Enrichment Score: 0.433878232143585
Category	Term	Count	%	PValue	Genes	List Total	Pop Hits	Pop Total	Fold Enrichment	Bonferroni	Benjamini	FDR
GOTERM_BP_FAT	GO:0006396~RNA processing	27	3.53403	0.126263	FBGN0036000, FBGN0002736, FBGN0005648, FBGN0023441, FBGN0031492, FBGN0015621, FBGN0053260, FBGN0000114, FBGN0036277, FBGN0030063, FBGN0036213, FBGN0038736, FBGN0038464, FBGN0023167, FBGN0016978, FBGN0011666, FBGN0031287, FBGN0038576, FBGN0032050, FBGN0036266, FBGN0024285, FBGN0003638, FBGN0066303, FBGN0004838, FBGN0021765, FBGN0035294, FBGN0022246	524	312	7937	1.31079	1	0.789879	90.1632
SP_PIR_KEYWORDS	mrna processing	6	0.78534	0.127876	FBGN0003638, FBGN0016978, FBGN0005648, FBGN0002736, FBGN0023441, FBGN0023167	741	47	12980	2.2362	1	0.467296	84.1213
GOTERM_BP_FAT	GO:0016071~mRNA metabolic process	19	2.48691	0.195076	FBGN0011666, FBGN0016978, FBGN0031287, FBGN0002736, FBGN0023441, FBGN0005648, FBGN0031492, FBGN0003165, FBGN0015621, FBGN0000114, FBGN0024285, FBGN0036277, FBGN0003638, FBGN0052743, FBGN0004838, FBGN0035294, FBGN0038464, FBGN0038736, FBGN0023167	524	219	7937	1.31412	1	0.855515	97.597
GOTERM_BP_FAT	GO:0006397~mRNA processing	17	2.22513	0.208536	FBGN0011666, FBGN0016978, FBGN0031287, FBGN0002736, FBGN0023441, FBGN0005648, FBGN0031492, FBGN0015621, FBGN0000114, FBGN0024285, FBGN0036277, FBGN0003638, FBGN0004838, FBGN0035294, FBGN0038464, FBGN0038736, FBGN0023167	524	194	7937	1.32731	1	0.860552	98.2014
GOTERM_BP_FAT	GO:0008380~RNA splicing	13	1.70157	0.269198	FBGN0016978, FBGN0031287, FBGN0023441, FBGN0002736, FBGN0031492, FBGN0036266, FBGN0053260, FBGN0024285, FBGN0036277, FBGN0003638, FBGN0035294, FBGN0038464, FBGN0023167	524	148	7937	1.33048	1	0.901501	99.543
GOTERM_BP_FAT	GO:0000377~RNA splicing, via transesterification reactions with bulged adenosine as nucleophile	9	1.17801	0.595766	FBGN0003638, FBGN0016978, FBGN0031287, FBGN0031492, FBGN0035294, FBGN0038464, FBGN0023167, FBGN0024285, FBGN0036277	524	126	7937	1.08192	1	0.989764	100
GOTERM_BP_FAT	GO:0000398~nuclear mRNA splicing, via spliceosome	9	1.17801	0.595766	FBGN0003638, FBGN0016978, FBGN0031287, FBGN0031492, FBGN0035294, FBGN0038464, FBGN0023167, FBGN0024285, FBGN0036277	524	126	7937	1.08192	1	0.989764	100
GOTERM_BP_FAT	GO:0000375~RNA splicing, via transesterification reactions	9	1.17801	0.604838	FBGN0003638, FBGN0016978, FBGN0031287, FBGN0031492, FBGN0035294, FBGN0038464, FBGN0023167, FBGN0024285, FBGN0036277	524	127	7937	1.07341	1	0.990432	100
GOTERM_CC_FAT	GO:0030532~small nuclear ribonucleoprotein complex	7	0.91623	0.680394	FBGN0016978, FBGN0031287, FBGN0031492, FBGN0039274, FBGN0038464, FBGN0023167, FBGN0036277	391	83	4786	1.03232	1	0.995597	100
GOTERM_CC_FAT	GO:0005681~spliceosome	6	0.78534	0.698011	FBGN0003638, FBGN0016978, FBGN0038464, FBGN0023167, FBGN0024285, FBGN0036277	391	71	4786	1.0344	1	0.995848	100
KEGG_PATHWAY	dme03040:Spliceosome	9	1.17801	0.936277	FBGN0001219, FBGN0016978, FBGN0015907, FBGN0002736, FBGN0031492, FBGN0038464, FBGN0023167, FBGN0035720, FBGN0036277	227	111	2054	0.733659	1	0.999089	100
Annotation Cluster 105	Enrichment Score: 0.42976809682193695
Category	Term	Count	%	PValue	Genes	List Total	Pop Hits	Pop Total	Fold Enrichment	Bonferroni	Benjamini	FDR
GOTERM_BP_FAT	GO:0051310~metaphase plate congression	3	0.39267	0.259657	FBGN0000063, FBGN0004103, FBGN0040232	524	15	7937	3.02939	1	0.896949	99.4289
GOTERM_BP_FAT	GO:0051303~establishment of chromosome localization	3	0.39267	0.284761	FBGN0000063, FBGN0004103, FBGN0040232	524	16	7937	2.84005	1	0.909757	99.6843
GOTERM_BP_FAT	GO:0050000~chromosome localization	3	0.39267	0.284761	FBGN0000063, FBGN0004103, FBGN0040232	524	16	7937	2.84005	1	0.909757	99.6843
GOTERM_BP_FAT	GO:0051640~organelle localization	7	0.91623	0.457103	FBGN0000063, FBGN0000338, FBGN0004103, FBGN0040232, FBGN0011219, FBGN0010349, FBGN0027103	524	82	7937	1.29303	1	0.970697	99.9972
GOTERM_BP_FAT	GO:0051656~establishment of organelle localization	5	0.65445	0.737539	FBGN0000063, FBGN0004103, FBGN0040232, FBGN0010349, FBGN0027103	524	75	7937	1.0098	1	0.997595	100
Annotation Cluster 106	Enrichment Score: 0.42841826069674566
Category	Term	Count	%	PValue	Genes	List Total	Pop Hits	Pop Total	Fold Enrichment	Bonferroni	Benjamini	FDR
GOTERM_BP_FAT	GO:0006378~mRNA polyadenylation	3	0.39267	0.234578	FBGN0005648, FBGN0015621, FBGN0000114	524	14	7937	3.24577	1	0.878631	98.9877
GOTERM_BP_FAT	GO:0043631~RNA polyadenylation	3	0.39267	0.309776	FBGN0005648, FBGN0015621, FBGN0000114	524	17	7937	2.67299	1	0.924685	99.8287
GOTERM_BP_FAT	GO:0031124~mRNA 3'-end processing	3	0.39267	0.475762	FBGN0005648, FBGN0015621, FBGN0000114	524	24	7937	1.89337	1	0.974478	99.9985
GOTERM_BP_FAT	GO:0031123~RNA 3'-end processing	3	0.39267	0.559245	FBGN0005648, FBGN0015621, FBGN0000114	524	28	7937	1.62289	1	0.986241	99.9999
Annotation Cluster 107	Enrichment Score: 0.4136851523361485
Category	Term	Count	%	PValue	Genes	List Total	Pop Hits	Pop Total	Fold Enrichment	Bonferroni	Benjamini	FDR
GOTERM_BP_FAT	GO:0050877~neurological system process	48	6.28272	0.0331721	FBGN0033039, FBGN0004625, FBGN0013749, FBGN0005585, FBGN0003165, FBGN0030204, FBGN0010348, FBGN0027103, FBGN0011582, FBGN0046114, FBGN0001219, FBGN0004868, FBGN0045495, FBGN0010218, FBGN0038641, FBGN0000273, FBGN0004907, FBGN0040206, FBGN0000535, FBGN0026178, FBGN0003371, FBGN0014020, FBGN0005630, FBGN0011281, FBGN0023090, FBGN0004551, FBGN0004103, FBGN0003031, FBGN0002921, FBGN0037590, FBGN00357…	524	546	7937	1.3316	1	0.554255	43.9878
GOTERM_BP_FAT	GO:0048488~synaptic vesicle endocytosis	6	0.78534	0.0771932	FBGN0003210, FBGN0013749, FBGN0004179, FBGN0014010, FBGN0010348, FBGN0027363	524	35	7937	2.59662	1	0.688309	74.8485
GOTERM_BP_FAT	GO:0007268~synaptic transmission	17	2.22513	0.180636	FBGN0013749, FBGN0023090, FBGN0004551, FBGN0003031, FBGN0003165, FBGN0035756, FBGN0003651, FBGN0010348, FBGN0027103, FBGN0001219, FBGN0004868, FBGN0038641, FBGN0004179, FBGN0001123, FBGN0014010, FBGN0053547, FBGN0027363	524	189	7937	1.36242	1	0.842882	96.7383
GOTERM_BP_FAT	GO:0046903~secretion	12	1.57068	0.200313	FBGN0001219, FBGN0004868, FBGN0013749, FBGN0036141, FBGN0016700, FBGN0004179, FBGN0015816, FBGN0035756, FBGN0053547, FBGN0010348, FBGN0027363, FBGN0027103	524	125	7937	1.45411	1	0.85516	97.8519
GOTERM_BP_FAT	GO:0019226~transmission of nerve impulse	17	2.22513	0.220222	FBGN0013749, FBGN0023090, FBGN0004551, FBGN0003031, FBGN0003165, FBGN0035756, FBGN0003651, FBGN0010348, FBGN0027103, FBGN0001219, FBGN0004868, FBGN0038641, FBGN0004179, FBGN0001123, FBGN0014010, FBGN0053547, FBGN0027363	524	196	7937	1.31377	1	0.86932	98.607
GOTERM_BP_FAT	GO:0007267~cell-cell signaling	18	2.35602	0.227039	FBGN0013749, FBGN0023090, FBGN0002736, FBGN0004551, FBGN0003031, FBGN0003165, FBGN0035756, FBGN0003651, FBGN0010348, FBGN0027103, FBGN0001219, FBGN0004868, FBGN0038641, FBGN0004179, FBGN0001123, FBGN0014010, FBGN0053547, FBGN0027363	524	211	7937	1.29216	1	0.873102	98.8021
GOTERM_BP_FAT	GO:0048489~synaptic vesicle transport	9	1.17801	0.240505	FBGN0003210, FBGN0013749, FBGN0004179, FBGN0035756, FBGN0014010, FBGN0053547, FBGN0010348, FBGN0027363, FBGN0027103	524	90	7937	1.51469	1	0.882898	99.1143
GOTERM_BP_FAT	GO:0032940~secretion by cell	11	1.43979	0.2496	FBGN0001219, FBGN0004868, FBGN0013749, FBGN0016700, FBGN0004179, FBGN0015816, FBGN0035756, FBGN0053547, FBGN0010348, FBGN0027363, FBGN0027103	524	118	7937	1.412	1	0.888707	99.2799
GOTERM_BP_FAT	GO:0001505~regulation of neurotransmitter levels	10	1.3089	0.299461	FBGN0001219, FBGN0004868, FBGN0013749, FBGN0038641, FBGN0004179, FBGN0035756, FBGN0053547, FBGN0010348, FBGN0027363, FBGN0027103	524	110	7937	1.377	1	0.919374	99.779
GOTERM_BP_FAT	GO:0007269~neurotransmitter secretion	9	1.17801	0.357983	FBGN0001219, FBGN0004868, FBGN0013749, FBGN0004179, FBGN0035756, FBGN0053547, FBGN0010348, FBGN0027363, FBGN0027103	524	102	7937	1.3365	1	0.945386	99.9506
GOTERM_BP_FAT	GO:0003001~generation of a signal involved in cell-cell signaling	9	1.17801	0.368156	FBGN0001219, FBGN0004868, FBGN0013749, FBGN0004179, FBGN0035756, FBGN0053547, FBGN0010348, FBGN0027363, FBGN0027103	524	103	7937	1.32352	1	0.946355	99.9625
GOTERM_BP_FAT	GO:0006836~neurotransmitter transport	10	1.3089	0.451292	FBGN0001219, FBGN0004868, FBGN0013749, FBGN0004179, FBGN0035756, FBGN0034911, FBGN0053547, FBGN0010348, FBGN0027363, FBGN0027103	524	126	7937	1.20214	1	0.969774	99.9967
GOTERM_BP_FAT	GO:0016197~endosome transport	3	0.39267	0.475762	FBGN0013749, FBGN0014010, FBGN0010348	524	24	7937	1.89337	1	0.974478	99.9985
GOTERM_CC_FAT	GO:0008021~synaptic vesicle	5	0.65445	0.652363	FBGN0004868, FBGN0003210, FBGN0004179, FBGN0035756, FBGN0053547	391	54	4786	1.13337	1	0.995345	100
GOTERM_BP_FAT	GO:0006887~exocytosis	5	0.65445	0.652546	FBGN0004179, FBGN0015816, FBGN0035756, FBGN0053547, FBGN0027103	524	67	7937	1.13037	1	0.993833	100
GOTERM_BP_FAT	GO:0016079~synaptic vesicle exocytosis	4	0.52356	0.700304	FBGN0004179, FBGN0035756, FBGN0053547, FBGN0027103	524	54	7937	1.122	1	0.996242	100
GOTERM_CC_FAT	GO:0030136~clathrin-coated vesicle	5	0.65445	0.720224	FBGN0004868, FBGN0003210, FBGN0004179, FBGN0035756, FBGN0053547	391	59	4786	1.03732	1	0.996396	100
GOTERM_CC_FAT	GO:0044456~synapse part	8	1.04712	0.755295	FBGN0015218, FBGN0004868, FBGN0003210, FBGN0039927, FBGN0004179, FBGN0035756, FBGN0053547, FBGN0000038	391	104	4786	0.94157	1	0.996981	100
GOTERM_CC_FAT	GO:0031410~cytoplasmic vesicle	8	1.04712	0.764076	FBGN0004868, FBGN0003210, FBGN0035321, FBGN0004179, FBGN0045823, FBGN0035756, FBGN0053547, FBGN0082585	391	105	4786	0.932603	1	0.997044	100
GOTERM_CC_FAT	GO:0045202~synapse	9	1.17801	0.811055	FBGN0015218, FBGN0004868, FBGN0003210, FBGN0039927, FBGN0004179, FBGN0000250, FBGN0035756, FBGN0053547, FBGN0000038	391	125	4786	0.881309	1	0.998059	100
GOTERM_CC_FAT	GO:0031982~vesicle	8	1.04712	0.811989	FBGN0004868, FBGN0003210, FBGN0035321, FBGN0004179, FBGN0045823, FBGN0035756, FBGN0053547, FBGN0082585	391	111	4786	0.882192	1	0.997971	100
GOTERM_CC_FAT	GO:0016023~cytoplasmic membrane-bounded vesicle	7	0.91623	0.821834	FBGN0004868, FBGN0003210, FBGN0035321, FBGN0004179, FBGN0035756, FBGN0053547, FBGN0082585	391	98	4786	0.874315	1	0.998116	100
GOTERM_CC_FAT	GO:0031988~membrane-bounded vesicle	7	0.91623	0.849788	FBGN0004868, FBGN0003210, FBGN0035321, FBGN0004179, FBGN0035756, FBGN0053547, FBGN0082585	391	102	4786	0.840028	1	0.998844	100
GOTERM_CC_FAT	GO:0030135~coated vesicle	5	0.65445	0.877963	FBGN0004868, FBGN0003210, FBGN0004179, FBGN0035756, FBGN0053547	391	76	4786	0.80529	1	0.999272	100
Annotation Cluster 108	Enrichment Score: 0.41286811122699457
Category	Term	Count	%	PValue	Genes	List Total	Pop Hits	Pop Total	Fold Enrichment	Bonferroni	Benjamini	FDR
GOTERM_BP_FAT	GO:0007442~hindgut morphogenesis	6	0.78534	0.140175	FBGN0000411, FBGN0000490, FBGN0001311, FBGN0004864, FBGN0010516, FBGN0014020	524	42	7937	2.16385	1	0.806148	92.534
GOTERM_BP_FAT	GO:0007439~ectodermal gut development	6	0.78534	0.183707	FBGN0000411, FBGN0000490, FBGN0001311, FBGN0004864, FBGN0010516, FBGN0014020	524	46	7937	1.97569	1	0.845596	96.9421
GOTERM_BP_FAT	GO:0048567~ectodermal gut morphogenesis	6	0.78534	0.183707	FBGN0000411, FBGN0000490, FBGN0001311, FBGN0004864, FBGN0010516, FBGN0014020	524	46	7937	1.97569	1	0.845596	96.9421
GOTERM_BP_FAT	GO:0035150~regulation of tube size	4	0.52356	0.1905	FBGN0002921, FBGN0000490, FBGN0001311, FBGN0014020	524	23	7937	2.63425	1	0.85188	97.3511
GOTERM_BP_FAT	GO:0048547~gut morphogenesis	6	0.78534	0.195293	FBGN0000411, FBGN0000490, FBGN0001311, FBGN0004864, FBGN0010516, FBGN0014020	524	47	7937	1.93365	1	0.85461	97.6081
GOTERM_BP_FAT	GO:0048546~digestive tract morphogenesis	6	0.78534	0.207126	FBGN0000411, FBGN0000490, FBGN0001311, FBGN0004864, FBGN0010516, FBGN0014020	524	48	7937	1.89337	1	0.861965	98.1456
GOTERM_BP_FAT	GO:0055123~digestive system development	6	0.78534	0.207126	FBGN0000411, FBGN0000490, FBGN0001311, FBGN0004864, FBGN0010516, FBGN0014020	524	48	7937	1.89337	1	0.861965	98.1456
GOTERM_BP_FAT	GO:0048565~gut development	7	0.91623	0.349351	FBGN0000411, FBGN0000490, FBGN0001311, FBGN0004864, FBGN0010516, FBGN0014020, FBGN0004862	524	73	7937	1.45245	1	0.941491	99.9379
GOTERM_BP_FAT	GO:0048619~embryonic hindgut morphogenesis	4	0.52356	0.353632	FBGN0000490, FBGN0001311, FBGN0010516, FBGN0014020	524	32	7937	1.89337	1	0.943451	99.9446
GOTERM_BP_FAT	GO:0035152~regulation of tube architecture, open tracheal system	4	0.52356	0.461871	FBGN0002921, FBGN0000490, FBGN0001311, FBGN0014020	524	38	7937	1.59442	1	0.971863	99.9976
GOTERM_BP_FAT	GO:0002164~larval development	6	0.78534	0.467698	FBGN0024509, FBGN0000711, FBGN0000411, FBGN0000490, FBGN0004864, FBGN0082585	524	68	7937	1.3365	1	0.973014	99.998
GOTERM_BP_FAT	GO:0060562~epithelial tube morphogenesis	4	0.52356	0.52954	FBGN0037917, FBGN0000490, FBGN0001311, FBGN0014020	524	42	7937	1.44257	1	0.982603	99.9998
GOTERM_BP_FAT	GO:0007443~Malpighian tubule morphogenesis	3	0.39267	0.539285	FBGN0001311, FBGN0010516, FBGN0014020	524	27	7937	1.68299	1	0.983924	99.9998
GOTERM_BP_FAT	GO:0007424~open tracheal system development	11	1.43979	0.558126	FBGN0004360, FBGN0004603, FBGN0002921, FBGN0037917, FBGN0000490, FBGN0001311, FBGN0000150, FBGN0004864, FBGN0010516, FBGN0027363, FBGN0014020	524	153	7937	1.089	1	0.986213	99.9999
GOTERM_BP_FAT	GO:0060541~respiratory system development	11	1.43979	0.558126	FBGN0004360, FBGN0004603, FBGN0002921, FBGN0037917, FBGN0000490, FBGN0001311, FBGN0000150, FBGN0004864, FBGN0010516, FBGN0027363, FBGN0014020	524	153	7937	1.089	1	0.986213	99.9999
GOTERM_BP_FAT	GO:0048754~branching morphogenesis of a tube	3	0.39267	0.73795	FBGN0037917, FBGN0000490, FBGN0014020	524	39	7937	1.16515	1	0.997579	100
GOTERM_BP_FAT	GO:0060446~branching involved in open tracheal system development	3	0.39267	0.73795	FBGN0037917, FBGN0000490, FBGN0014020	524	39	7937	1.16515	1	0.997579	100
GOTERM_BP_FAT	GO:0001763~morphogenesis of a branching structure	3	0.39267	0.774521	FBGN0037917, FBGN0000490, FBGN0014020	524	42	7937	1.08192	1	0.998509	100
GOTERM_BP_FAT	GO:0035239~tube morphogenesis	5	0.65445	0.813281	FBGN0037917, FBGN0000490, FBGN0001311, FBGN0010516, FBGN0014020	524	84	7937	0.901604	1	0.999148	100
GOTERM_BP_FAT	GO:0035295~tube development	5	0.65445	0.899202	FBGN0037917, FBGN0000490, FBGN0001311, FBGN0010516, FBGN0014020	524	99	7937	0.764997	1	0.999891	100
Annotation Cluster 109	Enrichment Score: 0.41197959391487066
Category	Term	Count	%	PValue	Genes	List Total	Pop Hits	Pop Total	Fold Enrichment	Bonferroni	Benjamini	FDR
GOTERM_BP_FAT	GO:0046486~glycerolipid metabolic process	8	1.04712	0.0979338	FBGN0004625, FBGN0036449, FBGN0034649, FBGN0026619, FBGN0001128, FBGN0022073, FBGN0023545, FBGN0032904	524	60	7937	2.01959	1	0.733378	82.9805
GOTERM_BP_FAT	GO:0008610~lipid biosynthetic process	12	1.57068	0.159968	FBGN0004625, FBGN0034145, FBGN0051523, FBGN0034649, FBGN0026619, FBGN0004914, FBGN0061360, FBGN0023545, FBGN0043043, FBGN0052380, FBGN0015234, FBGN0001404	524	119	7937	1.52742	1	0.829336	94.996
GOTERM_BP_FAT	GO:0019637~organophosphate metabolic process	9	1.17801	0.30774	FBGN0004625, FBGN0035266, FBGN0034649, FBGN0026619, FBGN0001128, FBGN0023545, FBGN0052380, FBGN0025592, FBGN0034997	524	97	7937	1.40539	1	0.923813	99.8198
GOTERM_BP_FAT	GO:0008654~phospholipid biosynthetic process	5	0.65445	0.390459	FBGN0004625, FBGN0034649, FBGN0026619, FBGN0023545, FBGN0052380	524	48	7937	1.57781	1	0.954276	99.9798
GOTERM_BP_FAT	GO:0045017~glycerolipid biosynthetic process	4	0.52356	0.426491	FBGN0004625, FBGN0034649, FBGN0026619, FBGN0023545	524	36	7937	1.68299	1	0.964536	99.9929
GOTERM_BP_FAT	GO:0046474~glycerophospholipid biosynthetic process	3	0.39267	0.64964	FBGN0034649, FBGN0026619, FBGN0023545	524	33	7937	1.377	1	0.993736	100
GOTERM_BP_FAT	GO:0006644~phospholipid metabolic process	6	0.78534	0.657262	FBGN0004625, FBGN0034649, FBGN0026619, FBGN0023545, FBGN0052380, FBGN0034997	524	84	7937	1.08192	1	0.99408	100
GOTERM_BP_FAT	GO:0006650~glycerophospholipid metabolic process	4	0.52356	0.700304	FBGN0004625, FBGN0034649, FBGN0026619, FBGN0023545	524	54	7937	1.122	1	0.996242	100
GOTERM_BP_FAT	GO:0030384~phosphoinositide metabolic process	3	0.39267	0.8163	FBGN0004625, FBGN0034649, FBGN0023545	524	46	7937	0.987844	1	0.999193	100
Annotation Cluster 110	Enrichment Score: 0.40845099312166866
Category	Term	Count	%	PValue	Genes	List Total	Pop Hits	Pop Total	Fold Enrichment	Bonferroni	Benjamini	FDR
SP_PIR_KEYWORDS	membrane	82	10.733	0.0204042	FBGN0019960, FBGN0026619, FBGN0014028, FBGN0032120, FBGN0000473, FBGN0039112, FBGN0001075, FBGN0033452, FBGN0004864, FBGN0037960, FBGN0025617, FBGN0011227, FBGN0062442, FBGN0045495, FBGN0035032, FBGN0038641, FBGN0027786, FBGN0031049, FBGN0013305, FBGN0019624, FBGN0014020, FBGN0019830, FBGN0052158, FBGN0032006, FBGN0004551, FBGN0002921, FBGN0037590, FBGN0019644, FBGN0039927, FBGN0013684, FBGN00344…	741	1139	12980	1.26109	0.998424	0.17286	24.2145
SP_PIR_KEYWORDS	transmembrane	67	8.76963	0.184517	FBGN0029896, FBGN0019960, FBGN0026619, FBGN0032120, FBGN0034885, FBGN0039112, FBGN0001075, FBGN0037960, FBGN0062442, FBGN0045495, FBGN0038641, FBGN0027786, FBGN0031049, FBGN0013305, FBGN0019830, FBGN0052158, FBGN0032006, FBGN0004551, FBGN0002921, FBGN0037203, FBGN0037590, FBGN0013684, FBGN0039927, FBGN0034497, FBGN0032074, FBGN0050035, FBGN0038980, FBGN0052250, FBGN0036934, FBGN0040384, FBGN00158…	741	1039	12980	1.12958	1	0.528157	93.5646
UP_SEQ_FEATURE	transmembrane region	43	5.62827	0.96538	FBGN0022800, FBGN0014007, FBGN0019960, FBGN0026619, FBGN0052380, FBGN0039112, FBGN0001075, FBGN0030204, FBGN0004509, FBGN0003515, FBGN0037960, FBGN0011582, FBGN0062442, FBGN0045495, FBGN0038641, FBGN0031049, FBGN0039045, FBGN0000535, FBGN0002022, FBGN0004573, FBGN0019830, FBGN0004551, FBGN0036141, FBGN0002921, FBGN0037590, FBGN0013684, FBGN0004145, FBGN0037324, FBGN0034145, FBGN0038980, FBGN00403…	273	575	2975	0.814939	1	1	100
UP_SEQ_FEATURE	topological domain:Cytoplasmic	27	3.53403	0.979283	FBGN0022800, FBGN0014007, FBGN0052380, FBGN0001075, FBGN0030204, FBGN0037960, FBGN0011582, FBGN0045495, FBGN0031049, FBGN0039045, FBGN0000535, FBGN0004573, FBGN0004551, FBGN0036141, FBGN0037590, FBGN0004145, FBGN0037324, FBGN0038980, FBGN0030715, FBGN0015872, FBGN0004512, FBGN0045073, FBGN0053198, FBGN0028963, FBGN0026389, FBGN0000038, FBGN0026388	273	394	2975	0.746779	1	1	100
GOTERM_CC_FAT	GO:0016021~integral to membrane	89	11.6492	0.997319	FBGN0033039, FBGN0019960, FBGN0026619, FBGN0025683, FBGN0034885, FBGN0032120, FBGN0039112, FBGN0001075, FBGN0033452, FBGN0037960, FBGN0028662, FBGN0025617, FBGN0062442, FBGN0045495, FBGN0038839, FBGN0038641, FBGN0027786, FBGN0031049, FBGN0023545, FBGN0032222, FBGN0013305, FBGN0019830, FBGN0051523, FBGN0052158, FBGN0024320, FBGN0032006, FBGN0004551, FBGN0002921, FBGN0037203, FBGN0037590, FBGN00399…	391	1360	4786	0.801027	1	1	100
GOTERM_CC_FAT	GO:0031224~intrinsic to membrane	90	11.7801	0.997922	FBGN0033039, FBGN0019960, FBGN0026619, FBGN0025683, FBGN0034885, FBGN0032120, FBGN0039112, FBGN0001075, FBGN0033452, FBGN0037960, FBGN0028662, FBGN0025617, FBGN0062442, FBGN0045495, FBGN0038839, FBGN0038641, FBGN0027786, FBGN0031049, FBGN0023545, FBGN0032222, FBGN0013305, FBGN0019830, FBGN0051523, FBGN0052158, FBGN0024320, FBGN0032006, FBGN0004551, FBGN0002921, FBGN0037203, FBGN0037590, FBGN00399…	391	1382	4786	0.797132	1	1	100
Annotation Cluster 111	Enrichment Score: 0.39799745289158367
Category	Term	Count	%	PValue	Genes	List Total	Pop Hits	Pop Total	Fold Enrichment	Bonferroni	Benjamini	FDR
GOTERM_BP_FAT	GO:0045475~locomotor rhythm	4	0.52356	0.261501	FBGN0022382, FBGN0000273, FBGN0011640, FBGN0003371	524	27	7937	2.24399	1	0.897992	99.4529
GOTERM_BP_FAT	GO:0007623~circadian rhythm	5	0.65445	0.405683	FBGN0022382, FBGN0000273, FBGN0061469, FBGN0011640, FBGN0003371	524	49	7937	1.54561	1	0.959344	99.9869
GOTERM_BP_FAT	GO:0048511~rhythmic process	5	0.65445	0.420833	FBGN0022382, FBGN0000273, FBGN0061469, FBGN0011640, FBGN0003371	524	50	7937	1.51469	1	0.962755	99.9916
GOTERM_BP_FAT	GO:0048512~circadian behavior	4	0.52356	0.461871	FBGN0022382, FBGN0000273, FBGN0011640, FBGN0003371	524	38	7937	1.59442	1	0.971863	99.9976
GOTERM_BP_FAT	GO:0007622~rhythmic behavior	4	0.52356	0.496274	FBGN0022382, FBGN0000273, FBGN0011640, FBGN0003371	524	40	7937	1.51469	1	0.97804	99.9992
Annotation Cluster 112	Enrichment Score: 0.39435951631141974
Category	Term	Count	%	PValue	Genes	List Total	Pop Hits	Pop Total	Fold Enrichment	Bonferroni	Benjamini	FDR
GOTERM_BP_FAT	GO:0006959~humoral immune response	8	1.04712	0.305674	FBGN0005630, FBGN0043884, FBGN0000568, FBGN0032006, FBGN0022073, FBGN0000250, FBGN0003884, FBGN0004864	524	83	7937	1.45995	1	0.922905	99.8104
GOTERM_BP_FAT	GO:0019730~antimicrobial humoral response	7	0.91623	0.31366	FBGN0005630, FBGN0043884, FBGN0000568, FBGN0032006, FBGN0022073, FBGN0000250, FBGN0003884	524	70	7937	1.51469	1	0.926254	99.8446
GOTERM_BP_FAT	GO:0006955~immune response	11	1.43979	0.684234	FBGN0005630, FBGN0043884, FBGN0000568, FBGN0032006, FBGN0051952, FBGN0022073, FBGN0000250, FBGN0003884, FBGN0004864, FBGN0030310, FBGN0034476	524	169	7937	0.985896	1	0.995619	100
Annotation Cluster 113	Enrichment Score: 0.3819724298494549
Category	Term	Count	%	PValue	Genes	List Total	Pop Hits	Pop Total	Fold Enrichment	Bonferroni	Benjamini	FDR
GOTERM_BP_FAT	GO:0007568~aging	8	1.04712	0.41498	FBGN0036449, FBGN0003210, FBGN0000556, FBGN0002921, FBGN0005198, FBGN0030057, FBGN0037960, FBGN0040070	524	93	7937	1.30296	1	0.961201	99.99
GOTERM_BP_FAT	GO:0008340~determination of adult life span	8	1.04712	0.41498	FBGN0036449, FBGN0003210, FBGN0000556, FBGN0002921, FBGN0005198, FBGN0030057, FBGN0037960, FBGN0040070	524	93	7937	1.30296	1	0.961201	99.99
GOTERM_BP_FAT	GO:0010259~multicellular organismal aging	8	1.04712	0.41498	FBGN0036449, FBGN0003210, FBGN0000556, FBGN0002921, FBGN0005198, FBGN0030057, FBGN0037960, FBGN0040070	524	93	7937	1.30296	1	0.961201	99.99
Annotation Cluster 114	Enrichment Score: 0.36414304060498615
Category	Term	Count	%	PValue	Genes	List Total	Pop Hits	Pop Total	Fold Enrichment	Bonferroni	Benjamini	FDR
GOTERM_BP_FAT	GO:0007310~oocyte dorsal/ventral axis specification	5	0.65445	0.313985	FBGN0000338, FBGN0000490, FBGN0000533, FBGN0027053, FBGN0010349	524	43	7937	1.76127	1	0.925827	99.8458
GOTERM_BP_FAT	GO:0009950~dorsal/ventral axis specification	6	0.78534	0.480651	FBGN0000338, FBGN0000490, FBGN0000250, FBGN0000533, FBGN0027053, FBGN0010349	524	69	7937	1.31713	1	0.975283	99.9987
GOTERM_BP_FAT	GO:0009953~dorsal/ventral pattern formation	10	1.3089	0.535589	FBGN0000338, FBGN0003031, FBGN0000490, FBGN0015816, FBGN0000250, FBGN0000533, FBGN0027053, FBGN0000083, FBGN0000099, FBGN0010349	524	135	7937	1.122	1	0.983408	99.9998
Annotation Cluster 115	Enrichment Score: 0.3632386585458744
Category	Term	Count	%	PValue	Genes	List Total	Pop Hits	Pop Total	Fold Enrichment	Bonferroni	Benjamini	FDR
GOTERM_BP_FAT	GO:0031399~regulation of protein modification process	6	0.78534	0.161344	FBGN0053526, FBGN0003210, FBGN0039904, FBGN0022382, FBGN0003138, FBGN0026402	524	44	7937	2.06549	1	0.827572	95.135
GOTERM_BP_FAT	GO:0051174~regulation of phosphorus metabolic process	6	0.78534	0.518822	FBGN0053526, FBGN0026192, FBGN0022382, FBGN0026170, FBGN0003138, FBGN0026402	524	72	7937	1.26225	1	0.98119	99.9997
GOTERM_BP_FAT	GO:0019220~regulation of phosphate metabolic process	6	0.78534	0.518822	FBGN0053526, FBGN0026192, FBGN0022382, FBGN0026170, FBGN0003138, FBGN0026402	524	72	7937	1.26225	1	0.98119	99.9997
GOTERM_BP_FAT	GO:0042325~regulation of phosphorylation	4	0.52356	0.811439	FBGN0026192, FBGN0022382, FBGN0026170, FBGN0003138	524	65	7937	0.93212	1	0.999138	100
Annotation Cluster 116	Enrichment Score: 0.35915577118177283
Category	Term	Count	%	PValue	Genes	List Total	Pop Hits	Pop Total	Fold Enrichment	Bonferroni	Benjamini	FDR
GOTERM_BP_FAT	GO:0001751~compound eye photoreceptor cell differentiation	11	1.43979	0.19492	FBGN0043884, FBGN0001291, FBGN0010218, FBGN0004907, FBGN0011217, FBGN0005619, FBGN0003651, FBGN0027053, FBGN0004864, FBGN0004636, FBGN0003870	524	111	7937	1.50105	1	0.85652	97.5889
GOTERM_BP_FAT	GO:0046530~photoreceptor cell differentiation	12	1.57068	0.222015	FBGN0043884, FBGN0001291, FBGN0010218, FBGN0004907, FBGN0005558, FBGN0011217, FBGN0005619, FBGN0003651, FBGN0027053, FBGN0004864, FBGN0004636, FBGN0003870	524	128	7937	1.42003	1	0.870675	98.6611
GOTERM_BP_FAT	GO:0001754~eye photoreceptor cell differentiation	11	1.43979	0.23344	FBGN0043884, FBGN0001291, FBGN0010218, FBGN0004907, FBGN0011217, FBGN0005619, FBGN0003651, FBGN0027053, FBGN0004864, FBGN0004636, FBGN0003870	524	116	7937	1.43635	1	0.878222	98.9616
GOTERM_BP_FAT	GO:0048749~compound eye development	21	2.74869	0.561859	FBGN0036141, FBGN0004603, FBGN0000490, FBGN0011217, FBGN0001075, FBGN0003651, FBGN0004864, FBGN0004636, FBGN0029891, FBGN0043884, FBGN0001291, FBGN0010218, FBGN0000273, FBGN0004907, FBGN0005558, FBGN0013272, FBGN0005619, FBGN0001961, FBGN0027053, FBGN0003870, FBGN0014020	524	308	7937	1.03275	1	0.986358	99.9999
GOTERM_BP_FAT	GO:0001745~compound eye morphogenesis	17	2.22513	0.586523	FBGN0036141, FBGN0000490, FBGN0011217, FBGN0001075, FBGN0003651, FBGN0004864, FBGN0004636, FBGN0043884, FBGN0001291, FBGN0010218, FBGN0004907, FBGN0005558, FBGN0005619, FBGN0027053, FBGN0001961, FBGN0003870, FBGN0014020	524	250	7937	1.02999	1	0.989165	100
GOTERM_BP_FAT	GO:0001654~eye development	21	2.74869	0.696837	FBGN0036141, FBGN0004603, FBGN0000490, FBGN0011217, FBGN0001075, FBGN0003651, FBGN0004864, FBGN0004636, FBGN0029891, FBGN0043884, FBGN0001291, FBGN0010218, FBGN0000273, FBGN0004907, FBGN0005558, FBGN0013272, FBGN0005619, FBGN0001961, FBGN0027053, FBGN0003870, FBGN0014020	524	332	7937	0.95809	1	0.996138	100
GOTERM_BP_FAT	GO:0048592~eye morphogenesis	17	2.22513	0.702826	FBGN0036141, FBGN0000490, FBGN0011217, FBGN0001075, FBGN0003651, FBGN0004864, FBGN0004636, FBGN0043884, FBGN0001291, FBGN0010218, FBGN0004907, FBGN0005558, FBGN0005619, FBGN0027053, FBGN0001961, FBGN0003870, FBGN0014020	524	269	7937	0.957242	1	0.996339	100
GOTERM_BP_FAT	GO:0007423~sensory organ development	24	3.14136	0.821196	FBGN0036141, FBGN0004603, FBGN0000490, FBGN0011217, FBGN0001075, FBGN0003651, FBGN0004864, FBGN0004636, FBGN0029891, FBGN0043884, FBGN0001291, FBGN0010218, FBGN0037351, FBGN0000273, FBGN0004907, FBGN0005558, FBGN0013272, FBGN0005619, FBGN0001961, FBGN0027053, FBGN0003744, FBGN0003371, FBGN0014020, FBGN0003870	524	410	7937	0.886651	1	0.999268	100
Annotation Cluster 117	Enrichment Score: 0.3557322868271416
Category	Term	Count	%	PValue	Genes	List Total	Pop Hits	Pop Total	Fold Enrichment	Bonferroni	Benjamini	FDR
SMART	SM00112:CA	3	0.39267	0.299246	FBGN0022800, FBGN0001075, FBGN0039709	311	17	4824	2.73728	1	0.973997	98.8187
INTERPRO	IPR002126:Cadherin	3	0.39267	0.323138	FBGN0022800, FBGN0001075, FBGN0039709	694	17	10196	2.59264	1	0.999838	99.8163
GOTERM_BP_FAT	GO:0016339~calcium-dependent cell-cell adhesion	3	0.39267	0.407207	FBGN0022800, FBGN0001075, FBGN0039709	524	21	7937	2.16385	1	0.959582	99.9875
GOTERM_BP_FAT	GO:0007156~homophilic cell adhesion	3	0.39267	0.559245	FBGN0022800, FBGN0001075, FBGN0039709	524	28	7937	1.62289	1	0.986241	99.9999
GOTERM_BP_FAT	GO:0016337~cell-cell adhesion	4	0.52356	0.755972	FBGN0022800, FBGN0001075, FBGN0001404, FBGN0039709	524	59	7937	1.02691	1	0.99806	100
Annotation Cluster 118	Enrichment Score: 0.35378757925457366
Category	Term	Count	%	PValue	Genes	List Total	Pop Hits	Pop Total	Fold Enrichment	Bonferroni	Benjamini	FDR
INTERPRO	IPR011497:Protease inhibitor, Kazal-type	3	0.39267	0.348627	FBGN0052354, FBGN0063923, FBGN0034716	694	18	10196	2.44861	1	0.999885	99.9012
SMART	SM00280:KAZAL	3	0.39267	0.484142	FBGN0052354, FBGN0063923, FBGN0034716	311	25	4824	1.86135	1	0.993018	99.9742
INTERPRO	IPR002350:Proteinase inhibitor I1, Kazal	3	0.39267	0.514403	FBGN0052354, FBGN0063923, FBGN0034716	694	25	10196	1.763	1	0.999991	99.9991
Annotation Cluster 119	Enrichment Score: 0.35225161214466544
Category	Term	Count	%	PValue	Genes	List Total	Pop Hits	Pop Total	Fold Enrichment	Bonferroni	Benjamini	FDR
GOTERM_BP_FAT	GO:0010033~response to organic substance	11	1.43979	0.283008	FBGN0013948, FBGN0044051, FBGN0000568, FBGN0022382, FBGN0000273, FBGN0000473, FBGN0001123, FBGN0000535, FBGN0034262, FBGN0030310, FBGN0037324	524	122	7937	1.36571	1	0.908949	99.6707
GOTERM_BP_FAT	GO:0048545~response to steroid hormone stimulus	3	0.39267	0.453433	FBGN0013948, FBGN0000568, FBGN0034262	524	23	7937	1.97569	1	0.970149	99.9969
GOTERM_BP_FAT	GO:0035075~response to ecdysone	3	0.39267	0.453433	FBGN0013948, FBGN0000568, FBGN0034262	524	23	7937	1.97569	1	0.970149	99.9969
GOTERM_BP_FAT	GO:0009725~response to hormone stimulus	4	0.52356	0.545706	FBGN0013948, FBGN0044051, FBGN0000568, FBGN0034262	524	43	7937	1.40902	1	0.984744	99.9999
GOTERM_BP_FAT	GO:0009719~response to endogenous stimulus	4	0.52356	0.545706	FBGN0013948, FBGN0044051, FBGN0000568, FBGN0034262	524	43	7937	1.40902	1	0.984744	99.9999
Annotation Cluster 120	Enrichment Score: 0.3475574977731894
Category	Term	Count	%	PValue	Genes	List Total	Pop Hits	Pop Total	Fold Enrichment	Bonferroni	Benjamini	FDR
GOTERM_CC_FAT	GO:0045172~germline ring canal	3	0.39267	0.379154	FBGN0004873, FBGN0004907, FBGN0010349	391	16	4786	2.29508	1	0.957487	99.8606
GOTERM_CC_FAT	GO:0045171~intercellular bridge	3	0.39267	0.379154	FBGN0004873, FBGN0004907, FBGN0010349	391	16	4786	2.29508	1	0.957487	99.8606
GOTERM_BP_FAT	GO:0007293~germarium-derived egg chamber formation	6	0.78534	0.401715	FBGN0004873, FBGN0000711, FBGN0004907, FBGN0000114, FBGN0010349, FBGN0001404	524	63	7937	1.44257	1	0.958881	99.9853
GOTERM_BP_FAT	GO:0007294~germarium-derived oocyte fate determination	3	0.39267	0.453433	FBGN0004873, FBGN0004907, FBGN0010349	524	23	7937	1.97569	1	0.970149	99.9969
GOTERM_BP_FAT	GO:0030706~germarium-derived oocyte differentiation	3	0.39267	0.475762	FBGN0004873, FBGN0004907, FBGN0010349	524	24	7937	1.89337	1	0.974478	99.9985
GOTERM_BP_FAT	GO:0030716~oocyte fate determination	3	0.39267	0.475762	FBGN0004873, FBGN0004907, FBGN0010349	524	24	7937	1.89337	1	0.974478	99.9985
GOTERM_BP_FAT	GO:0001709~cell fate determination	9	1.17801	0.622667	FBGN0004873, FBGN0011666, FBGN0017397, FBGN0004907, FBGN0000490, FBGN0003165, FBGN0003651, FBGN0010349, FBGN0003870	524	129	7937	1.05676	1	0.991835	100
Annotation Cluster 121	Enrichment Score: 0.3464204345268226
Category	Term	Count	%	PValue	Genes	List Total	Pop Hits	Pop Total	Fold Enrichment	Bonferroni	Benjamini	FDR
SMART	SM00382:AAA	11	1.43979	0.281586	FBGN0031170, FBGN0028684, FBGN0040234, FBGN0030403, FBGN0040078, FBGN0025683, FBGN0004512, FBGN0015282, FBGN0003515, FBGN0010349, FBGN0032026	311	125	4824	1.36499	1	0.977482	98.3884
INTERPRO	IPR003439:ABC transporter-like	6	0.78534	0.331781	FBGN0031170, FBGN0030403, FBGN0025683, FBGN0004512, FBGN0003515, FBGN0032026	694	56	10196	1.5741	1	0.999856	99.8507
INTERPRO	IPR003593:ATPase, AAA+ type, core	11	1.43979	0.343628	FBGN0031170, FBGN0028684, FBGN0040234, FBGN0030403, FBGN0040078, FBGN0025683, FBGN0004512, FBGN0015282, FBGN0003515, FBGN0010349, FBGN0032026	694	125	10196	1.29286	1	0.999885	99.8882
INTERPRO	IPR017871:ABC transporter, conserved site	6	0.78534	0.3593	FBGN0031170, FBGN0030403, FBGN0025683, FBGN0004512, FBGN0003515, FBGN0032026	694	58	10196	1.51983	1	0.999869	99.9243
INTERPRO	IPR001140:ABC transporter, transmembrane region	3	0.39267	0.446586	FBGN0030403, FBGN0004512, FBGN0032026	694	22	10196	2.00341	1	0.999967	99.9929
INTERPRO	IPR017940:ABC transporter integral membrane type 1	3	0.39267	0.492408	FBGN0030403, FBGN0004512, FBGN0032026	694	24	10196	1.83646	1	0.999986	99.9982
GOTERM_CC_FAT	GO:0043190~ATP-binding cassette (ABC) transporter complex	4	0.52356	0.677298	FBGN0031170, FBGN0025683, FBGN0003515, FBGN0032026	391	42	4786	1.16575	1	0.995999	100
GOTERM_MF_FAT	GO:0042624~ATPase activity, uncoupled	8	1.04712	0.985413	FBGN0031170, FBGN0028684, FBGN0002773, FBGN0040234, FBGN0030403, FBGN0025683, FBGN0032026, FBGN0035720	561	192	7918	0.588087	1	1	100
Annotation Cluster 122	Enrichment Score: 0.3437933818423098
Category	Term	Count	%	PValue	Genes	List Total	Pop Hits	Pop Total	Fold Enrichment	Bonferroni	Benjamini	FDR
SP_PIR_KEYWORDS	leucine-rich repeat	8	1.04712	0.163099	FBGN0039728, FBGN0023090, FBGN0000709, FBGN0013272, FBGN0034262, FBGN0031016, FBGN0026178, FBGN0034476	741	79	12980	1.77386	1	0.506107	90.8797
SMART	SM00082:LRRCT	3	0.39267	0.505173	FBGN0039728, FBGN0031016, FBGN0034476	311	26	4824	1.78976	1	0.993787	99.9846
INTERPRO	IPR000483:Cysteine-rich flanking region, C-terminal	3	0.39267	0.535757	FBGN0039728, FBGN0031016, FBGN0034476	694	26	10196	1.69519	1	0.999995	99.9996
INTERPRO	IPR001611:Leucine-rich repeat	7	0.91623	0.557538	FBGN0039728, FBGN0030357, FBGN0000709, FBGN0013272, FBGN0031016, FBGN0026178, FBGN0034476	694	88	10196	1.16865	1	0.999996	99.9998
SMART	SM00369:LRR_TYP	5	0.65445	0.571082	FBGN0039728, FBGN0000709, FBGN0013272, FBGN0031016, FBGN0034476	311	62	4824	1.25091	1	0.99513	99.9974
INTERPRO	IPR003591:Leucine-rich repeat, typical subtype	5	0.65445	0.615754	FBGN0039728, FBGN0000709, FBGN0013272, FBGN0031016, FBGN0034476	694	62	10196	1.18481	1	0.999999	100
Annotation Cluster 123	Enrichment Score: 0.3416312758375251
Category	Term	Count	%	PValue	Genes	List Total	Pop Hits	Pop Total	Fold Enrichment	Bonferroni	Benjamini	FDR
SMART	SM00454:SAM	4	0.52356	0.37494	FBGN0039075, FBGN0050011, FBGN0052380, FBGN0045073	311	34	4824	1.82485	1	0.981389	99.7164
INTERPRO	IPR001660:Sterile alpha motif SAM	4	0.52356	0.409813	FBGN0039075, FBGN0050011, FBGN0052380, FBGN0045073	694	34	10196	1.72843	1	0.999942	99.9799
INTERPRO	IPR013761:Sterile alpha motif-type	3	0.39267	0.614552	FBGN0039075, FBGN0052380, FBGN0045073	694	30	10196	1.46916	1	0.999999	100
Annotation Cluster 124	Enrichment Score: 0.3372212600964688
Category	Term	Count	%	PValue	Genes	List Total	Pop Hits	Pop Total	Fold Enrichment	Bonferroni	Benjamini	FDR
UP_SEQ_FEATURE	repeat:1	5	0.65445	0.421056	FBGN0004573, FBGN0003687, FBGN0015816, FBGN0023167, FBGN0003231	273	36	2975	1.51353	1	1	99.9762
UP_SEQ_FEATURE	repeat:2	5	0.65445	0.421056	FBGN0004573, FBGN0003687, FBGN0015816, FBGN0023167, FBGN0003231	273	36	2975	1.51353	1	1	99.9762
UP_SEQ_FEATURE	repeat:3	4	0.52356	0.549108	FBGN0004573, FBGN0015816, FBGN0023167, FBGN0003231	273	31	2975	1.40612	1	1	99.9995
Annotation Cluster 125	Enrichment Score: 0.3327466459225681
Category	Term	Count	%	PValue	Genes	List Total	Pop Hits	Pop Total	Fold Enrichment	Bonferroni	Benjamini	FDR
GOTERM_BP_FAT	GO:0042067~establishment of ommatidial polarity	5	0.65445	0.359872	FBGN0001291, FBGN0001075, FBGN0003651, FBGN0004864, FBGN0014020	524	46	7937	1.64641	1	0.945394	99.9531
GOTERM_BP_FAT	GO:0007243~protein kinase cascade	6	0.78534	0.361628	FBGN0001291, FBGN0004603, FBGN0004864, FBGN0027363, FBGN0003744, FBGN0014020	524	60	7937	1.51469	1	0.944813	99.9552
GOTERM_BP_FAT	GO:0007163~establishment or maintenance of cell polarity	9	1.17801	0.429455	FBGN0026192, FBGN0001291, FBGN0034072, FBGN0001075, FBGN0014010, FBGN0003651, FBGN0004864, FBGN0001404, FBGN0014020	524	109	7937	1.25067	1	0.964566	99.9935
GOTERM_BP_FAT	GO:0001738~morphogenesis of a polarized epithelium	6	0.78534	0.493497	FBGN0026192, FBGN0001291, FBGN0001075, FBGN0003651, FBGN0004864, FBGN0014020	524	70	7937	1.29831	1	0.977597	99.9992
GOTERM_BP_FAT	GO:0016318~ommatidial rotation	3	0.39267	0.497528	FBGN0001075, FBGN0004864, FBGN0014020	524	25	7937	1.81763	1	0.97811	99.9993
GOTERM_BP_FAT	GO:0001736~establishment of planar polarity	5	0.65445	0.577851	FBGN0001291, FBGN0001075, FBGN0003651, FBGN0004864, FBGN0014020	524	61	7937	1.24155	1	0.988223	100
GOTERM_BP_FAT	GO:0007164~establishment of tissue polarity	5	0.65445	0.590919	FBGN0001291, FBGN0001075, FBGN0003651, FBGN0004864, FBGN0014020	524	62	7937	1.22153	1	0.989499	100
Annotation Cluster 126	Enrichment Score: 0.3301678647313561
Category	Term	Count	%	PValue	Genes	List Total	Pop Hits	Pop Total	Fold Enrichment	Bonferroni	Benjamini	FDR
GOTERM_BP_FAT	GO:0046578~regulation of Ras protein signal transduction	8	1.04712	0.263549	FBGN0031304, FBGN0035879, FBGN0026170, FBGN0027593, FBGN0037917, FBGN0053715, FBGN0030842, FBGN0038543	524	79	7937	1.53387	1	0.899231	99.4783
GOTERM_BP_FAT	GO:0051056~regulation of small GTPase mediated signal transduction	9	1.17801	0.278361	FBGN0031304, FBGN0035879, FBGN0026170, FBGN0027593, FBGN0037917, FBGN0005198, FBGN0053715, FBGN0030842, FBGN0038543	524	94	7937	1.45024	1	0.907044	99.6321
SMART	SM00325:RhoGEF	3	0.39267	0.462568	FBGN0027593, FBGN0030842, FBGN0038543	311	24	4824	1.93891	1	0.99212	99.957
INTERPRO	IPR000219:Dbl homology (DH) domain	3	0.39267	0.492408	FBGN0027593, FBGN0030842, FBGN0038543	694	24	10196	1.83646	1	0.999986	99.9982
GOTERM_MF_FAT	GO:0005089~Rho guanyl-nucleotide exchange factor activity	3	0.39267	0.558007	FBGN0027593, FBGN0030842, FBGN0038543	561	26	7918	1.62855	1	0.993847	99.9996
GOTERM_BP_FAT	GO:0035023~regulation of Rho protein signal transduction	3	0.39267	0.559245	FBGN0027593, FBGN0030842, FBGN0038543	524	28	7937	1.62289	1	0.986241	99.9999
GOTERM_MF_FAT	GO:0005085~guanyl-nucleotide exchange factor activity	5	0.65445	0.621808	FBGN0028737, FBGN0027593, FBGN0025864, FBGN0030842, FBGN0038543	561	60	7918	1.17617	1	0.99674	100
GOTERM_MF_FAT	GO:0005088~Ras guanyl-nucleotide exchange factor activity	3	0.39267	0.704351	FBGN0027593, FBGN0030842, FBGN0038543	561	34	7918	1.24536	1	0.998826	100
Annotation Cluster 127	Enrichment Score: 0.3278289538510346
Category	Term	Count	%	PValue	Genes	List Total	Pop Hits	Pop Total	Fold Enrichment	Bonferroni	Benjamini	FDR
SP_PIR_KEYWORDS	cell division	6	0.78534	0.278183	FBGN0020255, FBGN0040078, FBGN0032698, FBGN0011217, FBGN0030863, FBGN0027889	741	62	12980	1.69518	1	0.658371	98.7528
SP_PIR_KEYWORDS	cell cycle	7	0.91623	0.469101	FBGN0020255, FBGN0039904, FBGN0040078, FBGN0032698, FBGN0011217, FBGN0030863, FBGN0027889	741	96	12980	1.27727	1	0.83228	99.98
SP_PIR_KEYWORDS	mitosis	3	0.39267	0.796007	FBGN0020255, FBGN0032698, FBGN0027889	741	51	12980	1.0304	1	0.9756	100
Annotation Cluster 128	Enrichment Score: 0.32769596479327573
Category	Term	Count	%	PValue	Genes	List Total	Pop Hits	Pop Total	Fold Enrichment	Bonferroni	Benjamini	FDR
GOTERM_BP_FAT	GO:0060341~regulation of cellular localization	9	1.17801	0.0771263	FBGN0041161, FBGN0004838, FBGN0000338, FBGN0002736, FBGN0000273, FBGN0000250, FBGN0045073, FBGN0053547, FBGN0003371	524	68	7937	2.00474	1	0.690642	74.8172
GOTERM_BP_FAT	GO:0032880~regulation of protein localization	4	0.52356	0.461871	FBGN0003138, FBGN0000250, FBGN0045073, FBGN0003371	524	38	7937	1.59442	1	0.971863	99.9976
GOTERM_BP_FAT	GO:0042306~regulation of protein import into nucleus	3	0.39267	0.597289	FBGN0000250, FBGN0045073, FBGN0003371	524	30	7937	1.51469	1	0.989839	100
GOTERM_BP_FAT	GO:0033157~regulation of intracellular protein transport	3	0.39267	0.615366	FBGN0000250, FBGN0045073, FBGN0003371	524	31	7937	1.46583	1	0.991337	100
GOTERM_BP_FAT	GO:0070201~regulation of establishment of protein localization	3	0.39267	0.64964	FBGN0000250, FBGN0045073, FBGN0003371	524	33	7937	1.377	1	0.993736	100
GOTERM_BP_FAT	GO:0046822~regulation of nucleocytoplasmic transport	3	0.39267	0.64964	FBGN0000250, FBGN0045073, FBGN0003371	524	33	7937	1.377	1	0.993736	100
GOTERM_BP_FAT	GO:0051223~regulation of protein transport	3	0.39267	0.64964	FBGN0000250, FBGN0045073, FBGN0003371	524	33	7937	1.377	1	0.993736	100
GOTERM_BP_FAT	GO:0032386~regulation of intracellular transport	3	0.39267	0.665846	FBGN0000250, FBGN0045073, FBGN0003371	524	34	7937	1.3365	1	0.994488	100
Annotation Cluster 129	Enrichment Score: 0.3207882570080339
Category	Term	Count	%	PValue	Genes	List Total	Pop Hits	Pop Total	Fold Enrichment	Bonferroni	Benjamini	FDR
GOTERM_BP_FAT	GO:0030003~cellular cation homeostasis	4	0.52356	0.243368	FBGN0004625, FBGN0022355, FBGN0038980, FBGN0020367	524	26	7937	2.3303	1	0.883385	99.17
GOTERM_BP_FAT	GO:0055080~cation homeostasis	4	0.52356	0.372033	FBGN0004625, FBGN0022355, FBGN0038980, FBGN0020367	524	33	7937	1.83599	1	0.947927	99.9662
GOTERM_BP_FAT	GO:0030005~cellular di-, tri-valent inorganic cation homeostasis	3	0.39267	0.407207	FBGN0004625, FBGN0022355, FBGN0038980	524	21	7937	2.16385	1	0.959582	99.9875
GOTERM_BP_FAT	GO:0055066~di-, tri-valent inorganic cation homeostasis	3	0.39267	0.475762	FBGN0004625, FBGN0022355, FBGN0038980	524	24	7937	1.89337	1	0.974478	99.9985
GOTERM_BP_FAT	GO:0006873~cellular ion homeostasis	4	0.52356	0.561545	FBGN0004625, FBGN0022355, FBGN0038980, FBGN0020367	524	44	7937	1.377	1	0.98646	99.9999
GOTERM_BP_FAT	GO:0048878~chemical homeostasis	5	0.65445	0.640731	FBGN0004625, FBGN0022355, FBGN0038980, FBGN0015872, FBGN0020367	524	66	7937	1.1475	1	0.99318	100
GOTERM_BP_FAT	GO:0050801~ion homeostasis	4	0.52356	0.6492	FBGN0004625, FBGN0022355, FBGN0038980, FBGN0020367	524	50	7937	1.21176	1	0.993776	100
GOTERM_BP_FAT	GO:0055082~cellular chemical homeostasis	4	0.52356	0.662532	FBGN0004625, FBGN0022355, FBGN0038980, FBGN0020367	524	51	7937	1.188	1	0.994365	100
Annotation Cluster 130	Enrichment Score: 0.3186599757978732
Category	Term	Count	%	PValue	Genes	List Total	Pop Hits	Pop Total	Fold Enrichment	Bonferroni	Benjamini	FDR
SP_PIR_KEYWORDS	disulfide bond	20	2.6178	0.175573	FBGN0004573, FBGN0011281, FBGN0044051, FBGN0014007, FBGN0003137, FBGN0000490, FBGN0005585, FBGN0037303, FBGN0001075, FBGN0030057, FBGN0004509, FBGN0011582, FBGN0027095, FBGN0011554, FBGN0000533, FBGN0013770, FBGN0026415, FBGN0030310, FBGN0040070, FBGN0000038	741	265	12980	1.32203	1	0.517159	92.5476
SP_PIR_KEYWORDS	signal	28	3.66492	0.303471	FBGN0022800, FBGN0044051, FBGN0014007, FBGN0000490, FBGN0005585, FBGN0001075, FBGN0004509, FBGN0011582, FBGN0011695, FBGN0001112, FBGN0023545, FBGN0027095, FBGN0000533, FBGN0026415, FBGN0040069, FBGN0030310, FBGN0016031, FBGN0011281, FBGN0036141, FBGN0003137, FBGN0037303, FBGN0030057, FBGN0004360, FBGN0011554, FBGN0013770, FBGN0045073, FBGN0034262, FBGN0000038	741	425	12980	1.15405	1	0.68496	99.228
SP_PIR_KEYWORDS	Secreted	13	1.70157	0.552863	FBGN0044051, FBGN0011281, FBGN0003137, FBGN0000490, FBGN0004360, FBGN0011695, FBGN0001112, FBGN0027095, FBGN0011554, FBGN0000533, FBGN0026415, FBGN0030310, FBGN0016031	741	212	12980	1.07415	1	0.883894	99.998
UP_SEQ_FEATURE	disulfide bond	20	2.6178	0.877057	FBGN0004573, FBGN0011281, FBGN0044051, FBGN0014007, FBGN0003137, FBGN0000490, FBGN0005585, FBGN0037303, FBGN0001075, FBGN0030057, FBGN0004509, FBGN0011582, FBGN0027095, FBGN0011554, FBGN0000533, FBGN0013770, FBGN0026415, FBGN0030310, FBGN0040070, FBGN0000038	273	258	2975	0.844762	1	1	100
UP_SEQ_FEATURE	signal peptide	28	3.66492	0.987371	FBGN0022800, FBGN0044051, FBGN0014007, FBGN0000490, FBGN0005585, FBGN0001075, FBGN0004509, FBGN0011582, FBGN0011695, FBGN0001112, FBGN0023545, FBGN0027095, FBGN0000533, FBGN0026415, FBGN0040069, FBGN0030310, FBGN0016031, FBGN0011281, FBGN0036141, FBGN0003137, FBGN0037303, FBGN0030057, FBGN0004360, FBGN0011554, FBGN0013770, FBGN0045073, FBGN0034262, FBGN0000038	273	419	2975	0.72823	1	1	100
Annotation Cluster 131	Enrichment Score: 0.291900260893899
Category	Term	Count	%	PValue	Genes	List Total	Pop Hits	Pop Total	Fold Enrichment	Bonferroni	Benjamini	FDR
SP_PIR_KEYWORDS	threonine protease	3	0.39267	0.380431	FBGN0003150, FBGN0026380, FBGN0023174	741	23	12980	2.28481	1	0.75999	99.8401
INTERPRO	IPR001353:Proteasome, subunit alpha/beta	3	0.39267	0.514403	FBGN0003150, FBGN0026380, FBGN0023174	694	25	10196	1.763	1	0.999991	99.9991
GOTERM_MF_FAT	GO:0070003~threonine-type peptidase activity	3	0.39267	0.536464	FBGN0003150, FBGN0026380, FBGN0023174	561	25	7918	1.69369	1	0.992373	99.9992
GOTERM_MF_FAT	GO:0004298~threonine-type endopeptidase activity	3	0.39267	0.536464	FBGN0003150, FBGN0026380, FBGN0023174	561	25	7918	1.69369	1	0.992373	99.9992
GOTERM_CC_FAT	GO:0005839~proteasome core complex	3	0.39267	0.616366	FBGN0003150, FBGN0026380, FBGN0023174	391	25	4786	1.46885	1	0.993304	99.9998
Annotation Cluster 132	Enrichment Score: 0.2862820669566694
Category	Term	Count	%	PValue	Genes	List Total	Pop Hits	Pop Total	Fold Enrichment	Bonferroni	Benjamini	FDR
GOTERM_BP_FAT	GO:0048589~developmental growth	8	1.04712	0.273933	FBGN0004360, FBGN0015907, FBGN0034072, FBGN0000490, FBGN0033159, FBGN0001075, FBGN0000535, FBGN0003371	524	80	7937	1.51469	1	0.904467	99.5913
GOTERM_BP_FAT	GO:0007446~imaginal disc growth	3	0.39267	0.430569	FBGN0015907, FBGN0000490, FBGN0001075	524	22	7937	2.06549	1	0.964624	99.9937
GOTERM_BP_FAT	GO:0040007~growth	9	1.17801	0.43965	FBGN0004360, FBGN0015907, FBGN0034072, FBGN0037203, FBGN0000490, FBGN0033159, FBGN0001075, FBGN0000535, FBGN0003371	524	110	7937	1.2393	1	0.966847	99.9952
GOTERM_BP_FAT	GO:0035265~organ growth	3	0.39267	0.453433	FBGN0015907, FBGN0000490, FBGN0001075	524	23	7937	1.97569	1	0.970149	99.9969
GOTERM_BP_FAT	GO:0008361~regulation of cell size	6	0.78534	0.55576	FBGN0015218, FBGN0004360, FBGN0022073, FBGN0033159, FBGN0005198, FBGN0000535	524	75	7937	1.21176	1	0.985981	99.9999
GOTERM_BP_FAT	GO:0048588~developmental cell growth	3	0.39267	0.597289	FBGN0004360, FBGN0033159, FBGN0000535	524	30	7937	1.51469	1	0.989839	100
GOTERM_BP_FAT	GO:0001558~regulation of cell growth	3	0.39267	0.632815	FBGN0015218, FBGN0022073, FBGN0005198	524	32	7937	1.42003	1	0.992686	100
GOTERM_BP_FAT	GO:0032535~regulation of cellular component size	7	0.91623	0.643266	FBGN0015218, FBGN0004360, FBGN0022073, FBGN0033159, FBGN0005198, FBGN0000535, FBGN0001961	524	99	7937	1.071	1	0.99333	100
GOTERM_BP_FAT	GO:0016049~cell growth	3	0.39267	0.83448	FBGN0004360, FBGN0033159, FBGN0000535	524	48	7937	0.946684	1	0.999436	100
Annotation Cluster 133	Enrichment Score: 0.2794736419307542
Category	Term	Count	%	PValue	Genes	List Total	Pop Hits	Pop Total	Fold Enrichment	Bonferroni	Benjamini	FDR
SP_PIR_KEYWORDS	tyrosine-protein kinase	4	0.52356	0.353732	FBGN0022800, FBGN0032006, FBGN0004603, FBGN0004864	741	37	12980	1.89372	1	0.738045	99.7181
INTERPRO	IPR008266:Tyrosine protein kinase, active site	4	0.52356	0.428368	FBGN0022800, FBGN0032006, FBGN0004603, FBGN0004864	694	35	10196	1.67904	1	0.999949	99.988
SMART	SM00219:TyrKc	4	0.52356	0.544449	FBGN0022800, FBGN0032006, FBGN0004603, FBGN0004864	311	44	4824	1.41011	1	0.994942	99.9945
INTERPRO	IPR001245:Tyrosine protein kinase	4	0.52356	0.583013	FBGN0022800, FBGN0032006, FBGN0004603, FBGN0004864	694	44	10196	1.3356	1	0.999998	99.9999
GOTERM_MF_FAT	GO:0004713~protein tyrosine kinase activity	4	0.52356	0.832731	FBGN0022800, FBGN0032006, FBGN0004603, FBGN0004864	561	63	7918	0.896132	1	0.99988	100
Annotation Cluster 134	Enrichment Score: 0.27449800899170723
Category	Term	Count	%	PValue	Genes	List Total	Pop Hits	Pop Total	Fold Enrichment	Bonferroni	Benjamini	FDR
SP_PIR_KEYWORDS	DNA damage	5	0.65445	0.157785	FBGN0010278, FBGN0004436, FBGN0032698, FBGN0029798, FBGN0002622	741	37	12980	2.36714	1	0.497963	90.0693
SP_PIR_KEYWORDS	dna repair	4	0.52356	0.321934	FBGN0010278, FBGN0004436, FBGN0029798, FBGN0002622	741	35	12980	2.00193	1	0.700008	99.4621
GOTERM_BP_FAT	GO:0033554~cellular response to stress	11	1.43979	0.73198	FBGN0010278, FBGN0036513, FBGN0031479, FBGN0001291, FBGN0004603, FBGN0004436, FBGN0032698, FBGN0029798, FBGN0037301, FBGN0002622, FBGN0014020	524	176	7937	0.946684	1	0.997462	100
GOTERM_BP_FAT	GO:0006974~response to DNA damage stimulus	7	0.91623	0.778278	FBGN0010278, FBGN0036513, FBGN0004436, FBGN0032698, FBGN0029798, FBGN0037301, FBGN0002622	524	115	7937	0.921988	1	0.998553	100
GOTERM_BP_FAT	GO:0006281~DNA repair	6	0.78534	0.811234	FBGN0010278, FBGN0036513, FBGN0004436, FBGN0029798, FBGN0037301, FBGN0002622	524	102	7937	0.890997	1	0.99916	100
GOTERM_BP_FAT	GO:0006259~DNA metabolic process	10	1.3089	0.960282	FBGN0010278, FBGN0036513, FBGN0034878, FBGN0004436, FBGN0032698, FBGN0029798, FBGN0037301, FBGN0002622, FBGN0003600, FBGN0011764	524	221	7937	0.685382	1	0.999996	100
Annotation Cluster 135	Enrichment Score: 0.27275441861867356
Category	Term	Count	%	PValue	Genes	List Total	Pop Hits	Pop Total	Fold Enrichment	Bonferroni	Benjamini	FDR
GOTERM_BP_FAT	GO:0006403~RNA localization	10	1.3089	0.441743	FBGN0038810, FBGN0041161, FBGN0004838, FBGN0000338, FBGN0003721, FBGN0002736, FBGN0000308, FBGN0004145, FBGN0010349, FBGN0001404	524	125	7937	1.21176	1	0.967239	99.9955
GOTERM_BP_FAT	GO:0015931~nucleobase, nucleoside, nucleotide and nucleic acid transport	6	0.78534	0.467698	FBGN0038810, FBGN0002736, FBGN0004145, FBGN0003360, FBGN0010349, FBGN0001404	524	68	7937	1.3365	1	0.973014	99.998
GOTERM_BP_FAT	GO:0033227~dsRNA transport	3	0.39267	0.497528	FBGN0038810, FBGN0004145, FBGN0001404	524	25	7937	1.81763	1	0.97811	99.9993
GOTERM_BP_FAT	GO:0050658~RNA transport	5	0.65445	0.603747	FBGN0038810, FBGN0002736, FBGN0004145, FBGN0010349, FBGN0001404	524	63	7937	1.20214	1	0.990412	100
GOTERM_BP_FAT	GO:0050657~nucleic acid transport	5	0.65445	0.603747	FBGN0038810, FBGN0002736, FBGN0004145, FBGN0010349, FBGN0001404	524	63	7937	1.20214	1	0.990412	100
GOTERM_BP_FAT	GO:0051236~establishment of RNA localization	5	0.65445	0.616328	FBGN0038810, FBGN0002736, FBGN0004145, FBGN0010349, FBGN0001404	524	64	7937	1.18336	1	0.991342	100
Annotation Cluster 136	Enrichment Score: 0.26940621443197815
Category	Term	Count	%	PValue	Genes	List Total	Pop Hits	Pop Total	Fold Enrichment	Bonferroni	Benjamini	FDR
SP_PIR_KEYWORDS	Isomerase	7	0.91623	0.407688	FBGN0011770, FBGN0029896, FBGN0004914, FBGN0027538, FBGN0036415, FBGN0013954, FBGN0034368	741	90	12980	1.36242	1	0.786999	99.9127
GOTERM_MF_FAT	GO:0003755~peptidyl-prolyl cis-trans isomerase activity	3	0.39267	0.59892	FBGN0036415, FBGN0013954, FBGN0034368	561	28	7918	1.51222	1	0.996138	99.9999
GOTERM_MF_FAT	GO:0016859~cis-trans isomerase activity	3	0.39267	0.63692	FBGN0036415, FBGN0013954, FBGN0034368	561	30	7918	1.41141	1	0.997186	100
Annotation Cluster 137	Enrichment Score: 0.2597987011968478
Category	Term	Count	%	PValue	Genes	List Total	Pop Hits	Pop Total	Fold Enrichment	Bonferroni	Benjamini	FDR
GOTERM_BP_FAT	GO:0000956~nuclear-transcribed mRNA catabolic process	3	0.39267	0.497528	FBGN0052743, FBGN0005648, FBGN0003165	524	25	7937	1.81763	1	0.97811	99.9993
GOTERM_BP_FAT	GO:0006402~mRNA catabolic process	3	0.39267	0.559245	FBGN0052743, FBGN0005648, FBGN0003165	524	28	7937	1.62289	1	0.986241	99.9999
GOTERM_BP_FAT	GO:0006401~RNA catabolic process	3	0.39267	0.597289	FBGN0052743, FBGN0005648, FBGN0003165	524	30	7937	1.51469	1	0.989839	100
Annotation Cluster 138	Enrichment Score: 0.25918405940595757
Category	Term	Count	%	PValue	Genes	List Total	Pop Hits	Pop Total	Fold Enrichment	Bonferroni	Benjamini	FDR
SP_PIR_KEYWORDS	metal-binding	56	7.32984	0.0792856	FBGN0053526, FBGN0034412, FBGN0034314, FBGN0014028, FBGN0034223, FBGN0005585, FBGN0000473, FBGN0015621, FBGN0039112, FBGN0003189, FBGN0062442, FBGN0032196, FBGN0000711, FBGN0032223, FBGN0041789, FBGN0027053, FBGN0019624, FBGN0003744, FBGN0035849, FBGN0003231, FBGN0052068, FBGN0003691, FBGN0004892, FBGN0004551, FBGN0027291, FBGN0011571, FBGN0003651, FBGN0033782, FBGN0000568, FBGN0030616, FBGN00297…	741	796	12980	1.23234	1	0.359678	67.0769
SP_PIR_KEYWORDS	zinc	37	4.84293	0.299377	FBGN0053526, FBGN0036000, FBGN0034412, FBGN0034314, FBGN0034223, FBGN0005585, FBGN0015621, FBGN0003189, FBGN0014859, FBGN0032196, FBGN0000711, FBGN0032223, FBGN0041789, FBGN0036615, FBGN0038790, FBGN0027053, FBGN0003231, FBGN0035849, FBGN0003691, FBGN0005630, FBGN0004892, FBGN0004103, FBGN0011571, FBGN0003651, FBGN0039013, FBGN0033782, FBGN0000568, FBGN0004914, FBGN0026878, FBGN0038845, FBGN00306…	741	577	12980	1.12327	1	0.682744	99.1647
GOTERM_MF_FAT	GO:0043169~cation binding	116	15.1832	0.860441	FBGN0004625, FBGN0034412, FBGN0024945, FBGN0014028, FBGN0032120, FBGN0034223, FBGN0015621, FBGN0001075, FBGN0003189, FBGN0062442, FBGN0035481, FBGN0032196, FBGN0034558, FBGN0032192, FBGN0032223, FBGN0041789, FBGN0019624, FBGN0031692, FBGN0003744, FBGN0003231, FBGN0034878, FBGN0022355, FBGN0031287, FBGN0004892, FBGN0004551, FBGN0065035, FBGN0002921, FBGN0027291, FBGN0003651, FBGN0029791, FBGN00005…	561	1764	7918	0.928137	1	0.999914	100
GOTERM_MF_FAT	GO:0043167~ion binding	116	15.1832	0.873104	FBGN0004625, FBGN0034412, FBGN0024945, FBGN0014028, FBGN0032120, FBGN0034223, FBGN0015621, FBGN0001075, FBGN0003189, FBGN0062442, FBGN0035481, FBGN0032196, FBGN0034558, FBGN0032192, FBGN0032223, FBGN0041789, FBGN0019624, FBGN0031692, FBGN0003744, FBGN0003231, FBGN0034878, FBGN0022355, FBGN0031287, FBGN0004892, FBGN0004551, FBGN0065035, FBGN0002921, FBGN0027291, FBGN0003651, FBGN0029791, FBGN00005…	561	1772	7918	0.923947	1	0.999935	100
GOTERM_MF_FAT	GO:0046872~metal ion binding	112	14.6597	0.879784	FBGN0004625, FBGN0034412, FBGN0024945, FBGN0014028, FBGN0032120, FBGN0034223, FBGN0015621, FBGN0001075, FBGN0003189, FBGN0062442, FBGN0035481, FBGN0032196, FBGN0034558, FBGN0032223, FBGN0041789, FBGN0019624, FBGN0031692, FBGN0003744, FBGN0003231, FBGN0034878, FBGN0022355, FBGN0031287, FBGN0004892, FBGN0004551, FBGN0065035, FBGN0002921, FBGN0027291, FBGN0003651, FBGN0029791, FBGN0000568, FBGN00297…	561	1718	7918	0.920126	1	0.999939	100
GOTERM_MF_FAT	GO:0046914~transition metal ion binding	80	10.4712	0.97965	FBGN0053526, FBGN0034412, FBGN0034314, FBGN0024945, FBGN0014028, FBGN0029899, FBGN0034223, FBGN0005585, FBGN0038349, FBGN0000473, FBGN0015621, FBGN0039112, FBGN0003189, FBGN0062442, FBGN0035481, FBGN0032196, FBGN0000711, FBGN0032223, FBGN0041789, FBGN0027053, FBGN0019624, FBGN0035849, FBGN0003231, FBGN0052068, FBGN0030687, FBGN0034878, FBGN0003691, FBGN0022355, FBGN0031287, FBGN0004892, FBGN00650…	561	1354	7918	0.833919	1	1	100
GOTERM_MF_FAT	GO:0008270~zinc ion binding	53	6.93717	0.997851	FBGN0053526, FBGN0034412, FBGN0034314, FBGN0029899, FBGN0034223, FBGN0005585, FBGN0015621, FBGN0003189, FBGN0035481, FBGN0032196, FBGN0032223, FBGN0041789, FBGN0027053, FBGN0035849, FBGN0003231, FBGN0030687, FBGN0003691, FBGN0034878, FBGN0004892, FBGN0031287, FBGN0003137, FBGN0011571, FBGN0003600, FBGN0003651, FBGN0029791, FBGN0033782, FBGN0000568, FBGN0030616, FBGN0038845, FBGN0013751, FBGN00535…	561	1026	7918	0.72909	1	1	100
Annotation Cluster 139	Enrichment Score: 0.25469137954153986
Category	Term	Count	%	PValue	Genes	List Total	Pop Hits	Pop Total	Fold Enrichment	Bonferroni	Benjamini	FDR
GOTERM_BP_FAT	GO:0016569~covalent chromatin modification	6	0.78534	0.295304	FBGN0000239, FBGN0052133, FBGN0014963, FBGN0040078, FBGN0003600, FBGN0027889	524	55	7937	1.65239	1	0.918144	99.7554
GOTERM_BP_FAT	GO:0016570~histone modification	6	0.78534	0.295304	FBGN0000239, FBGN0052133, FBGN0014963, FBGN0040078, FBGN0003600, FBGN0027889	524	55	7937	1.65239	1	0.918144	99.7554
GOTERM_BP_FAT	GO:0016571~histone methylation	3	0.39267	0.407207	FBGN0052133, FBGN0014963, FBGN0003600	524	21	7937	2.16385	1	0.959582	99.9875
GOTERM_BP_FAT	GO:0006479~protein amino acid methylation	3	0.39267	0.559245	FBGN0052133, FBGN0014963, FBGN0003600	524	28	7937	1.62289	1	0.986241	99.9999
GOTERM_BP_FAT	GO:0008213~protein amino acid alkylation	3	0.39267	0.559245	FBGN0052133, FBGN0014963, FBGN0003600	524	28	7937	1.62289	1	0.986241	99.9999
GOTERM_BP_FAT	GO:0016568~chromatin modification	7	0.91623	0.756311	FBGN0000239, FBGN0052133, FBGN0014963, FBGN0040078, FBGN0038576, FBGN0003600, FBGN0027889	524	112	7937	0.946684	1	0.998045	100
GOTERM_BP_FAT	GO:0043414~biopolymer methylation	3	0.39267	0.785683	FBGN0052133, FBGN0014963, FBGN0003600	524	43	7937	1.05676	1	0.998715	100
GOTERM_BP_FAT	GO:0032259~methylation	3	0.39267	0.873021	FBGN0052133, FBGN0014963, FBGN0003600	524	53	7937	0.857374	1	0.999777	100
GOTERM_BP_FAT	GO:0006730~one-carbon metabolic process	4	0.52356	0.88562	FBGN0052133, FBGN0020385, FBGN0014963, FBGN0003600	524	76	7937	0.797208	1	0.999838	100
Annotation Cluster 140	Enrichment Score: 0.2542678251479198
Category	Term	Count	%	PValue	Genes	List Total	Pop Hits	Pop Total	Fold Enrichment	Bonferroni	Benjamini	FDR
UP_SEQ_FEATURE	domain:GST N-terminal	3	0.39267	0.266105	FBGN0001149, FBGN0010226, FBGN0029176	273	11	2975	2.97203	1	1	99.1117
UP_SEQ_FEATURE	domain:GST C-terminal	3	0.39267	0.336434	FBGN0001149, FBGN0010226, FBGN0029176	273	13	2975	2.51479	1	1	99.8092
INTERPRO	IPR010987:Glutathione S-transferase, C-terminal-like	3	0.39267	0.753638	FBGN0001149, FBGN0010226, FBGN0029176	694	39	10196	1.13013	1	1	100
INTERPRO	IPR004045:Glutathione S-transferase, N-terminal	3	0.39267	0.753638	FBGN0001149, FBGN0010226, FBGN0029176	694	39	10196	1.13013	1	1	100
INTERPRO	IPR004046:Glutathione S-transferase, C-terminal	3	0.39267	0.753638	FBGN0001149, FBGN0010226, FBGN0029176	694	39	10196	1.13013	1	1	100
INTERPRO	IPR017933:Glutathione S-transferase/chloride channel, C-terminal	3	0.39267	0.777951	FBGN0001149, FBGN0010226, FBGN0029176	694	41	10196	1.075	1	1	100
Annotation Cluster 141	Enrichment Score: 0.24807073068549412
Category	Term	Count	%	PValue	Genes	List Total	Pop Hits	Pop Total	Fold Enrichment	Bonferroni	Benjamini	FDR
SP_PIR_KEYWORDS	motor protein	7	0.91623	0.0686732	FBGN0002773, FBGN0002772, FBGN0040232, FBGN0004687, FBGN0010235, FBGN0010349, FBGN0010246	741	51	12980	2.40428	1	0.343057	61.5904
SP_PIR_KEYWORDS	microtubule	6	0.78534	0.357712	FBGN0040232, FBGN0020503, FBGN0003884, FBGN0010235, FBGN0000150, FBGN0010349	741	69	12980	1.52321	1	0.73616	99.7405
GOTERM_MF_FAT	GO:0003774~motor activity	7	0.91623	0.59755	FBGN0002773, FBGN0002772, FBGN0040232, FBGN0004687, FBGN0010235, FBGN0010349, FBGN0010246	561	88	7918	1.12271	1	0.996233	99.9999
GOTERM_CC_FAT	GO:0005874~microtubule	7	0.91623	0.80639	FBGN0020255, FBGN0040232, FBGN0020503, FBGN0003884, FBGN0010235, FBGN0000150, FBGN0010349	391	96	4786	0.89253	1	0.998002	100
GOTERM_MF_FAT	GO:0003777~microtubule motor activity	3	0.39267	0.914214	FBGN0040232, FBGN0010235, FBGN0010349	561	56	7918	0.756112	1	0.999982	100
GOTERM_BP_FAT	GO:0007018~microtubule-based movement	4	0.52356	0.971547	FBGN0040232, FBGN0003884, FBGN0010235, FBGN0010349	524	104	7937	0.582575	1	0.999999	100
GOTERM_CC_FAT	GO:0005875~microtubule associated complex	5	0.65445	0.987404	FBGN0040232, FBGN0020503, FBGN0051641, FBGN0010235, FBGN0010349	391	115	4786	0.532192	1	0.999998	100
GOTERM_CC_FAT	GO:0015630~microtubule cytoskeleton	9	1.17801	0.998129	FBGN0020255, FBGN0040232, FBGN0020503, FBGN0051641, FBGN0003884, FBGN0010235, FBGN0000150, FBGN0010349, FBGN0023177	391	220	4786	0.500744	1	1	100
Annotation Cluster 142	Enrichment Score: 0.24138880949103625
Category	Term	Count	%	PValue	Genes	List Total	Pop Hits	Pop Total	Fold Enrichment	Bonferroni	Benjamini	FDR
GOTERM_BP_FAT	GO:0046843~dorsal appendage formation	5	0.65445	0.210536	FBGN0001291, FBGN0026170, FBGN0000490, FBGN0000250, FBGN0003870	524	36	7937	2.10374	1	0.861189	98.2779
GOTERM_BP_FAT	GO:0010927~cellular component assembly involved in morphogenesis	7	0.91623	0.549085	FBGN0001291, FBGN0000709, FBGN0026170, FBGN0038294, FBGN0000490, FBGN0000250, FBGN0003870	524	90	7937	1.1781	1	0.985004	99.9999
GOTERM_BP_FAT	GO:0030707~ovarian follicle cell development	14	1.83246	0.591785	FBGN0032006, FBGN0000490, FBGN0004864, FBGN0004636, FBGN0026192, FBGN0001291, FBGN0004838, FBGN0026170, FBGN0005638, FBGN0000250, FBGN0014010, FBGN0003371, FBGN0001404, FBGN0003870	524	204	7937	1.0395	1	0.98949	100
GOTERM_BP_FAT	GO:0007306~eggshell chorion assembly	5	0.65445	0.675388	FBGN0001291, FBGN0026170, FBGN0000490, FBGN0000250, FBGN0003870	524	69	7937	1.0976	1	0.995135	100
GOTERM_BP_FAT	GO:0007304~chorion-containing eggshell formation	5	0.65445	0.875445	FBGN0001291, FBGN0026170, FBGN0000490, FBGN0000250, FBGN0003870	524	94	7937	0.805689	1	0.99979	100
GOTERM_BP_FAT	GO:0030703~eggshell formation	5	0.65445	0.880552	FBGN0001291, FBGN0026170, FBGN0000490, FBGN0000250, FBGN0003870	524	95	7937	0.797208	1	0.999817	100
Annotation Cluster 143	Enrichment Score: 0.23983356301267836
Category	Term	Count	%	PValue	Genes	List Total	Pop Hits	Pop Total	Fold Enrichment	Bonferroni	Benjamini	FDR
GOTERM_MF_FAT	GO:0004857~enzyme inhibitor activity	10	1.3089	0.35474	FBGN0037772, FBGN0014184, FBGN0004907, FBGN0003137, FBGN0028985, FBGN0037303, FBGN0026402, FBGN0039155, FBGN0052354, FBGN0063923	561	108	7918	1.30686	1	0.962505	99.8717
GOTERM_MF_FAT	GO:0030414~peptidase inhibitor activity	7	0.91623	0.539214	FBGN0037772, FBGN0003137, FBGN0028985, FBGN0037303, FBGN0039155, FBGN0052354, FBGN0063923	561	83	7918	1.19034	1	0.992343	99.9992
GOTERM_MF_FAT	GO:0004866~endopeptidase inhibitor activity	6	0.78534	0.676884	FBGN0037772, FBGN0003137, FBGN0028985, FBGN0037303, FBGN0052354, FBGN0063923	561	80	7918	1.05856	1	0.998254	100
GOTERM_MF_FAT	GO:0004867~serine-type endopeptidase inhibitor activity	4	0.52356	0.848166	FBGN0037772, FBGN0003137, FBGN0028985, FBGN0063923	561	65	7918	0.868559	1	0.999893	100
Annotation Cluster 144	Enrichment Score: 0.23397270581846719
Category	Term	Count	%	PValue	Genes	List Total	Pop Hits	Pop Total	Fold Enrichment	Bonferroni	Benjamini	FDR
SP_PIR_KEYWORDS	ank repeat	6	0.78534	0.471689	FBGN0039075, FBGN0033765, FBGN0043884, FBGN0064116, FBGN0034606, FBGN0000250	741	79	12980	1.3304	1	0.831897	99.9812
SMART	SM00248:ANK	6	0.78534	0.625081	FBGN0039075, FBGN0033765, FBGN0043884, FBGN0064116, FBGN0034606, FBGN0000250	311	83	4824	1.1213	1	0.996399	99.9995
INTERPRO	IPR002110:Ankyrin	6	0.78534	0.673736	FBGN0039075, FBGN0033765, FBGN0043884, FBGN0064116, FBGN0034606, FBGN0000250	694	83	10196	1.06205	1	1	100
Annotation Cluster 145	Enrichment Score: 0.2246648662590443
Category	Term	Count	%	PValue	Genes	List Total	Pop Hits	Pop Total	Fold Enrichment	Bonferroni	Benjamini	FDR
GOTERM_BP_FAT	GO:0010631~epithelial cell migration	3	0.39267	0.578581	FBGN0000490, FBGN0000150, FBGN0027363	524	29	7937	1.56693	1	0.988192	100
GOTERM_BP_FAT	GO:0007427~epithelial cell migration, open tracheal system	3	0.39267	0.578581	FBGN0000490, FBGN0000150, FBGN0027363	524	29	7937	1.56693	1	0.988192	100
GOTERM_BP_FAT	GO:0001667~ameboidal cell migration	3	0.39267	0.632815	FBGN0000490, FBGN0000150, FBGN0027363	524	32	7937	1.42003	1	0.992686	100
Annotation Cluster 146	Enrichment Score: 0.2173272586580227
Category	Term	Count	%	PValue	Genes	List Total	Pop Hits	Pop Total	Fold Enrichment	Bonferroni	Benjamini	FDR
GOTERM_BP_FAT	GO:0006383~transcription from RNA polymerase III promoter	3	0.39267	0.160857	FBGN0030687, FBGN0003687, FBGN0031657	524	11	7937	4.13099	1	0.829626	95.0862
GOTERM_CC_FAT	GO:0005666~DNA-directed RNA polymerase III complex	3	0.39267	0.224213	FBGN0030687, FBGN0003687, FBGN0031657	391	11	4786	3.33829	1	0.882422	96.9872
GOTERM_CC_FAT	GO:0000428~DNA-directed RNA polymerase complex	4	0.52356	0.379607	FBGN0030687, FBGN0037121, FBGN0003687, FBGN0031657	391	27	4786	1.81339	1	0.955278	99.862
GOTERM_CC_FAT	GO:0055029~nuclear DNA-directed RNA polymerase complex	4	0.52356	0.379607	FBGN0030687, FBGN0037121, FBGN0003687, FBGN0031657	391	27	4786	1.81339	1	0.955278	99.862
GOTERM_CC_FAT	GO:0030880~RNA polymerase complex	4	0.52356	0.379607	FBGN0030687, FBGN0037121, FBGN0003687, FBGN0031657	391	27	4786	1.81339	1	0.955278	99.862
KEGG_PATHWAY	dme03020:RNA polymerase	4	0.52356	0.584444	FBGN0030687, FBGN0037121, FBGN0031657, FBGN0053051	227	27	2054	1.34051	1	0.99454	99.9928
GOTERM_MF_FAT	GO:0034062~RNA polymerase activity	3	0.39267	0.672037	FBGN0030687, FBGN0037121, FBGN0031657	561	32	7918	1.3232	1	0.99819	100
GOTERM_MF_FAT	GO:0003899~DNA-directed RNA polymerase activity	3	0.39267	0.672037	FBGN0030687, FBGN0037121, FBGN0031657	561	32	7918	1.3232	1	0.99819	100
SP_PIR_KEYWORDS	nucleotidyltransferase	4	0.52356	0.786183	FBGN0037279, FBGN0030687, FBGN0037121, FBGN0031657	741	72	12980	0.973159	1	0.973495	100
GOTERM_CC_FAT	GO:0016591~DNA-directed RNA polymerase II, holoenzyme	3	0.39267	0.949805	FBGN0037121, FBGN0003687, FBGN0011571	391	56	4786	0.655736	1	0.999924	100
KEGG_PATHWAY	dme00240:Pyrimidine metabolism	6	0.78534	0.951159	FBGN0030687, FBGN0037121, FBGN0031657, FBGN0000150, FBGN0053051, FBGN0003189	227	80	2054	0.678634	1	0.999427	100
GOTERM_MF_FAT	GO:0016779~nucleotidyltransferase activity	4	0.52356	0.958637	FBGN0037279, FBGN0030687, FBGN0037121, FBGN0031657	561	90	7918	0.627293	1	0.999998	100
GOTERM_BP_FAT	GO:0006351~transcription, DNA-dependent	5	0.65445	0.978982	FBGN0030687, FBGN0037121, FBGN0003687, FBGN0011571, FBGN0031657	524	133	7937	0.569434	1	1	100
GOTERM_BP_FAT	GO:0032774~RNA biosynthetic process	5	0.65445	0.98186	FBGN0030687, FBGN0037121, FBGN0003687, FBGN0011571, FBGN0031657	524	136	7937	0.556873	1	1	100
KEGG_PATHWAY	dme00230:Purine metabolism	8	1.04712	0.986737	FBGN0000239, FBGN0030687, FBGN0052158, FBGN0037121, FBGN0038349, FBGN0031657, FBGN0000150, FBGN0053051	227	122	2054	0.593342	1	0.999916	100
GOTERM_BP_FAT	GO:0006366~transcription from RNA polymerase II promoter	3	0.39267	0.99093	FBGN0037121, FBGN0003687, FBGN0011571	524	99	7937	0.458998	1	1	100
Annotation Cluster 147	Enrichment Score: 0.21548598668845642
Category	Term	Count	%	PValue	Genes	List Total	Pop Hits	Pop Total	Fold Enrichment	Bonferroni	Benjamini	FDR
GOTERM_BP_FAT	GO:0030071~regulation of mitotic metaphase/anaphase transition	3	0.39267	0.407207	FBGN0000063, FBGN0003884, FBGN0010349	524	21	7937	2.16385	1	0.959582	99.9875
GOTERM_BP_FAT	GO:0051726~regulation of cell cycle	13	1.70157	0.412906	FBGN0000063, FBGN0003165, FBGN0005198, FBGN0011300, FBGN0000114, FBGN0010349, FBGN0020309, FBGN0032698, FBGN0035294, FBGN0003884, FBGN0027053, FBGN0019624, FBGN0023177	524	166	7937	1.18621	1	0.960749	99.9894
GOTERM_BP_FAT	GO:0007346~regulation of mitotic cell cycle	8	1.04712	0.469634	FBGN0000063, FBGN0020309, FBGN0035294, FBGN0011300, FBGN0003884, FBGN0000114, FBGN0010349, FBGN0023177	524	98	7937	1.23649	1	0.973016	99.9981
GOTERM_BP_FAT	GO:0010564~regulation of cell cycle process	6	0.78534	0.657262	FBGN0000063, FBGN0032698, FBGN0035294, FBGN0003884, FBGN0000114, FBGN0010349	524	84	7937	1.08192	1	0.99408	100
GOTERM_BP_FAT	GO:0010639~negative regulation of organelle organization	3	0.39267	0.696441	FBGN0000063, FBGN0003884, FBGN0010349	524	36	7937	1.26225	1	0.996165	100
GOTERM_BP_FAT	GO:0051129~negative regulation of cellular component organization	4	0.52356	0.723649	FBGN0000063, FBGN0016700, FBGN0003884, FBGN0010349	524	56	7937	1.08192	1	0.997198	100
GOTERM_BP_FAT	GO:0033043~regulation of organelle organization	7	0.91623	0.732797	FBGN0000063, FBGN0010278, FBGN0039904, FBGN0003884, FBGN0001961, FBGN0010349, FBGN0029891	524	109	7937	0.97274	1	0.997462	100
GOTERM_BP_FAT	GO:0007088~regulation of mitosis	3	0.39267	0.774521	FBGN0000063, FBGN0003884, FBGN0010349	524	42	7937	1.08192	1	0.998509	100
GOTERM_BP_FAT	GO:0051783~regulation of nuclear division	3	0.39267	0.774521	FBGN0000063, FBGN0003884, FBGN0010349	524	42	7937	1.08192	1	0.998509	100
Annotation Cluster 148	Enrichment Score: 0.21216151093378968
Category	Term	Count	%	PValue	Genes	List Total	Pop Hits	Pop Total	Fold Enrichment	Bonferroni	Benjamini	FDR
GOTERM_BP_FAT	GO:0007243~protein kinase cascade	6	0.78534	0.361628	FBGN0001291, FBGN0004603, FBGN0004864, FBGN0027363, FBGN0003744, FBGN0014020	524	60	7937	1.51469	1	0.944813	99.9552
GOTERM_BP_FAT	GO:0007254~JNK cascade	3	0.39267	0.578581	FBGN0001291, FBGN0004603, FBGN0014020	524	29	7937	1.56693	1	0.988192	100
GOTERM_BP_FAT	GO:0031098~stress-activated protein kinase signaling pathway	3	0.39267	0.615366	FBGN0001291, FBGN0004603, FBGN0014020	524	31	7937	1.46583	1	0.991337	100
GOTERM_BP_FAT	GO:0016331~morphogenesis of embryonic epithelium	8	1.04712	0.685119	FBGN0026192, FBGN0001291, FBGN0004603, FBGN0000308, FBGN0000490, FBGN0001311, FBGN0004636, FBGN0014020	524	120	7937	1.0098	1	0.995621	100
GOTERM_BP_FAT	GO:0007391~dorsal closure	6	0.78534	0.759273	FBGN0001291, FBGN0004603, FBGN0000308, FBGN0000490, FBGN0004636, FBGN0014020	524	95	7937	0.956649	1	0.998122	100
GOTERM_BP_FAT	GO:0000165~MAPKKK cascade	3	0.39267	0.796356	FBGN0001291, FBGN0004603, FBGN0014020	524	44	7937	1.03275	1	0.998922	100
Annotation Cluster 149	Enrichment Score: 0.20550642897494648
Category	Term	Count	%	PValue	Genes	List Total	Pop Hits	Pop Total	Fold Enrichment	Bonferroni	Benjamini	FDR
GOTERM_BP_FAT	GO:0016054~organic acid catabolic process	4	0.52356	0.577044	FBGN0034797, FBGN0025352, FBGN0023535, FBGN0036381	524	45	7937	1.3464	1	0.988242	100
GOTERM_BP_FAT	GO:0046395~carboxylic acid catabolic process	4	0.52356	0.577044	FBGN0034797, FBGN0025352, FBGN0023535, FBGN0036381	524	45	7937	1.3464	1	0.988242	100
GOTERM_BP_FAT	GO:0009063~cellular amino acid catabolic process	3	0.39267	0.64964	FBGN0034797, FBGN0023535, FBGN0036381	524	33	7937	1.377	1	0.993736	100
GOTERM_BP_FAT	GO:0009310~amine catabolic process	3	0.39267	0.696441	FBGN0034797, FBGN0023535, FBGN0036381	524	36	7937	1.26225	1	0.996165	100
Annotation Cluster 150	Enrichment Score: 0.2023490665135421
Category	Term	Count	%	PValue	Genes	List Total	Pop Hits	Pop Total	Fold Enrichment	Bonferroni	Benjamini	FDR
GOTERM_BP_FAT	GO:0010605~negative regulation of macromolecule metabolic process	26	3.40314	0.198881	FBGN0038808, FBGN0027553, FBGN0035769, FBGN0003165, FBGN0000114, FBGN0001219, FBGN0052743, FBGN0020309, FBGN0032698, FBGN0027053, FBGN0011666, FBGN0016978, FBGN0004892, FBGN0022073, FBGN0000411, FBGN0026402, FBGN0011764, FBGN0003600, FBGN0033782, FBGN0004838, FBGN0027950, FBGN0014963, FBGN0003138, FBGN0028985, FBGN0035121, FBGN0003870	524	317	7937	1.24234	1	0.856581	97.7848
GOTERM_BP_FAT	GO:0010558~negative regulation of macromolecule biosynthetic process	18	2.35602	0.455773	FBGN0038808, FBGN0011666, FBGN0027553, FBGN0004892, FBGN0035769, FBGN0000411, FBGN0022073, FBGN0003165, FBGN0003600, FBGN0011764, FBGN0000114, FBGN0033782, FBGN0020309, FBGN0004838, FBGN0027950, FBGN0014963, FBGN0032698, FBGN0003870	524	246	7937	1.10831	1	0.970583	99.9971
GOTERM_BP_FAT	GO:0031327~negative regulation of cellular biosynthetic process	18	2.35602	0.475771	FBGN0038808, FBGN0011666, FBGN0027553, FBGN0004892, FBGN0035769, FBGN0000411, FBGN0022073, FBGN0003165, FBGN0003600, FBGN0011764, FBGN0000114, FBGN0033782, FBGN0020309, FBGN0004838, FBGN0027950, FBGN0014963, FBGN0032698, FBGN0003870	524	249	7937	1.09496	1	0.974212	99.9985
GOTERM_BP_FAT	GO:0009890~negative regulation of biosynthetic process	18	2.35602	0.475771	FBGN0038808, FBGN0011666, FBGN0027553, FBGN0004892, FBGN0035769, FBGN0000411, FBGN0022073, FBGN0003165, FBGN0003600, FBGN0011764, FBGN0000114, FBGN0033782, FBGN0020309, FBGN0004838, FBGN0027950, FBGN0014963, FBGN0032698, FBGN0003870	524	249	7937	1.09496	1	0.974212	99.9985
GOTERM_BP_FAT	GO:0045934~negative regulation of nucleobase, nucleoside, nucleotide and nucleic acid metabolic process	14	1.83246	0.717769	FBGN0016978, FBGN0027553, FBGN0035769, FBGN0004892, FBGN0000411, FBGN0003165, FBGN0011764, FBGN0003600, FBGN0033782, FBGN0020309, FBGN0027950, FBGN0014963, FBGN0032698, FBGN0003870	524	223	7937	0.950929	1	0.996956	100
GOTERM_BP_FAT	GO:0051172~negative regulation of nitrogen compound metabolic process	14	1.83246	0.717769	FBGN0016978, FBGN0027553, FBGN0035769, FBGN0004892, FBGN0000411, FBGN0003165, FBGN0011764, FBGN0003600, FBGN0033782, FBGN0020309, FBGN0027950, FBGN0014963, FBGN0032698, FBGN0003870	524	223	7937	0.950929	1	0.996956	100
SP_PIR_KEYWORDS	repressor	5	0.65445	0.762151	FBGN0033782, FBGN0027553, FBGN0004892, FBGN0003165, FBGN0003600	741	90	12980	0.973159	1	0.968499	100
GOTERM_BP_FAT	GO:0000122~negative regulation of transcription from RNA polymerase II promoter	4	0.52356	0.775781	FBGN0027553, FBGN0004892, FBGN0000411, FBGN0003870	524	61	7937	0.993242	1	0.998503	100
GOTERM_BP_FAT	GO:0010629~negative regulation of gene expression	15	1.96335	0.803566	FBGN0027553, FBGN0004892, FBGN0035769, FBGN0000411, FBGN0003165, FBGN0011764, FBGN0003600, FBGN0001219, FBGN0052743, FBGN0033782, FBGN0020309, FBGN0027950, FBGN0014963, FBGN0035121, FBGN0003870	524	256	7937	0.887516	1	0.999049	100
GOTERM_BP_FAT	GO:0016481~negative regulation of transcription	12	1.57068	0.811754	FBGN0033782, FBGN0027553, FBGN0004892, FBGN0020309, FBGN0035769, FBGN0027950, FBGN0014963, FBGN0000411, FBGN0003165, FBGN0003600, FBGN0011764, FBGN0003870	524	207	7937	0.878084	1	0.999132	100
GOTERM_BP_FAT	GO:0051253~negative regulation of RNA metabolic process	9	1.17801	0.945647	FBGN0016978, FBGN0027553, FBGN0004892, FBGN0027950, FBGN0014963, FBGN0000411, FBGN0003165, FBGN0003600, FBGN0003870	524	193	7937	0.706334	1	0.999988	100
GOTERM_BP_FAT	GO:0045892~negative regulation of transcription, DNA-dependent	8	1.04712	0.967719	FBGN0027553, FBGN0004892, FBGN0027950, FBGN0014963, FBGN0000411, FBGN0003165, FBGN0003600, FBGN0003870	524	187	7937	0.647998	1	0.999998	100
Annotation Cluster 151	Enrichment Score: 0.20057736893434294
Category	Term	Count	%	PValue	Genes	List Total	Pop Hits	Pop Total	Fold Enrichment	Bonferroni	Benjamini	FDR
SP_PIR_KEYWORDS	Protease	20	2.6178	0.173079	FBGN0031187, FBGN0033359, FBGN0003150, FBGN0052808, FBGN0038114, FBGN0037303, FBGN0004509, FBGN0029791, FBGN0032214, FBGN0023545, FBGN0026380, FBGN0011554, FBGN0036615, FBGN0023174, FBGN0028985, FBGN0000533, FBGN0013770, FBGN0027053, FBGN0030310, FBGN0063923	741	264	12980	1.32704	1	0.515879	92.2387
GOTERM_BP_FAT	GO:0006508~proteolysis	44	5.75916	0.811424	FBGN0038705, FBGN0031187, FBGN0028684, FBGN0028688, FBGN0004436, FBGN0038114, FBGN0015283, FBGN0015282, FBGN0027570, FBGN0032242, FBGN0004509, FBGN0036817, FBGN0038271, FBGN0040954, FBGN0036516, FBGN0028476, FBGN0023545, FBGN0026316, FBGN0036615, FBGN0000533, FBGN0015374, FBGN0035779, FBGN0033359, FBGN0003691, FBGN0003150, FBGN0052808, FBGN0028695, FBGN0039478, FBGN0011217, FBGN0037303, FBGN00308…	524	731	7937	0.911718	1	0.999151	100
GOTERM_MF_FAT	GO:0004175~endopeptidase activity	28	3.66492	0.864394	FBGN0028684, FBGN0028688, FBGN0038114, FBGN0015283, FBGN0015282, FBGN0027570, FBGN0032242, FBGN0004509, FBGN0036817, FBGN0038271, FBGN0023545, FBGN0036615, FBGN0000533, FBGN0033359, FBGN0003150, FBGN0052808, FBGN0028695, FBGN0003137, FBGN0039478, FBGN0037303, FBGN0028690, FBGN0030038, FBGN0029791, FBGN0026380, FBGN0011554, FBGN0023174, FBGN0013770, FBGN0053198	561	457	7918	0.864758	1	0.999916	100
GOTERM_MF_FAT	GO:0008233~peptidase activity	40	5.2356	0.881102	FBGN0038705, FBGN0031187, FBGN0028684, FBGN0028688, FBGN0038114, FBGN0015283, FBGN0015282, FBGN0027570, FBGN0032242, FBGN0004509, FBGN0036817, FBGN0038271, FBGN0040954, FBGN0023545, FBGN0036615, FBGN0000533, FBGN0027053, FBGN0030310, FBGN0035779, FBGN0033359, FBGN0003150, FBGN0052808, FBGN0028695, FBGN0039478, FBGN0003137, FBGN0037303, FBGN0028690, FBGN0030038, FBGN0029791, FBGN0032214, FBGN00263…	561	648	7918	0.87124	1	0.999938	100
GOTERM_MF_FAT	GO:0070011~peptidase activity, acting on L-amino acid peptides	36	4.71204	0.928715	FBGN0038705, FBGN0031187, FBGN0028684, FBGN0028688, FBGN0038114, FBGN0015283, FBGN0015282, FBGN0027570, FBGN0032242, FBGN0004509, FBGN0036817, FBGN0038271, FBGN0023545, FBGN0036615, FBGN0000533, FBGN0027053, FBGN0035779, FBGN0033359, FBGN0003150, FBGN0052808, FBGN0028695, FBGN0039478, FBGN0003137, FBGN0037303, FBGN0028690, FBGN0030038, FBGN0029791, FBGN0032214, FBGN0026380, FBGN0052473, FBGN00231…	561	612	7918	0.83024	1	0.99999	100
Annotation Cluster 152	Enrichment Score: 0.19860493599474693
Category	Term	Count	%	PValue	Genes	List Total	Pop Hits	Pop Total	Fold Enrichment	Bonferroni	Benjamini	FDR
GOTERM_BP_FAT	GO:0016569~covalent chromatin modification	6	0.78534	0.295304	FBGN0000239, FBGN0052133, FBGN0014963, FBGN0040078, FBGN0003600, FBGN0027889	524	55	7937	1.65239	1	0.918144	99.7554
GOTERM_BP_FAT	GO:0016570~histone modification	6	0.78534	0.295304	FBGN0000239, FBGN0052133, FBGN0014963, FBGN0040078, FBGN0003600, FBGN0027889	524	55	7937	1.65239	1	0.918144	99.7554
GOTERM_BP_FAT	GO:0006338~chromatin remodeling	4	0.52356	0.592196	FBGN0014963, FBGN0040078, FBGN0038576, FBGN0003600	524	46	7937	1.31713	1	0.989421	100
SP_PIR_KEYWORDS	chromatin regulator	4	0.52356	0.714844	FBGN0014963, FBGN0040078, FBGN0003600, FBGN0027889	741	64	12980	1.0948	1	0.954604	100
GOTERM_BP_FAT	GO:0016568~chromatin modification	7	0.91623	0.756311	FBGN0000239, FBGN0052133, FBGN0014963, FBGN0040078, FBGN0038576, FBGN0003600, FBGN0027889	524	112	7937	0.946684	1	0.998045	100
GOTERM_BP_FAT	GO:0006325~chromatin organization	10	1.3089	0.797468	FBGN0000239, FBGN0015218, FBGN0052133, FBGN0014963, FBGN0040078, FBGN0038576, FBGN0014010, FBGN0003600, FBGN0027889, FBGN0014857	524	170	7937	0.890997	1	0.998932	100
GOTERM_BP_FAT	GO:0051276~chromosome organization	16	2.09424	0.841127	FBGN0000239, FBGN0015218, FBGN0052133, FBGN0004103, FBGN0034314, FBGN0040232, FBGN0000308, FBGN0040078, FBGN0038576, FBGN0052438, FBGN0011217, FBGN0003600, FBGN0014857, FBGN0027889, FBGN0014963, FBGN0014010	524	282	7937	0.859401	1	0.999501	100
GOTERM_CC_FAT	GO:0000785~chromatin	7	0.91623	0.908663	FBGN0015907, FBGN0040078, FBGN0032698, FBGN0038576, FBGN0003600, FBGN0027889, FBGN0014857	391	113	4786	0.758255	1	0.999639	100
SP_PIR_KEYWORDS	methyltransferase	3	0.39267	0.958656	FBGN0000239, FBGN0014963, FBGN0003600	741	85	12980	0.618242	1	0.999108	100
Annotation Cluster 153	Enrichment Score: 0.19798840427410055
Category	Term	Count	%	PValue	Genes	List Total	Pop Hits	Pop Total	Fold Enrichment	Bonferroni	Benjamini	FDR
SP_PIR_KEYWORDS	glycoprotein	32	4.18848	0.113879	FBGN0022800, FBGN0014007, FBGN0000490, FBGN0001075, FBGN0011272, FBGN0004509, FBGN0037960, FBGN0011582, FBGN0001219, FBGN0045495, FBGN0039045, FBGN0026415, FBGN0000535, FBGN0040069, FBGN0002022, FBGN0016031, FBGN0004573, FBGN0036141, FBGN0003137, FBGN0037590, FBGN0037303, FBGN0030057, FBGN0037324, FBGN0004360, FBGN0038980, FBGN0040384, FBGN0013770, FBGN0030715, FBGN0004512, FBGN0045073, FBGN00263…	741	435	12980	1.2886	1	0.446386	80.3298
UP_SEQ_FEATURE	transmembrane region	43	5.62827	0.96538	FBGN0022800, FBGN0014007, FBGN0019960, FBGN0026619, FBGN0052380, FBGN0039112, FBGN0001075, FBGN0030204, FBGN0004509, FBGN0003515, FBGN0037960, FBGN0011582, FBGN0062442, FBGN0045495, FBGN0038641, FBGN0031049, FBGN0039045, FBGN0000535, FBGN0002022, FBGN0004573, FBGN0019830, FBGN0004551, FBGN0036141, FBGN0002921, FBGN0037590, FBGN0013684, FBGN0004145, FBGN0037324, FBGN0034145, FBGN0038980, FBGN00403…	273	575	2975	0.814939	1	1	100
UP_SEQ_FEATURE	glycosylation site:N-linked (GlcNAc...)	30	3.9267	0.967098	FBGN0022800, FBGN0014007, FBGN0000490, FBGN0001075, FBGN0004509, FBGN0037960, FBGN0011582, FBGN0001219, FBGN0045495, FBGN0039045, FBGN0026415, FBGN0000535, FBGN0040069, FBGN0002022, FBGN0016031, FBGN0036141, FBGN0003137, FBGN0037590, FBGN0037303, FBGN0030057, FBGN0037324, FBGN0004360, FBGN0038980, FBGN0040384, FBGN0030715, FBGN0013770, FBGN0004512, FBGN0045073, FBGN0026388, FBGN0000038	273	419	2975	0.780246	1	1	100
UP_SEQ_FEATURE	topological domain:Cytoplasmic	27	3.53403	0.979283	FBGN0022800, FBGN0014007, FBGN0052380, FBGN0001075, FBGN0030204, FBGN0037960, FBGN0011582, FBGN0045495, FBGN0031049, FBGN0039045, FBGN0000535, FBGN0004573, FBGN0004551, FBGN0036141, FBGN0037590, FBGN0004145, FBGN0037324, FBGN0038980, FBGN0030715, FBGN0015872, FBGN0004512, FBGN0045073, FBGN0053198, FBGN0028963, FBGN0026389, FBGN0000038, FBGN0026388	273	394	2975	0.746779	1	1	100
UP_SEQ_FEATURE	topological domain:Extracellular	20	2.6178	0.982961	FBGN0004573, FBGN0022800, FBGN0014007, FBGN0036141, FBGN0037590, FBGN0001075, FBGN0030204, FBGN0037960, FBGN0037324, FBGN0011582, FBGN0045495, FBGN0038980, FBGN0031049, FBGN0030715, FBGN0015872, FBGN0045073, FBGN0028963, FBGN0026389, FBGN0026388, FBGN0000038	273	309	2975	0.705336	1	1	100
Annotation Cluster 154	Enrichment Score: 0.19448306174007277
Category	Term	Count	%	PValue	Genes	List Total	Pop Hits	Pop Total	Fold Enrichment	Bonferroni	Benjamini	FDR
GOTERM_BP_FAT	GO:0034621~cellular macromolecular complex subunit organization	16	2.09424	0.360512	FBGN0050100, FBGN0003687, FBGN0000308, FBGN0040078, FBGN0038294, FBGN0033886, FBGN0035756, FBGN0024285, FBGN0014857, FBGN0042712, FBGN0036974, FBGN0032222, FBGN0004179, FBGN0051159, FBGN0003884, FBGN0001961	524	203	7937	1.19385	1	0.94523	99.9539
GOTERM_BP_FAT	GO:0051258~protein polymerization	3	0.39267	0.383389	FBGN0000308, FBGN0003884, FBGN0001961	524	20	7937	2.27204	1	0.951794	99.9753
GOTERM_BP_FAT	GO:0043623~cellular protein complex assembly	7	0.91623	0.468903	FBGN0000308, FBGN0032222, FBGN0038294, FBGN0033886, FBGN0035756, FBGN0003884, FBGN0001961	524	83	7937	1.27745	1	0.973084	99.9981
GOTERM_BP_FAT	GO:0043933~macromolecular complex subunit organization	17	2.22513	0.765276	FBGN0050100, FBGN0003687, FBGN0000308, FBGN0040078, FBGN0038294, FBGN0033886, FBGN0011571, FBGN0035756, FBGN0024285, FBGN0014857, FBGN0042712, FBGN0036974, FBGN0032222, FBGN0004179, FBGN0051159, FBGN0003884, FBGN0001961	524	281	7937	0.916363	1	0.998296	100
GOTERM_BP_FAT	GO:0034622~cellular macromolecular complex assembly	10	1.3089	0.768242	FBGN0003687, FBGN0000308, FBGN0032222, FBGN0038294, FBGN0033886, FBGN0035756, FBGN0003884, FBGN0001961, FBGN0024285, FBGN0014857	524	165	7937	0.917997	1	0.998365	100
GOTERM_BP_FAT	GO:0070271~protein complex biogenesis	9	1.17801	0.868457	FBGN0003687, FBGN0000308, FBGN0032222, FBGN0038294, FBGN0033886, FBGN0011571, FBGN0035756, FBGN0003884, FBGN0001961	524	167	7937	0.816303	1	0.999747	100
GOTERM_BP_FAT	GO:0006461~protein complex assembly	9	1.17801	0.868457	FBGN0003687, FBGN0000308, FBGN0032222, FBGN0038294, FBGN0033886, FBGN0011571, FBGN0035756, FBGN0003884, FBGN0001961	524	167	7937	0.816303	1	0.999747	100
GOTERM_BP_FAT	GO:0065003~macromolecular complex assembly	11	1.43979	0.967565	FBGN0003687, FBGN0000308, FBGN0032222, FBGN0038294, FBGN0033886, FBGN0011571, FBGN0035756, FBGN0003884, FBGN0001961, FBGN0024285, FBGN0014857	524	246	7937	0.677302	1	0.999998	100
Annotation Cluster 155	Enrichment Score: 0.19355932554343122
Category	Term	Count	%	PValue	Genes	List Total	Pop Hits	Pop Total	Fold Enrichment	Bonferroni	Benjamini	FDR
GOTERM_BP_FAT	GO:0048598~embryonic morphogenesis	17	2.22513	0.420154	FBGN0000308, FBGN0004603, FBGN0000384, FBGN0000490, FBGN0003165, FBGN0010516, FBGN0000439, FBGN0004636, FBGN0004862, FBGN0011754, FBGN0026192, FBGN0001291, FBGN0000709, FBGN0003138, FBGN0001311, FBGN0001404, FBGN0014020	524	226	7937	1.13937	1	0.962863	99.9914
GOTERM_BP_FAT	GO:0002009~morphogenesis of an epithelium	16	2.09424	0.520535	FBGN0000308, FBGN0004603, FBGN0000384, FBGN0000490, FBGN0001075, FBGN0003651, FBGN0004864, FBGN0010516, FBGN0004636, FBGN0026192, FBGN0001291, FBGN0034072, FBGN0037917, FBGN0001311, FBGN0001404, FBGN0014020	524	225	7937	1.07712	1	0.981349	99.9997
GOTERM_BP_FAT	GO:0048729~tissue morphogenesis	17	2.22513	0.566555	FBGN0000308, FBGN0004603, FBGN0000384, FBGN0000490, FBGN0001075, FBGN0003651, FBGN0004864, FBGN0010516, FBGN0004636, FBGN0004862, FBGN0026192, FBGN0001291, FBGN0034072, FBGN0037917, FBGN0001311, FBGN0001404, FBGN0014020	524	247	7937	1.0425	1	0.986954	99.9999
GOTERM_BP_FAT	GO:0060429~epithelium development	16	2.09424	0.590321	FBGN0000308, FBGN0004603, FBGN0000384, FBGN0000490, FBGN0001075, FBGN0003651, FBGN0004864, FBGN0010516, FBGN0004636, FBGN0026192, FBGN0001291, FBGN0034072, FBGN0037917, FBGN0001311, FBGN0001404, FBGN0014020	524	235	7937	1.03128	1	0.989544	100
GOTERM_BP_FAT	GO:0016331~morphogenesis of embryonic epithelium	8	1.04712	0.685119	FBGN0026192, FBGN0001291, FBGN0004603, FBGN0000308, FBGN0000490, FBGN0001311, FBGN0004636, FBGN0014020	524	120	7937	1.0098	1	0.995621	100
GOTERM_BP_FAT	GO:0007391~dorsal closure	6	0.78534	0.759273	FBGN0001291, FBGN0004603, FBGN0000308, FBGN0000490, FBGN0004636, FBGN0014020	524	95	7937	0.956649	1	0.998122	100
GOTERM_BP_FAT	GO:0001700~embryonic development via the syncytial blastoderm	12	1.57068	0.843418	FBGN0001219, FBGN0001291, FBGN0004603, FBGN0000308, FBGN0002921, FBGN0000490, FBGN0003165, FBGN0001961, FBGN0003651, FBGN0010516, FBGN0004636, FBGN0014020	524	214	7937	0.849361	1	0.999523	100
GOTERM_BP_FAT	GO:0009792~embryonic development ending in birth or egg hatching	12	1.57068	0.881313	FBGN0001219, FBGN0001291, FBGN0004603, FBGN0000308, FBGN0002921, FBGN0000490, FBGN0003165, FBGN0001961, FBGN0003651, FBGN0010516, FBGN0004636, FBGN0014020	524	224	7937	0.811444	1	0.999818	100
Annotation Cluster 156	Enrichment Score: 0.19211745069666497
Category	Term	Count	%	PValue	Genes	List Total	Pop Hits	Pop Total	Fold Enrichment	Bonferroni	Benjamini	FDR
UP_SEQ_FEATURE	DNA-binding region:Homeobox	6	0.78534	0.50538	FBGN0001147, FBGN0005558, FBGN0013751, FBGN0000439, FBGN0000099, FBGN0004862	273	51	2975	1.28205	1	1	99.9979
SP_PIR_KEYWORDS	Homeobox	7	0.91623	0.547901	FBGN0001147, FBGN0005558, FBGN0013751, FBGN0000439, FBGN0000099, FBGN0053980, FBGN0004862	741	104	12980	1.17902	1	0.882584	99.9977
SMART	SM00389:HOX	7	0.91623	0.648658	FBGN0001147, FBGN0005558, FBGN0013751, FBGN0000439, FBGN0000099, FBGN0053980, FBGN0004862	311	102	4824	1.0645	1	0.997055	99.9998
INTERPRO	IPR017970:Homeobox, conserved site	7	0.91623	0.653387	FBGN0001147, FBGN0005558, FBGN0013751, FBGN0000439, FBGN0000099, FBGN0053980, FBGN0004862	694	97	10196	1.06022	1	0.999999	100
INTERPRO	IPR001356:Homeobox	7	0.91623	0.70074	FBGN0001147, FBGN0005558, FBGN0013751, FBGN0000439, FBGN0000099, FBGN0053980, FBGN0004862	694	102	10196	1.00825	1	1	100
INTERPRO	IPR012287:Homeodomain-related	6	0.78534	0.855524	FBGN0001147, FBGN0005558, FBGN0013751, FBGN0000439, FBGN0053980, FBGN0004862	694	106	10196	0.831602	1	1	100
Annotation Cluster 157	Enrichment Score: 0.1815185932893808
Category	Term	Count	%	PValue	Genes	List Total	Pop Hits	Pop Total	Fold Enrichment	Bonferroni	Benjamini	FDR
GOTERM_BP_FAT	GO:0031344~regulation of cell projection organization	4	0.52356	0.461871	FBGN0003721, FBGN0016700, FBGN0003744, FBGN0014020	524	38	7937	1.59442	1	0.971863	99.9976
GOTERM_BP_FAT	GO:0010975~regulation of neuron projection development	3	0.39267	0.597289	FBGN0016700, FBGN0003744, FBGN0014020	524	30	7937	1.51469	1	0.989839	100
GOTERM_BP_FAT	GO:0010769~regulation of cell morphogenesis involved in differentiation	3	0.39267	0.597289	FBGN0016700, FBGN0003744, FBGN0014020	524	30	7937	1.51469	1	0.989839	100
GOTERM_BP_FAT	GO:0045664~regulation of neuron differentiation	4	0.52356	0.700304	FBGN0016700, FBGN0011217, FBGN0003744, FBGN0014020	524	54	7937	1.122	1	0.996242	100
GOTERM_BP_FAT	GO:0050767~regulation of neurogenesis	4	0.52356	0.827397	FBGN0016700, FBGN0011217, FBGN0003744, FBGN0014020	524	67	7937	0.904295	1	0.999339	100
GOTERM_BP_FAT	GO:0051960~regulation of nervous system development	5	0.65445	0.853097	FBGN0016700, FBGN0011217, FBGN0003165, FBGN0003744, FBGN0014020	524	90	7937	0.841497	1	0.999621	100
Annotation Cluster 158	Enrichment Score: 0.18034536341083449
Category	Term	Count	%	PValue	Genes	List Total	Pop Hits	Pop Total	Fold Enrichment	Bonferroni	Benjamini	FDR
GOTERM_BP_FAT	GO:0008544~epidermis development	4	0.52356	0.621427	FBGN0001075, FBGN0014859, FBGN0003744, FBGN0014020	524	48	7937	1.26225	1	0.9918	100
GOTERM_BP_FAT	GO:0035317~imaginal disc-derived wing hair organization	3	0.39267	0.64964	FBGN0001075, FBGN0003744, FBGN0014020	524	33	7937	1.377	1	0.993736	100
GOTERM_BP_FAT	GO:0007398~ectoderm development	5	0.65445	0.664099	FBGN0000490, FBGN0001075, FBGN0014859, FBGN0003744, FBGN0014020	524	68	7937	1.11375	1	0.99442	100
GOTERM_BP_FAT	GO:0035315~hair cell differentiation	3	0.39267	0.665846	FBGN0001075, FBGN0003744, FBGN0014020	524	34	7937	1.3365	1	0.994488	100
GOTERM_BP_FAT	GO:0035316~non-sensory hair organization	3	0.39267	0.665846	FBGN0001075, FBGN0003744, FBGN0014020	524	34	7937	1.3365	1	0.994488	100
GOTERM_BP_FAT	GO:0009913~epidermal cell differentiation	3	0.39267	0.696441	FBGN0001075, FBGN0003744, FBGN0014020	524	36	7937	1.26225	1	0.996165	100
Annotation Cluster 159	Enrichment Score: 0.1733451101750651
Category	Term	Count	%	PValue	Genes	List Total	Pop Hits	Pop Total	Fold Enrichment	Bonferroni	Benjamini	FDR
SP_PIR_KEYWORDS	Sodium	3	0.39267	0.498403	FBGN0065108, FBGN0038641, FBGN0002921	741	29	12980	1.81209	1	0.849586	99.9907
GOTERM_MF_FAT	GO:0031402~sodium ion binding	3	0.39267	0.59892	FBGN0065108, FBGN0038641, FBGN0002921	561	28	7918	1.51222	1	0.996138	99.9999
GOTERM_MF_FAT	GO:0031420~alkali metal ion binding	4	0.52356	0.669947	FBGN0065108, FBGN0038641, FBGN0002921, FBGN0000535	561	48	7918	1.17617	1	0.998213	100
SP_PIR_KEYWORDS	Sodium transport	3	0.39267	0.767426	FBGN0065108, FBGN0038641, FBGN0002921	741	48	12980	1.0948	1	0.969344	100
GOTERM_BP_FAT	GO:0006814~sodium ion transport	4	0.52356	0.88562	FBGN0065108, FBGN0038641, FBGN0002921, FBGN0051547	524	76	7937	0.797208	1	0.999838	100
Annotation Cluster 160	Enrichment Score: 0.17093026627573965
Category	Term	Count	%	PValue	Genes	List Total	Pop Hits	Pop Total	Fold Enrichment	Bonferroni	Benjamini	FDR
GOTERM_BP_FAT	GO:0007286~spermatid development	6	0.78534	0.55576	FBGN0026619, FBGN0027538, FBGN0011217, FBGN0011219, FBGN0000114, FBGN0011227	524	75	7937	1.21176	1	0.985981	99.9999
GOTERM_BP_FAT	GO:0048515~spermatid differentiation	6	0.78534	0.56776	FBGN0026619, FBGN0027538, FBGN0011217, FBGN0011219, FBGN0000114, FBGN0011227	524	76	7937	1.19581	1	0.986995	99.9999
GOTERM_BP_FAT	GO:0007283~spermatogenesis	9	1.17801	0.81024	FBGN0004873, FBGN0026619, FBGN0027538, FBGN0000308, FBGN0011217, FBGN0011219, FBGN0015374, FBGN0000114, FBGN0011227	524	155	7937	0.8795	1	0.999154	100
GOTERM_BP_FAT	GO:0048232~male gamete generation	9	1.17801	0.81024	FBGN0004873, FBGN0026619, FBGN0027538, FBGN0000308, FBGN0011217, FBGN0011219, FBGN0015374, FBGN0000114, FBGN0011227	524	155	7937	0.8795	1	0.999154	100
Annotation Cluster 161	Enrichment Score: 0.1688458966042026
Category	Term	Count	%	PValue	Genes	List Total	Pop Hits	Pop Total	Fold Enrichment	Bonferroni	Benjamini	FDR
GOTERM_BP_FAT	GO:0007632~visual behavior	3	0.39267	0.259657	FBGN0004103, FBGN0001123, FBGN0011582	524	15	7937	3.02939	1	0.896949	99.4289
GOTERM_BP_FAT	GO:0009314~response to radiation	8	1.04712	0.62268	FBGN0004625, FBGN0000121, FBGN0004103, FBGN0039055, FBGN0001123, FBGN0003651, FBGN0004363, FBGN0011582	524	113	7937	1.07235	1	0.991738	100
GOTERM_BP_FAT	GO:0009416~response to light stimulus	7	0.91623	0.652974	FBGN0004625, FBGN0000121, FBGN0004103, FBGN0001123, FBGN0003651, FBGN0004363, FBGN0011582	524	100	7937	1.06029	1	0.993793	100
GOTERM_BP_FAT	GO:0009628~response to abiotic stimulus	14	1.83246	0.661209	FBGN0004625, FBGN0052423, FBGN0004103, FBGN0002921, FBGN0011296, FBGN0003715, FBGN0003651, FBGN0011582, FBGN0000121, FBGN0039055, FBGN0001123, FBGN0003360, FBGN0004363, FBGN0031037	524	214	7937	0.990922	1	0.99433	100
GOTERM_BP_FAT	GO:0009581~detection of external stimulus	4	0.52356	0.775781	FBGN0004625, FBGN0000121, FBGN0004363, FBGN0030310	524	61	7937	0.993242	1	0.998503	100
GOTERM_BP_FAT	GO:0007602~phototransduction	3	0.39267	0.806556	FBGN0004625, FBGN0000121, FBGN0004363	524	45	7937	1.0098	1	0.999096	100
GOTERM_BP_FAT	GO:0009583~detection of light stimulus	3	0.39267	0.858714	FBGN0004625, FBGN0000121, FBGN0004363	524	51	7937	0.890997	1	0.999666	100
GOTERM_BP_FAT	GO:0009582~detection of abiotic stimulus	3	0.39267	0.891998	FBGN0004625, FBGN0000121, FBGN0004363	524	56	7937	0.811444	1	0.999861	100
GOTERM_BP_FAT	GO:0051606~detection of stimulus	5	0.65445	0.903444	FBGN0004625, FBGN0000121, FBGN0045073, FBGN0004363, FBGN0030310	524	100	7937	0.757347	1	0.999905	100
Annotation Cluster 162	Enrichment Score: 0.16883352685583042
Category	Term	Count	%	PValue	Genes	List Total	Pop Hits	Pop Total	Fold Enrichment	Bonferroni	Benjamini	FDR
GOTERM_CC_FAT	GO:0005741~mitochondrial outer membrane	3	0.39267	0.658679	FBGN0025814, FBGN0036928, FBGN0004363	391	27	4786	1.36005	1	0.995434	100
GOTERM_CC_FAT	GO:0031968~organelle outer membrane	3	0.39267	0.678396	FBGN0025814, FBGN0036928, FBGN0004363	391	28	4786	1.31147	1	0.995772	100
GOTERM_CC_FAT	GO:0019867~outer membrane	3	0.39267	0.697176	FBGN0025814, FBGN0036928, FBGN0004363	391	29	4786	1.26625	1	0.996073	100
Annotation Cluster 163	Enrichment Score: 0.16497790643459198
Category	Term	Count	%	PValue	Genes	List Total	Pop Hits	Pop Total	Fold Enrichment	Bonferroni	Benjamini	FDR
SP_PIR_KEYWORDS	cell junction	5	0.65445	0.615301	FBGN0036141, FBGN0039927, FBGN0001075, FBGN0026178, FBGN0000038	741	74	12980	1.18357	1	0.915511	99.9997
SP_PIR_KEYWORDS	postsynaptic cell membrane	3	0.39267	0.64607	FBGN0036141, FBGN0039927, FBGN0000038	741	38	12980	1.38291	1	0.927326	99.9999
SP_PIR_KEYWORDS	synapse	3	0.39267	0.80482	FBGN0036141, FBGN0039927, FBGN0000038	741	52	12980	1.01059	1	0.977361	100
Annotation Cluster 164	Enrichment Score: 0.16486868536112537
Category	Term	Count	%	PValue	Genes	List Total	Pop Hits	Pop Total	Fold Enrichment	Bonferroni	Benjamini	FDR
SP_PIR_KEYWORDS	iron	15	1.96335	0.13429	FBGN0015714, FBGN0004103, FBGN0014028, FBGN0015032, FBGN0043043, FBGN0000473, FBGN0033304, FBGN0039112, FBGN0062442, FBGN0000711, FBGN0021906, FBGN0029798, FBGN0019624, FBGN0023177, FBGN0033189	741	177	12980	1.48448	1	0.480117	85.6222
GOTERM_CC_FAT	GO:0000267~cell fraction	12	1.57068	0.313396	FBGN0034405, FBGN0004625, FBGN0032642, FBGN0000121, FBGN0015714, FBGN0025814, FBGN0015032, FBGN0000473, FBGN0004179, FBGN0033304, FBGN0051935, FBGN0033189	391	113	4786	1.29987	1	0.938573	99.4411
GOTERM_CC_FAT	GO:0005626~insoluble fraction	11	1.43979	0.40732	FBGN0034405, FBGN0004625, FBGN0032642, FBGN0000121, FBGN0015714, FBGN0025814, FBGN0015032, FBGN0000473, FBGN0004179, FBGN0033304, FBGN0033189	391	110	4786	1.22404	1	0.962721	99.9265
SP_PIR_KEYWORDS	endoplasmic reticulum	10	1.3089	0.437628	FBGN0015714, FBGN0004551, FBGN0036141, FBGN0031049, FBGN0015032, FBGN0005585, FBGN0000473, FBGN0033304, FBGN0062442, FBGN0033189	741	144	12980	1.21645	1	0.811404	99.9566
GOTERM_CC_FAT	GO:0005624~membrane fraction	10	1.3089	0.500323	FBGN0034405, FBGN0004625, FBGN0000121, FBGN0015714, FBGN0025814, FBGN0015032, FBGN0000473, FBGN0004179, FBGN0033304, FBGN0033189	391	106	4786	1.15476	1	0.979757	99.993
SP_PIR_KEYWORDS	heme	7	0.91623	0.612253	FBGN0015714, FBGN0015032, FBGN0000473, FBGN0033304, FBGN0039112, FBGN0019624, FBGN0033189	741	111	12980	1.10467	1	0.917248	99.9997
SP_PIR_KEYWORDS	microsome	5	0.65445	0.656696	FBGN0015714, FBGN0015032, FBGN0000473, FBGN0033304, FBGN0033189	741	78	12980	1.12288	1	0.931239	99.9999
GOTERM_CC_FAT	GO:0042598~vesicular fraction	7	0.91623	0.744171	FBGN0034405, FBGN0015714, FBGN0025814, FBGN0015032, FBGN0000473, FBGN0033304, FBGN0033189	391	89	4786	0.962729	1	0.996809	100
GOTERM_CC_FAT	GO:0005792~microsome	7	0.91623	0.744171	FBGN0034405, FBGN0015714, FBGN0025814, FBGN0015032, FBGN0000473, FBGN0033304, FBGN0033189	391	89	4786	0.962729	1	0.996809	100
GOTERM_CC_FAT	GO:0019898~extrinsic to membrane	11	1.43979	0.817938	FBGN0004625, FBGN0015714, FBGN0000384, FBGN0015032, FBGN0000473, FBGN0001123, FBGN0033304, FBGN0015816, FBGN0004864, FBGN0040069, FBGN0026178	391	154	4786	0.874315	1	0.998083	100
INTERPRO	IPR002401:Cytochrome P450, E-class, group I	4	0.52356	0.902675	FBGN0015714, FBGN0015032, FBGN0000473, FBGN0033304	694	77	10196	0.763202	1	1	100
PIR_SUPERFAMILY	PIRSF000051:cytochrome P450 CYP3A5	3	0.39267	0.911675	FBGN0015714, FBGN0000473, FBGN0033304	272	37	2596	0.773847	1	1	100
SP_PIR_KEYWORDS	Monooxygenase	4	0.52356	0.923634	FBGN0015714, FBGN0015032, FBGN0000473, FBGN0033304	741	98	12980	0.714974	1	0.996687	100
INTERPRO	IPR017973:Cytochrome P450, C-terminal region	4	0.52356	0.934758	FBGN0015714, FBGN0015032, FBGN0000473, FBGN0033304	694	85	10196	0.691371	1	1	100
GOTERM_MF_FAT	GO:0020037~heme binding	7	0.91623	0.937657	FBGN0015714, FBGN0000568, FBGN0015032, FBGN0000473, FBGN0033304, FBGN0039112, FBGN0033189	561	140	7918	0.705704	1	0.999994	100
GOTERM_MF_FAT	GO:0046906~tetrapyrrole binding	7	0.91623	0.937657	FBGN0015714, FBGN0000568, FBGN0015032, FBGN0000473, FBGN0033304, FBGN0039112, FBGN0033189	561	140	7918	0.705704	1	0.999994	100
INTERPRO	IPR001128:Cytochrome P450	4	0.52356	0.937999	FBGN0015714, FBGN0015032, FBGN0000473, FBGN0033304	694	86	10196	0.683332	1	1	100
COG_ONTOLOGY	Secondary metabolites biosynthesis, transport, and catabolism	4	0.52356	0.951421	FBGN0015714, FBGN0015032, FBGN0000473, FBGN0033304	83	91	1237	0.655104	1	0.999775	100
INTERPRO	IPR017972:Cytochrome P450, conserved site	4	0.52356	0.95208	FBGN0015714, FBGN0015032, FBGN0000473, FBGN0033304	694	91	10196	0.645786	1	1	100
KEGG_PATHWAY	dme00903:Limonene and pinene degradation	6	0.78534	0.969091	FBGN0015714, FBGN0026619, FBGN0015032, FBGN0000473, FBGN0033304, FBGN0031360	227	86	2054	0.631288	1	0.999709	100
UP_SEQ_FEATURE	metal ion-binding site:Iron (heme axial ligand)	5	0.65445	0.981058	FBGN0015714, FBGN0015032, FBGN0000473, FBGN0033304, FBGN0033189	273	96	2975	0.567575	1	1	100
Annotation Cluster 165	Enrichment Score: 0.16207079533537055
Category	Term	Count	%	PValue	Genes	List Total	Pop Hits	Pop Total	Fold Enrichment	Bonferroni	Benjamini	FDR
SMART	SM00028:TPR	5	0.65445	0.557967	FBGN0038810, FBGN0040295, FBGN0034368, FBGN0010235, FBGN0021847	311	61	4824	1.27141	1	0.99504	99.9962
INTERPRO	IPR019734:Tetratricopeptide repeat	5	0.65445	0.602763	FBGN0038810, FBGN0040295, FBGN0034368, FBGN0010235, FBGN0021847	694	61	10196	1.20423	1	0.999999	100
INTERPRO	IPR001440:Tetratricopeptide TPR-1	4	0.52356	0.628311	FBGN0040295, FBGN0034368, FBGN0010235, FBGN0021847	694	47	10196	1.25035	1	0.999999	100
INTERPRO	IPR011990:Tetratricopeptide-like helical	6	0.78534	0.825317	FBGN0038810, FBGN0040295, FBGN0039969, FBGN0034368, FBGN0010235, FBGN0021847	694	101	10196	0.872771	1	1	100
INTERPRO	IPR013026:Tetratricopeptide region	4	0.52356	0.887351	FBGN0040295, FBGN0034368, FBGN0010235, FBGN0021847	694	74	10196	0.794143	1	1	100
Annotation Cluster 166	Enrichment Score: 0.16029894768794517
Category	Term	Count	%	PValue	Genes	List Total	Pop Hits	Pop Total	Fold Enrichment	Bonferroni	Benjamini	FDR
UP_SEQ_FEATURE	domain:BTB	3	0.39267	0.500099	FBGN0005630, FBGN0003715, FBGN0003870	273	18	2975	1.81624	1	1	99.9975
SMART	SM00225:BTB	5	0.65445	0.689336	FBGN0005630, FBGN0038839, FBGN0038501, FBGN0003715, FBGN0003870	311	72	4824	1.07717	1	0.998222	100
INTERPRO	IPR000210:BTB/POZ-like	5	0.65445	0.73044	FBGN0005630, FBGN0038839, FBGN0038501, FBGN0003715, FBGN0003870	694	72	10196	1.02025	1	1	100
INTERPRO	IPR013069:BTB/POZ	4	0.52356	0.774458	FBGN0005630, FBGN0038501, FBGN0003715, FBGN0003870	694	59	10196	0.996044	1	1	100
INTERPRO	IPR011333:BTB/POZ fold	5	0.65445	0.809909	FBGN0005630, FBGN0038839, FBGN0038501, FBGN0003715, FBGN0003870	694	81	10196	0.906892	1	1	100
Annotation Cluster 167	Enrichment Score: 0.15831496166570852
Category	Term	Count	%	PValue	Genes	List Total	Pop Hits	Pop Total	Fold Enrichment	Bonferroni	Benjamini	FDR
GOTERM_MF_FAT	GO:0015114~phosphate transmembrane transporter activity	3	0.39267	0.558007	FBGN0034490, FBGN0034497, FBGN0010497	561	26	7918	1.62855	1	0.993847	99.9996
GOTERM_MF_FAT	GO:0015103~inorganic anion transmembrane transporter activity	3	0.39267	0.761027	FBGN0034490, FBGN0034497, FBGN0010497	561	38	7918	1.11427	1	0.999546	100
GOTERM_MF_FAT	GO:0008509~anion transmembrane transporter activity	6	0.78534	0.788888	FBGN0034490, FBGN0034497, FBGN0010497, FBGN0051547, FBGN0004363, FBGN0034716	561	92	7918	0.920484	1	0.999721	100
Annotation Cluster 168	Enrichment Score: 0.151492776818164
Category	Term	Count	%	PValue	Genes	List Total	Pop Hits	Pop Total	Fold Enrichment	Bonferroni	Benjamini	FDR
GOTERM_BP_FAT	GO:0017038~protein import	5	0.65445	0.686412	FBGN0014877, FBGN0026170, FBGN0036928, FBGN0024889, FBGN0004864	524	70	7937	1.08192	1	0.995649	100
GOTERM_BP_FAT	GO:0006606~protein import into nucleus	3	0.39267	0.696441	FBGN0026170, FBGN0024889, FBGN0004864	524	36	7937	1.26225	1	0.996165	100
GOTERM_BP_FAT	GO:0051169~nuclear transport	5	0.65445	0.707661	FBGN0020255, FBGN0002736, FBGN0026170, FBGN0024889, FBGN0004864	524	72	7937	1.05187	1	0.996561	100
GOTERM_BP_FAT	GO:0006913~nucleocytoplasmic transport	5	0.65445	0.707661	FBGN0020255, FBGN0002736, FBGN0026170, FBGN0024889, FBGN0004864	524	72	7937	1.05187	1	0.996561	100
GOTERM_BP_FAT	GO:0051170~nuclear import	3	0.39267	0.710849	FBGN0026170, FBGN0024889, FBGN0004864	524	37	7937	1.22813	1	0.996687	100
GOTERM_BP_FAT	GO:0034504~protein localization in nucleus	3	0.39267	0.724681	FBGN0026170, FBGN0024889, FBGN0004864	524	38	7937	1.19581	1	0.997208	100
Annotation Cluster 169	Enrichment Score: 0.14851896017370528
Category	Term	Count	%	PValue	Genes	List Total	Pop Hits	Pop Total	Fold Enrichment	Bonferroni	Benjamini	FDR
GOTERM_BP_FAT	GO:0007447~imaginal disc pattern formation	7	0.91623	0.61319	FBGN0052133, FBGN0000273, FBGN0000490, FBGN0015816, FBGN0000083, FBGN0000099, FBGN0039709	524	96	7937	1.10446	1	0.991195	100
GOTERM_BP_FAT	GO:0035222~wing disc pattern formation	5	0.65445	0.664099	FBGN0000490, FBGN0015816, FBGN0000083, FBGN0000099, FBGN0039709	524	68	7937	1.11375	1	0.99442	100
GOTERM_BP_FAT	GO:0007450~dorsal/ventral pattern formation, imaginal disc	4	0.52356	0.734778	FBGN0000490, FBGN0015816, FBGN0000083, FBGN0000099	524	57	7937	1.06294	1	0.997512	100
GOTERM_BP_FAT	GO:0048190~wing disc dorsal/ventral pattern formation	3	0.39267	0.85102	FBGN0015816, FBGN0000083, FBGN0000099	524	50	7937	0.908817	1	0.999605	100
Annotation Cluster 170	Enrichment Score: 0.1397401773995853
Category	Term	Count	%	PValue	Genes	List Total	Pop Hits	Pop Total	Fold Enrichment	Bonferroni	Benjamini	FDR
GOTERM_CC_FAT	GO:0070160~occluding junction	3	0.39267	0.638007	FBGN0002921, FBGN0031904, FBGN0026178	391	26	4786	1.41235	1	0.994678	99.9999
GOTERM_CC_FAT	GO:0043296~apical junction complex	4	0.52356	0.661117	FBGN0026192, FBGN0002921, FBGN0031904, FBGN0026178	391	41	4786	1.19419	1	0.995265	100
GOTERM_CC_FAT	GO:0016327~apicolateral plasma membrane	4	0.52356	0.722391	FBGN0026192, FBGN0002921, FBGN0031904, FBGN0026178	391	45	4786	1.08804	1	0.996278	100
GOTERM_CC_FAT	GO:0030054~cell junction	10	1.3089	0.77575	FBGN0026192, FBGN0004603, FBGN0000667, FBGN0002921, FBGN0041789, FBGN0039927, FBGN0001075, FBGN0031904, FBGN0026178, FBGN0000038	391	134	4786	0.913463	1	0.99743	100
GOTERM_CC_FAT	GO:0005911~cell-cell junction	4	0.52356	0.846644	FBGN0026192, FBGN0002921, FBGN0031904, FBGN0026178	391	56	4786	0.874315	1	0.998833	100
Annotation Cluster 171	Enrichment Score: 0.13585396389671164
Category	Term	Count	%	PValue	Genes	List Total	Pop Hits	Pop Total	Fold Enrichment	Bonferroni	Benjamini	FDR
INTERPRO	IPR018029:C2 membrane targeting protein	3	0.39267	0.649934	FBGN0004625, FBGN0035756, FBGN0053547	694	32	10196	1.37734	1	0.999999	100
SMART	SM00239:C2	3	0.39267	0.76265	FBGN0004625, FBGN0035756, FBGN0053547	311	42	4824	1.10795	1	0.999247	100
INTERPRO	IPR000008:C2 calcium-dependent membrane targeting	3	0.39267	0.789302	FBGN0004625, FBGN0035756, FBGN0053547	694	42	10196	1.0494	1	1	100
Annotation Cluster 172	Enrichment Score: 0.1295349692967175
Category	Term	Count	%	PValue	Genes	List Total	Pop Hits	Pop Total	Fold Enrichment	Bonferroni	Benjamini	FDR
SP_PIR_KEYWORDS	zymogen	5	0.65445	0.0723591	FBGN0011554, FBGN0000533, FBGN0037303, FBGN0013770, FBGN0004509	741	28	12980	3.12801	1	0.342831	63.5852
UP_SEQ_FEATURE	active site:Charge relay system	3	0.39267	0.790699	FBGN0011554, FBGN0000533, FBGN0004509	273	31	2975	1.05459	1	1	100
SP_PIR_KEYWORDS	Serine protease	6	0.78534	0.889966	FBGN0033359, FBGN0052808, FBGN0011554, FBGN0038114, FBGN0000533, FBGN0004509	741	135	12980	0.778528	1	0.993054	100
INTERPRO	IPR018114:Peptidase S1/S6, chymotrypsin/Hap, active site	6	0.78534	0.997183	FBGN0033359, FBGN0052808, FBGN0011554, FBGN0038114, FBGN0000533, FBGN0036817	694	191	10196	0.461518	1	1	100
INTERPRO	IPR001314:Peptidase S1A, chymotrypsin	6	0.78534	0.998969	FBGN0033359, FBGN0052808, FBGN0011554, FBGN0038114, FBGN0000533, FBGN0036817	694	210	10196	0.419761	1	1	100
GOTERM_MF_FAT	GO:0008236~serine-type peptidase activity	10	1.3089	0.999609	FBGN0038705, FBGN0033359, FBGN0052808, FBGN0011554, FBGN0031835, FBGN0038114, FBGN0000533, FBGN0032242, FBGN0004509, FBGN0036817	561	308	7918	0.458249	1	1	100
GOTERM_MF_FAT	GO:0017171~serine hydrolase activity	10	1.3089	0.999647	FBGN0038705, FBGN0033359, FBGN0052808, FBGN0011554, FBGN0031835, FBGN0038114, FBGN0000533, FBGN0032242, FBGN0004509, FBGN0036817	561	310	7918	0.455293	1	1	100
SMART	SM00020:Tryp_SPc	6	0.78534	0.999762	FBGN0033359, FBGN0052808, FBGN0011554, FBGN0038114, FBGN0000533, FBGN0036817	311	248	4824	0.375272	1	1	100
GOTERM_MF_FAT	GO:0004252~serine-type endopeptidase activity	8	1.04712	0.999832	FBGN0033359, FBGN0052808, FBGN0011554, FBGN0038114, FBGN0000533, FBGN0032242, FBGN0004509, FBGN0036817	561	280	7918	0.403259	1	1	100
INTERPRO	IPR001254:Peptidase S1 and S6, chymotrypsin/Hap	6	0.78534	0.999873	FBGN0033359, FBGN0052808, FBGN0011554, FBGN0038114, FBGN0000533, FBGN0036817	694	248	10196	0.355443	1	1	100
Annotation Cluster 173	Enrichment Score: 0.12499106753002384
Category	Term	Count	%	PValue	Genes	List Total	Pop Hits	Pop Total	Fold Enrichment	Bonferroni	Benjamini	FDR
GOTERM_BP_FAT	GO:0046552~photoreceptor cell fate commitment	4	0.52356	0.662532	FBGN0001291, FBGN0005558, FBGN0003651, FBGN0004636	524	51	7937	1.188	1	0.994365	100
GOTERM_BP_FAT	GO:0048663~neuron fate commitment	4	0.52356	0.700304	FBGN0001291, FBGN0005558, FBGN0003651, FBGN0004636	524	54	7937	1.122	1	0.996242	100
GOTERM_BP_FAT	GO:0001752~compound eye photoreceptor fate commitment	3	0.39267	0.825603	FBGN0001291, FBGN0003651, FBGN0004636	524	47	7937	0.966826	1	0.99932	100
GOTERM_BP_FAT	GO:0042706~eye photoreceptor cell fate commitment	3	0.39267	0.825603	FBGN0001291, FBGN0003651, FBGN0004636	524	47	7937	0.966826	1	0.99932	100
Annotation Cluster 174	Enrichment Score: 0.12013180339126804
Category	Term	Count	%	PValue	Genes	List Total	Pop Hits	Pop Total	Fold Enrichment	Bonferroni	Benjamini	FDR
GOTERM_BP_FAT	GO:0043069~negative regulation of programmed cell death	4	0.52356	0.6492	FBGN0004625, FBGN0003691, FBGN0002622, FBGN0029891	524	50	7937	1.21176	1	0.993776	100
GOTERM_BP_FAT	GO:0060548~negative regulation of cell death	4	0.52356	0.700304	FBGN0004625, FBGN0003691, FBGN0002622, FBGN0029891	524	54	7937	1.122	1	0.996242	100
GOTERM_BP_FAT	GO:0043067~regulation of programmed cell death	7	0.91623	0.748645	FBGN0013948, FBGN0004625, FBGN0003691, FBGN0000568, FBGN0002622, FBGN0000439, FBGN0029891	524	111	7937	0.955213	1	0.997878	100
GOTERM_BP_FAT	GO:0010941~regulation of cell death	7	0.91623	0.778278	FBGN0013948, FBGN0004625, FBGN0003691, FBGN0000568, FBGN0002622, FBGN0000439, FBGN0029891	524	115	7937	0.921988	1	0.998553	100
GOTERM_BP_FAT	GO:0043066~negative regulation of apoptosis	3	0.39267	0.806556	FBGN0003691, FBGN0002622, FBGN0029891	524	45	7937	1.0098	1	0.999096	100
GOTERM_BP_FAT	GO:0042981~regulation of apoptosis	5	0.65445	0.890222	FBGN0013948, FBGN0003691, FBGN0002622, FBGN0000439, FBGN0029891	524	97	7937	0.78077	1	0.999857	100
Annotation Cluster 175	Enrichment Score: 0.12006604677836427
Category	Term	Count	%	PValue	Genes	List Total	Pop Hits	Pop Total	Fold Enrichment	Bonferroni	Benjamini	FDR
KEGG_PATHWAY	dme00480:Glutathione metabolism	8	1.04712	0.550354	FBGN0046114, FBGN0001149, FBGN0025814, FBGN0010226, FBGN0004654, FBGN0052495, FBGN0035438, FBGN0039640	227	63	2054	1.14901	1	0.993788	99.9829
GOTERM_MF_FAT	GO:0004364~glutathione transferase activity	3	0.39267	0.747809	FBGN0001149, FBGN0025814, FBGN0010226	561	37	7918	1.14439	1	0.999425	100
KEGG_PATHWAY	dme00830:Retinol metabolism	4	0.52356	0.77556	FBGN0011693, FBGN0034605, FBGN0032713, FBGN0035588	227	36	2054	1.00538	1	0.998222	100
GOTERM_MF_FAT	GO:0016765~transferase activity, transferring alkyl or aryl (other than methyl) groups	4	0.52356	0.807065	FBGN0001149, FBGN0025814, FBGN0010226, FBGN0032222	561	60	7918	0.940939	1	0.999804	100
KEGG_PATHWAY	dme00980:Metabolism of xenobiotics by cytochrome P450	6	0.78534	0.850551	FBGN0011693, FBGN0001149, FBGN0025814, FBGN0010226, FBGN0034605, FBGN0032713	227	64	2054	0.848293	1	0.998506	100
KEGG_PATHWAY	dme00982:Drug metabolism	6	0.78534	0.868853	FBGN0011693, FBGN0001149, FBGN0025814, FBGN0010226, FBGN0034605, FBGN0032713	227	66	2054	0.822587	1	0.998431	100
Annotation Cluster 176	Enrichment Score: 0.11958913176860608
Category	Term	Count	%	PValue	Genes	List Total	Pop Hits	Pop Total	Fold Enrichment	Bonferroni	Benjamini	FDR
GOTERM_BP_FAT	GO:0012502~induction of programmed cell death	3	0.39267	0.665846	FBGN0013948, FBGN0000568, FBGN0000439	524	34	7937	1.3365	1	0.994488	100
GOTERM_BP_FAT	GO:0043067~regulation of programmed cell death	7	0.91623	0.748645	FBGN0013948, FBGN0004625, FBGN0003691, FBGN0000568, FBGN0002622, FBGN0000439, FBGN0029891	524	111	7937	0.955213	1	0.997878	100
GOTERM_BP_FAT	GO:0010941~regulation of cell death	7	0.91623	0.778278	FBGN0013948, FBGN0004625, FBGN0003691, FBGN0000568, FBGN0002622, FBGN0000439, FBGN0029891	524	115	7937	0.921988	1	0.998553	100
GOTERM_BP_FAT	GO:0043068~positive regulation of programmed cell death	3	0.39267	0.806556	FBGN0013948, FBGN0000568, FBGN0000439	524	45	7937	1.0098	1	0.999096	100
GOTERM_BP_FAT	GO:0010942~positive regulation of cell death	3	0.39267	0.806556	FBGN0013948, FBGN0000568, FBGN0000439	524	45	7937	1.0098	1	0.999096	100
Annotation Cluster 177	Enrichment Score: 0.11096789557931452
Category	Term	Count	%	PValue	Genes	List Total	Pop Hits	Pop Total	Fold Enrichment	Bonferroni	Benjamini	FDR
SMART	SM00233:PH	5	0.65445	0.71995	FBGN0051772, FBGN0030685, FBGN0027593, FBGN0030842, FBGN0035181	311	75	4824	1.03408	1	0.998779	100
INTERPRO	IPR001849:Pleckstrin homology	5	0.65445	0.759362	FBGN0051772, FBGN0030685, FBGN0027593, FBGN0030842, FBGN0035181	694	75	10196	0.979443	1	1	100
INTERPRO	IPR011993:Pleckstrin homology-type	6	0.78534	0.849856	FBGN0039075, FBGN0035879, FBGN0052677, FBGN0051772, FBGN0030685, FBGN0035181	694	105	10196	0.839522	1	1	100
Annotation Cluster 178	Enrichment Score: 0.10715240077373922
Category	Term	Count	%	PValue	Genes	List Total	Pop Hits	Pop Total	Fold Enrichment	Bonferroni	Benjamini	FDR
GOTERM_MF_FAT	GO:0008081~phosphoric diester hydrolase activity	3	0.39267	0.618284	FBGN0004625, FBGN0031566, FBGN0034997	561	29	7918	1.46008	1	0.996858	100
GOTERM_MF_FAT	GO:0004620~phospholipase activity	3	0.39267	0.863185	FBGN0004625, FBGN0031566, FBGN0034997	561	48	7918	0.88213	1	0.999917	100
GOTERM_MF_FAT	GO:0016298~lipase activity	5	0.65445	0.893822	FBGN0004625, FBGN0036449, FBGN0030884, FBGN0031566, FBGN0034997	561	91	7918	0.775499	1	0.999961	100
Annotation Cluster 179	Enrichment Score: 0.10522951795788316
Category	Term	Count	%	PValue	Genes	List Total	Pop Hits	Pop Total	Fold Enrichment	Bonferroni	Benjamini	FDR
GOTERM_BP_FAT	GO:0018130~heterocycle biosynthetic process	5	0.65445	0.577851	FBGN0003210, FBGN0020385, FBGN0004907, FBGN0032222, FBGN0003515	524	61	7937	1.24155	1	0.988223	100
GOTERM_BP_FAT	GO:0046148~pigment biosynthetic process	3	0.39267	0.891998	FBGN0003210, FBGN0032222, FBGN0003515	524	56	7937	0.811444	1	0.999861	100
GOTERM_BP_FAT	GO:0042440~pigment metabolic process	3	0.39267	0.937846	FBGN0003210, FBGN0032222, FBGN0003515	524	66	7937	0.688498	1	0.999981	100
Annotation Cluster 180	Enrichment Score: 0.10343439012208501
Category	Term	Count	%	PValue	Genes	List Total	Pop Hits	Pop Total	Fold Enrichment	Bonferroni	Benjamini	FDR
GOTERM_MF_FAT	GO:0016490~structural constituent of peritrophic membrane	3	0.39267	0.49126	FBGN0026077, FBGN0027600, FBGN0036203	561	23	7918	1.84097	1	0.987228	99.9965
GOTERM_BP_FAT	GO:0005976~polysaccharide metabolic process	11	1.43979	0.558126	FBGN0011754, FBGN0026077, FBGN0030662, FBGN0027600, FBGN0026415, FBGN0001311, FBGN0036203, FBGN0025390, FBGN0030310, FBGN0004507, FBGN0038492	524	153	7937	1.089	1	0.986213	99.9999
GOTERM_BP_FAT	GO:0006022~aminoglycan metabolic process	9	1.17801	0.727156	FBGN0026077, FBGN0030662, FBGN0027600, FBGN0026415, FBGN0001311, FBGN0036203, FBGN0025390, FBGN0030310, FBGN0038492	524	142	7937	0.960018	1	0.997284	100
GOTERM_BP_FAT	GO:0006030~chitin metabolic process	7	0.91623	0.771126	FBGN0026077, FBGN0027600, FBGN0026415, FBGN0001311, FBGN0036203, FBGN0025390, FBGN0038492	524	114	7937	0.930076	1	0.99843	100
SMART	SM00494:ChtBD2	5	0.65445	0.852234	FBGN0026077, FBGN0027600, FBGN0036203, FBGN0025390, FBGN0038492	311	92	4824	0.843003	1	0.999888	100
INTERPRO	IPR002557:Chitin binding protein, peritrophin-A	5	0.65445	0.879934	FBGN0026077, FBGN0027600, FBGN0036203, FBGN0025390, FBGN0038492	694	92	10196	0.798459	1	1	100
GOTERM_MF_FAT	GO:0008061~chitin binding	5	0.65445	0.930412	FBGN0026077, FBGN0027600, FBGN0036203, FBGN0025390, FBGN0038492	561	100	7918	0.705704	1	0.999991	100
GOTERM_MF_FAT	GO:0030247~polysaccharide binding	6	0.78534	0.944584	FBGN0026077, FBGN0027600, FBGN0036203, FBGN0025390, FBGN0030310, FBGN0038492	561	124	7918	0.682939	1	0.999996	100
GOTERM_MF_FAT	GO:0001871~pattern binding	6	0.78534	0.944584	FBGN0026077, FBGN0027600, FBGN0036203, FBGN0025390, FBGN0030310, FBGN0038492	561	124	7918	0.682939	1	0.999996	100
GOTERM_MF_FAT	GO:0030246~carbohydrate binding	9	1.17801	0.965372	FBGN0026077, FBGN0039580, FBGN0005585, FBGN0027600, FBGN0036203, FBGN0031566, FBGN0025390, FBGN0030310, FBGN0038492	561	191	7918	0.665061	1	0.999999	100
Annotation Cluster 181	Enrichment Score: 0.09512752888487061
Category	Term	Count	%	PValue	Genes	List Total	Pop Hits	Pop Total	Fold Enrichment	Bonferroni	Benjamini	FDR
GOTERM_BP_FAT	GO:0016246~RNA interference	3	0.39267	0.597289	FBGN0001219, FBGN0052743, FBGN0035121	524	30	7937	1.51469	1	0.989839	100
GOTERM_BP_FAT	GO:0016441~posttranscriptional gene silencing	3	0.39267	0.75067	FBGN0001219, FBGN0052743, FBGN0035121	524	40	7937	1.13602	1	0.997895	100
GOTERM_BP_FAT	GO:0035194~posttranscriptional gene silencing by RNA	3	0.39267	0.75067	FBGN0001219, FBGN0052743, FBGN0035121	524	40	7937	1.13602	1	0.997895	100
GOTERM_BP_FAT	GO:0031047~gene silencing by RNA	3	0.39267	0.806556	FBGN0001219, FBGN0052743, FBGN0035121	524	45	7937	1.0098	1	0.999096	100
GOTERM_BP_FAT	GO:0016458~gene silencing	5	0.65445	0.993049	FBGN0001219, FBGN0052743, FBGN0014963, FBGN0003600, FBGN0035121	524	155	7937	0.488611	1	1	100
GOTERM_BP_FAT	GO:0040029~regulation of gene expression, epigenetic	5	0.65445	0.99666	FBGN0001219, FBGN0052743, FBGN0014963, FBGN0003600, FBGN0035121	524	169	7937	0.448135	1	1	100
Annotation Cluster 182	Enrichment Score: 0.09272906652133285
Category	Term	Count	%	PValue	Genes	List Total	Pop Hits	Pop Total	Fold Enrichment	Bonferroni	Benjamini	FDR
GOTERM_MF_FAT	GO:0015296~anion:cation symporter activity	3	0.39267	0.747809	FBGN0034490, FBGN0010497, FBGN0051547	561	37	7918	1.14439	1	0.999425	100
GOTERM_MF_FAT	GO:0008509~anion transmembrane transporter activity	6	0.78534	0.788888	FBGN0034490, FBGN0034497, FBGN0010497, FBGN0051547, FBGN0004363, FBGN0034716	561	92	7918	0.920484	1	0.999721	100
GOTERM_MF_FAT	GO:0015370~solute:sodium symporter activity	4	0.52356	0.82452	FBGN0034490, FBGN0038641, FBGN0034911, FBGN0010497	561	62	7918	0.910586	1	0.999864	100
GOTERM_MF_FAT	GO:0015294~solute:cation symporter activity	5	0.65445	0.827127	FBGN0034490, FBGN0038641, FBGN0034911, FBGN0010497, FBGN0051547	561	80	7918	0.88213	1	0.999866	100
GOTERM_MF_FAT	GO:0015293~symporter activity	5	0.65445	0.854623	FBGN0034490, FBGN0038641, FBGN0034911, FBGN0010497, FBGN0051547	561	84	7918	0.840124	1	0.999902	100
Annotation Cluster 183	Enrichment Score: 0.09134155100543515
Category	Term	Count	%	PValue	Genes	List Total	Pop Hits	Pop Total	Fold Enrichment	Bonferroni	Benjamini	FDR
INTERPRO	IPR013032:EGF-like region, conserved site	7	0.91623	0.672864	FBGN0003638, FBGN0031981, FBGN0034797, FBGN0035833, FBGN0001075, FBGN0036481, FBGN0038492	694	99	10196	1.0388	1	1	100
SP_PIR_KEYWORDS	egf-like domain	3	0.39267	0.796007	FBGN0031981, FBGN0034797, FBGN0001075	741	51	12980	1.0304	1	0.9756	100
SMART	SM00181:EGF	4	0.52356	0.837474	FBGN0031981, FBGN0034797, FBGN0035833, FBGN0001075	311	70	4824	0.886357	1	0.999858	100
INTERPRO	IPR006210:EGF-like	4	0.52356	0.863583	FBGN0031981, FBGN0034797, FBGN0035833, FBGN0001075	694	70	10196	0.839522	1	1	100
INTERPRO	IPR000742:EGF-like, type 3	3	0.39267	0.901929	FBGN0031981, FBGN0034797, FBGN0001075	694	56	10196	0.787052	1	1	100
Annotation Cluster 184	Enrichment Score: 0.05458678275946971
Category	Term	Count	%	PValue	Genes	List Total	Pop Hits	Pop Total	Fold Enrichment	Bonferroni	Benjamini	FDR
GOTERM_BP_FAT	GO:0016321~female meiosis chromosome segregation	3	0.39267	0.665846	FBGN0000063, FBGN0015218, FBGN0014010	524	34	7937	1.3365	1	0.994488	100
GOTERM_BP_FAT	GO:0007143~female meiosis	4	0.52356	0.794252	FBGN0000063, FBGN0015218, FBGN0014010, FBGN0027889	524	63	7937	0.961711	1	0.99889	100
GOTERM_BP_FAT	GO:0045132~meiotic chromosome segregation	3	0.39267	0.897715	FBGN0000063, FBGN0015218, FBGN0014010	524	57	7937	0.797208	1	0.999886	100
GOTERM_BP_FAT	GO:0051321~meiotic cell cycle	7	0.91623	0.995599	FBGN0000063, FBGN0015218, FBGN0004873, FBGN0011217, FBGN0015374, FBGN0014010, FBGN0027889	524	211	7937	0.502505	1	1	100
GOTERM_BP_FAT	GO:0007126~meiosis	6	0.78534	0.997613	FBGN0000063, FBGN0015218, FBGN0011217, FBGN0015374, FBGN0014010, FBGN0027889	524	200	7937	0.454408	1	1	100
GOTERM_BP_FAT	GO:0051327~M phase of meiotic cell cycle	6	0.78534	0.997613	FBGN0000063, FBGN0015218, FBGN0011217, FBGN0015374, FBGN0014010, FBGN0027889	524	200	7937	0.454408	1	1	100
Annotation Cluster 185	Enrichment Score: 0.05304377113894671
Category	Term	Count	%	PValue	Genes	List Total	Pop Hits	Pop Total	Fold Enrichment	Bonferroni	Benjamini	FDR
GOTERM_CC_FAT	GO:0005761~mitochondrial ribosome	5	0.65445	0.864592	FBGN0036774, FBGN0031651, FBGN0032720, FBGN0036853, FBGN0030692	391	74	4786	0.827055	1	0.999086	100
GOTERM_CC_FAT	GO:0000313~organellar ribosome	5	0.65445	0.864592	FBGN0036774, FBGN0031651, FBGN0032720, FBGN0036853, FBGN0030692	391	74	4786	0.827055	1	0.999086	100
GOTERM_CC_FAT	GO:0005762~mitochondrial large ribosomal subunit	3	0.39267	0.905944	FBGN0031651, FBGN0032720, FBGN0036853	391	47	4786	0.781303	1	0.99963	100
GOTERM_CC_FAT	GO:0000315~organellar large ribosomal subunit	3	0.39267	0.905944	FBGN0031651, FBGN0032720, FBGN0036853	391	47	4786	0.781303	1	0.99963	100
Annotation Cluster 186	Enrichment Score: 0.049271095209290135
Category	Term	Count	%	PValue	Genes	List Total	Pop Hits	Pop Total	Fold Enrichment	Bonferroni	Benjamini	FDR
GOTERM_BP_FAT	GO:0042051~compound eye photoreceptor development	3	0.39267	0.873021	FBGN0010218, FBGN0005619, FBGN0003870	524	53	7937	0.857374	1	0.999777	100
GOTERM_BP_FAT	GO:0042462~eye photoreceptor cell development	3	0.39267	0.879664	FBGN0010218, FBGN0005619, FBGN0003870	524	54	7937	0.841497	1	0.999814	100
GOTERM_BP_FAT	GO:0042461~photoreceptor cell development	3	0.39267	0.926499	FBGN0010218, FBGN0005619, FBGN0003870	524	63	7937	0.721283	1	0.999966	100
Annotation Cluster 187	Enrichment Score: 0.04094631654034583
Category	Term	Count	%	PValue	Genes	List Total	Pop Hits	Pop Total	Fold Enrichment	Bonferroni	Benjamini	FDR
INTERPRO	IPR018957:Zinc finger, C3HC4 RING-type	5	0.65445	0.785821	FBGN0003691, FBGN0034412, FBGN0034314, FBGN0026878, FBGN0035333	694	78	10196	0.941772	1	1	100
SMART	SM00184:RING	5	0.65445	0.975818	FBGN0039013, FBGN0003691, FBGN0034412, FBGN0034314, FBGN0026878	311	133	4824	0.58313	1	1	100
INTERPRO	IPR001841:Zinc finger, RING-type	5	0.65445	0.982809	FBGN0039013, FBGN0003691, FBGN0034412, FBGN0034314, FBGN0026878	694	133	10196	0.552317	1	1	100
Annotation Cluster 188	Enrichment Score: 0.03214843237230289
Category	Term	Count	%	PValue	Genes	List Total	Pop Hits	Pop Total	Fold Enrichment	Bonferroni	Benjamini	FDR
GOTERM_CC_FAT	GO:0000790~nuclear chromatin	3	0.39267	0.804468	FBGN0040078, FBGN0032698, FBGN0038576	391	36	4786	1.02003	1	0.998177	100
GOTERM_CC_FAT	GO:0000785~chromatin	7	0.91623	0.908663	FBGN0015907, FBGN0040078, FBGN0032698, FBGN0038576, FBGN0003600, FBGN0027889, FBGN0014857	391	113	4786	0.758255	1	0.999639	100
GOTERM_CC_FAT	GO:0044454~nuclear chromosome part	4	0.52356	0.928826	FBGN0026170, FBGN0040078, FBGN0032698, FBGN0038576	391	69	4786	0.709589	1	0.999802	100
GOTERM_CC_FAT	GO:0000228~nuclear chromosome	4	0.52356	0.956826	FBGN0026170, FBGN0040078, FBGN0032698, FBGN0038576	391	77	4786	0.635865	1	0.999944	100
GOTERM_CC_FAT	GO:0005694~chromosome	16	2.09424	0.990798	FBGN0010278, FBGN0040232, FBGN0040078, FBGN0038576, FBGN0052438, FBGN0011764, FBGN0003600, FBGN0010349, FBGN0014857, FBGN0027889, FBGN0013948, FBGN0015907, FBGN0027950, FBGN0026170, FBGN0032698, FBGN0003870	391	304	4786	0.644232	1	0.999999	100
GOTERM_CC_FAT	GO:0044427~chromosomal part	11	1.43979	0.996426	FBGN0015907, FBGN0040232, FBGN0026170, FBGN0040078, FBGN0032698, FBGN0038576, FBGN0052438, FBGN0003600, FBGN0010349, FBGN0027889, FBGN0014857	391	243	4786	0.554093	1	1	100
Annotation Cluster 189	Enrichment Score: 0.029144164749555754
Category	Term	Count	%	PValue	Genes	List Total	Pop Hits	Pop Total	Fold Enrichment	Bonferroni	Benjamini	FDR
GOTERM_MF_FAT	GO:0046873~metal ion transmembrane transporter activity	9	1.17801	0.84193	FBGN0022355, FBGN0065108, FBGN0038839, FBGN0004551, FBGN0037000, FBGN0045073, FBGN0000535, FBGN0002022, FBGN0000038	561	150	7918	0.846845	1	0.999884	100
GOTERM_MF_FAT	GO:0005244~voltage-gated ion channel activity	3	0.39267	0.878071	FBGN0038839, FBGN0000535, FBGN0004363	561	50	7918	0.846845	1	0.999942	100
GOTERM_MF_FAT	GO:0022832~voltage-gated channel activity	3	0.39267	0.878071	FBGN0038839, FBGN0000535, FBGN0004363	561	50	7918	0.846845	1	0.999942	100
GOTERM_MF_FAT	GO:0022836~gated channel activity	6	0.78534	0.920753	FBGN0038839, FBGN0039927, FBGN0045073, FBGN0000535, FBGN0004363, FBGN0000038	561	116	7918	0.730039	1	0.999986	100
GOTERM_CC_FAT	GO:0034702~ion channel complex	3	0.39267	0.933465	FBGN0038839, FBGN0000535, FBGN0000038	391	52	4786	0.706177	1	0.999828	100
GOTERM_MF_FAT	GO:0022838~substrate specific channel activity	9	1.17801	0.946327	FBGN0065108, FBGN0038839, FBGN0034885, FBGN0039927, FBGN0015872, FBGN0045073, FBGN0000535, FBGN0004363, FBGN0000038	561	180	7918	0.705704	1	0.999996	100
GOTERM_MF_FAT	GO:0015267~channel activity	9	1.17801	0.959293	FBGN0065108, FBGN0038839, FBGN0034885, FBGN0039927, FBGN0015872, FBGN0045073, FBGN0000535, FBGN0004363, FBGN0000038	561	187	7918	0.679287	1	0.999998	100
GOTERM_MF_FAT	GO:0022803~passive transmembrane transporter activity	9	1.17801	0.959293	FBGN0065108, FBGN0038839, FBGN0034885, FBGN0039927, FBGN0015872, FBGN0045073, FBGN0000535, FBGN0004363, FBGN0000038	561	187	7918	0.679287	1	0.999998	100
GOTERM_MF_FAT	GO:0022834~ligand-gated channel activity	3	0.39267	0.963302	FBGN0039927, FBGN0045073, FBGN0000038	561	70	7918	0.604889	1	0.999999	100
GOTERM_MF_FAT	GO:0015276~ligand-gated ion channel activity	3	0.39267	0.963302	FBGN0039927, FBGN0045073, FBGN0000038	561	70	7918	0.604889	1	0.999999	100
SP_PIR_KEYWORDS	ionic channel	4	0.52356	0.966346	FBGN0065108, FBGN0039927, FBGN0000535, FBGN0000038	741	117	12980	0.598867	1	0.999403	100
GOTERM_MF_FAT	GO:0005261~cation channel activity	5	0.65445	0.971642	FBGN0065108, FBGN0038839, FBGN0045073, FBGN0000535, FBGN0000038	561	118	7918	0.598054	1	0.999999	100
GOTERM_MF_FAT	GO:0005216~ion channel activity	7	0.91623	0.98728	FBGN0065108, FBGN0038839, FBGN0039927, FBGN0045073, FBGN0000535, FBGN0004363, FBGN0000038	561	175	7918	0.564563	1	1	100
Annotation Cluster 190	Enrichment Score: 0.027075238076769967
Category	Term	Count	%	PValue	Genes	List Total	Pop Hits	Pop Total	Fold Enrichment	Bonferroni	Benjamini	FDR
GOTERM_CC_FAT	GO:0005789~endoplasmic reticulum membrane	5	0.65445	0.871427	FBGN0034649, FBGN0004551, FBGN0031049, FBGN0023545, FBGN0011584	391	75	4786	0.816027	1	0.999185	100
GOTERM_CC_FAT	GO:0042175~nuclear envelope-endoplasmic reticulum network	5	0.65445	0.884211	FBGN0034649, FBGN0004551, FBGN0031049, FBGN0023545, FBGN0011584	391	77	4786	0.794832	1	0.99935	100
GOTERM_CC_FAT	GO:0044432~endoplasmic reticulum part	6	0.78534	0.957449	FBGN0034649, FBGN0004551, FBGN0031049, FBGN0023545, FBGN0005585, FBGN0011584	391	112	4786	0.655736	1	0.999942	100
GOTERM_CC_FAT	GO:0005783~endoplasmic reticulum	14	1.83246	0.994567	FBGN0015714, FBGN0004551, FBGN0033663, FBGN0015032, FBGN0005585, FBGN0000473, FBGN0033304, FBGN0011584, FBGN0062442, FBGN0034649, FBGN0023545, FBGN0031049, FBGN0040340, FBGN0033189	391	284	4786	0.6034	1	1	100
GOTERM_CC_FAT	GO:0012505~endomembrane system	9	1.17801	0.997901	FBGN0034649, FBGN0030662, FBGN0004551, FBGN0031049, FBGN0023545, FBGN0003138, FBGN0024889, FBGN0004509, FBGN0011584	391	218	4786	0.505338	1	1	100
Annotation Cluster 191	Enrichment Score: 0.024554821944757645
Category	Term	Count	%	PValue	Genes	List Total	Pop Hits	Pop Total	Fold Enrichment	Bonferroni	Benjamini	FDR
GOTERM_BP_FAT	GO:0007618~mating	4	0.52356	0.929208	FBGN0001112, FBGN0015374, FBGN0000535, FBGN0001404	524	86	7937	0.704509	1	0.99997	100
GOTERM_BP_FAT	GO:0019098~reproductive behavior	4	0.52356	0.932602	FBGN0011695, FBGN0015374, FBGN0000535, FBGN0001404	524	87	7937	0.696411	1	0.999974	100
GOTERM_BP_FAT	GO:0007617~mating behavior	3	0.39267	0.958206	FBGN0015374, FBGN0000535, FBGN0001404	524	73	7937	0.622477	1	0.999996	100
GOTERM_BP_FAT	GO:0051705~behavioral interaction between organisms	3	0.39267	0.960533	FBGN0015374, FBGN0000535, FBGN0001404	524	74	7937	0.614065	1	0.999996	100
Annotation Cluster 192	Enrichment Score: 0.02384539610806982
Category	Term	Count	%	PValue	Genes	List Total	Pop Hits	Pop Total	Fold Enrichment	Bonferroni	Benjamini	FDR
SP_PIR_KEYWORDS	helicase	4	0.52356	0.822786	FBGN0040078, FBGN0029798, FBGN0037561, FBGN0035720	741	77	12980	0.909967	1	0.98136	100
SMART	SM00487:DEXDc	3	0.39267	0.958869	FBGN0029798, FBGN0037561, FBGN0035720	311	75	4824	0.62045	1	1	100
INTERPRO	IPR014001:DEAD-like helicase, N-terminal	3	0.39267	0.967462	FBGN0029798, FBGN0037561, FBGN0035720	694	75	10196	0.587666	1	1	100
GOTERM_MF_FAT	GO:0070035~purine NTP-dependent helicase activity	3	0.39267	0.977732	FBGN0029798, FBGN0037561, FBGN0035720	561	78	7918	0.542849	1	1	100
GOTERM_MF_FAT	GO:0008026~ATP-dependent helicase activity	3	0.39267	0.977732	FBGN0029798, FBGN0037561, FBGN0035720	561	78	7918	0.542849	1	1	100
GOTERM_MF_FAT	GO:0004386~helicase activity	4	0.52356	0.985843	FBGN0040078, FBGN0029798, FBGN0037561, FBGN0035720	561	109	7918	0.517948	1	1	100
Annotation Cluster 193	Enrichment Score: 0.014807742719363148
Category	Term	Count	%	PValue	Genes	List Total	Pop Hits	Pop Total	Fold Enrichment	Bonferroni	Benjamini	FDR
GOTERM_MF_FAT	GO:0008017~microtubule binding	3	0.39267	0.94364	FBGN0020503, FBGN0051641, FBGN0000150	561	63	7918	0.672099	1	0.999996	100
GOTERM_MF_FAT	GO:0015631~tubulin binding	3	0.39267	0.958482	FBGN0020503, FBGN0051641, FBGN0000150	561	68	7918	0.62268	1	0.999998	100
GOTERM_CC_FAT	GO:0015630~microtubule cytoskeleton	9	1.17801	0.998129	FBGN0020255, FBGN0040232, FBGN0020503, FBGN0051641, FBGN0003884, FBGN0010235, FBGN0000150, FBGN0010349, FBGN0023177	391	220	4786	0.500744	1	1	100
Annotation Cluster 194	Enrichment Score: 0.012026807419040367
Category	Term	Count	%	PValue	Genes	List Total	Pop Hits	Pop Total	Fold Enrichment	Bonferroni	Benjamini	FDR
SP_PIR_KEYWORDS	wd repeat	7	0.91623	0.917373	FBGN0033109, FBGN0034237, FBGN0024509, FBGN0034876, FBGN0036292, FBGN0001961, FBGN0029903	741	166	12980	0.738663	1	0.996207	100
INTERPRO	IPR019775:WD40 repeat, conserved site	6	0.78534	0.950902	FBGN0033109, FBGN0034237, FBGN0052495, FBGN0036292, FBGN0001961, FBGN0029903	694	132	10196	0.667802	1	1	100
INTERPRO	IPR019782:WD40 repeat 2	6	0.78534	0.971438	FBGN0033109, FBGN0024509, FBGN0034876, FBGN0036292, FBGN0001961, FBGN0029903	694	144	10196	0.612152	1	1	100
INTERPRO	IPR017986:WD40 repeat, region	6	0.78534	0.978403	FBGN0033109, FBGN0024509, FBGN0034876, FBGN0036292, FBGN0001961, FBGN0029903	694	150	10196	0.587666	1	1	100
INTERPRO	IPR019781:WD40 repeat, subgroup	6	0.78534	0.982128	FBGN0033109, FBGN0024509, FBGN0034876, FBGN0036292, FBGN0001961, FBGN0029903	694	154	10196	0.572402	1	1	100
INTERPRO	IPR015943:WD40/YVTN repeat-like	7	0.91623	0.992922	FBGN0033109, FBGN0034237, FBGN0024509, FBGN0034876, FBGN0036292, FBGN0001961, FBGN0029903	694	195	10196	0.527392	1	1	100
SMART	SM00320:WD40	6	0.78534	0.994478	FBGN0033109, FBGN0024509, FBGN0034876, FBGN0036292, FBGN0001961, FBGN0029903	311	187	4824	0.497687	1	1	100
INTERPRO	IPR001680:WD40 repeat	6	0.78534	0.996534	FBGN0033109, FBGN0024509, FBGN0034876, FBGN0036292, FBGN0001961, FBGN0029903	694	187	10196	0.47139	1	1	100
Annotation Cluster 195	Enrichment Score: 0.007417879563315835
Category	Term	Count	%	PValue	Genes	List Total	Pop Hits	Pop Total	Fold Enrichment	Bonferroni	Benjamini	FDR
INTERPRO	IPR013087:Zinc finger, C2H2-type/integrase, DNA-binding	7	0.91623	0.935325	FBGN0035481, FBGN0038626, FBGN0034878, FBGN0033782, FBGN0004892, FBGN0020309, FBGN0003870	694	145	10196	0.709252	1	1	100
SMART	SM00355:ZnF_C2H2	10	1.3089	0.99931	FBGN0035481, FBGN0038626, FBGN0005630, FBGN0034878, FBGN0033782, FBGN0004892, FBGN0020309, FBGN0035769, FBGN0029899, FBGN0003870	311	324	4824	0.478742	1	1	100
INTERPRO	IPR007087:Zinc finger, C2H2-type	10	1.3089	0.999578	FBGN0035481, FBGN0038626, FBGN0005630, FBGN0034878, FBGN0033782, FBGN0004892, FBGN0020309, FBGN0035769, FBGN0029899, FBGN0003870	694	320	10196	0.459114	1	1	100
INTERPRO	IPR015880:Zinc finger, C2H2-like	10	1.3089	0.999652	FBGN0035481, FBGN0038626, FBGN0005630, FBGN0034878, FBGN0033782, FBGN0004892, FBGN0020309, FBGN0035769, FBGN0029899, FBGN0003870	694	324	10196	0.453446	1	1	100
Annotation Cluster 196	Enrichment Score: 0.00373321733671124
Category	Term	Count	%	PValue	Genes	List Total	Pop Hits	Pop Total	Fold Enrichment	Bonferroni	Benjamini	FDR
GOTERM_MF_FAT	GO:0005214~structural constituent of chitin-based cuticle	4	0.52356	0.98664	FBGN0035787, FBGN0038819, FBGN0035510, FBGN0004780	561	110	7918	0.513239	1	1	100
GOTERM_MF_FAT	GO:0042302~structural constituent of cuticle	4	0.52356	0.992572	FBGN0035787, FBGN0038819, FBGN0035510, FBGN0004780	561	120	7918	0.470469	1	1	100
INTERPRO	IPR000618:Insect cuticle protein	3	0.39267	0.99513	FBGN0038819, FBGN0035510, FBGN0004780	694	106	10196	0.415801	1	1	100
