# Supplementary material for: Israeli Acute Paralysis Virus: Epidemiology, Pathogenesis and Implications for Honey Bee Health
Source: PLoS Pathog. 2014 Jul 31;10(7):e1004261. doi: 10.1371/journal.ppat.1004261 (PMC4117608; doi:10.1371/journal.ppat.1004261)
Supplement: Table S2 — Functional annotation clustering of activated genes in response to IAPV infection in brood. (XLSX) [file ppat.1004261.s005.xlsx]

## Sheet: Sheet1
Table S2 Functional Annotation Clustering of Activated Genes in response to IAPV infection in Brood
Annotation Cluster 1	Enrichment Score: 7.359418584482522
Category	Term	Count	%	PValue	Genes	List Total	Pop Hits	Pop Total	Fold Enrichment	Bonferroni	Benjamini	FDR
SP_PIR_KEYWORDS	ribosomal protein	33	6.32184	8.87276e-15	FBGN0033699, FBGN0031980, FBGN0015288, FBGN0011272, FBGN0039857, FBGN0034138, FBGN0004867, FBGN0004922, FBGN0003279, FBGN0036213, FBGN0037351, FBGN0002590, FBGN0014027, FBGN0039713, FBGN0002622, FBGN0033912, FBGN0030692, FBGN0011284, FBGN0036825, FBGN0066084, FBGN0036774, FBGN0064225, FBGN0010078, FBGN0020910, FBGN0035753, FBGN0017545, FBGN0025286, FBGN0030616, FBGN0019936, FBGN0010411, FBGN00310…	509	157	12980	5.36008	2.25597e-12	2.25597e-12	1.15685e-11
SP_PIR_KEYWORDS	ribonucleoprotein	30	5.74713	1.69192e-14	FBGN0033699, FBGN0031980, FBGN0015288, FBGN0011272, FBGN0034138, FBGN0004922, FBGN0004867, FBGN0036213, FBGN0003279, FBGN0037351, FBGN0002590, FBGN0014027, FBGN0039713, FBGN0002622, FBGN0033912, FBGN0016978, FBGN0011284, FBGN0036774, FBGN0064225, FBGN0010078, FBGN0020910, FBGN0035753, FBGN0017545, FBGN0004838, FBGN0025286, FBGN0030616, FBGN0019936, FBGN0010411, FBGN0031035, FBGN0039359	509	131	12980	5.83992	4.28635e-12	2.14317e-12	2.19824e-11
GOTERM_CC_FAT	GO:0022626~cytosolic ribosome	29	5.55556	4.24345e-14	FBGN0033699, FBGN0031980, FBGN0015288, FBGN0011272, FBGN0039857, FBGN0034138, FBGN0004922, FBGN0004867, FBGN0036213, FBGN0003279, FBGN0037351, FBGN0002590, FBGN0039713, FBGN0002622, FBGN0033912, FBGN0011284, FBGN0036825, FBGN0066084, FBGN0064225, FBGN0020910, FBGN0010078, FBGN0035753, FBGN0017545, FBGN0025286, FBGN0030616, FBGN0019936, FBGN0010411, FBGN0031035, FBGN0039359	273	92	4786	5.52612	1.32745e-11	6.63725e-12	5.70433e-11
KEGG_PATHWAY	dme03010:Ribosome	30	5.74713	6.98775e-14	FBGN0033699, FBGN0031980, FBGN0015288, FBGN0011272, FBGN0039857, FBGN0034138, FBGN0004922, FBGN0004867, FBGN0036213, FBGN0003279, FBGN0037351, FBGN0002590, FBGN0014027, FBGN0039713, FBGN0002622, FBGN0033912, FBGN0011284, FBGN0036825, FBGN0066084, FBGN0064225, FBGN0020910, FBGN0010078, FBGN0035753, FBGN0017545, FBGN0025286, FBGN0030616, FBGN0019936, FBGN0010411, FBGN0031035, FBGN0039359	143	88	2054	4.89669	5.23748e-12	5.23748e-12	7.32858e-11
GOTERM_BP_FAT	GO:0000022~mitotic spindle elongation	23	4.40613	1.09286e-12	FBGN0033699, FBGN0031980, FBGN0036825, FBGN0011284, FBGN0004103, FBGN0015288, FBGN0032006, FBGN0029629, FBGN0028695, FBGN0010078, FBGN0020910, FBGN0035753, FBGN0011272, FBGN0039857, FBGN0034138, FBGN0017545, FBGN0004922, FBGN0036213, FBGN0000559, FBGN0002590, FBGN0025286, FBGN0010411, FBGN0039359	350	78	7937	6.68685	1.75739e-09	1.75739e-09	1.83117e-09
GOTERM_BP_FAT	GO:0051231~spindle elongation	23	4.40613	1.45474e-12	FBGN0033699, FBGN0031980, FBGN0036825, FBGN0011284, FBGN0004103, FBGN0015288, FBGN0032006, FBGN0029629, FBGN0028695, FBGN0010078, FBGN0020910, FBGN0035753, FBGN0011272, FBGN0039857, FBGN0034138, FBGN0017545, FBGN0004922, FBGN0036213, FBGN0000559, FBGN0002590, FBGN0025286, FBGN0010411, FBGN0039359	350	79	7937	6.60221	2.3392e-09	1.1696e-09	2.43741e-09
GOTERM_CC_FAT	GO:0044445~cytosolic part	31	5.9387	7.69488e-12	FBGN0033699, FBGN0031980, FBGN0015288, FBGN0011272, FBGN0039857, FBGN0034138, FBGN0004922, FBGN0004867, FBGN0036213, FBGN0003279, FBGN0037351, FBGN0002590, FBGN0000579, FBGN0039713, FBGN0002622, FBGN0033912, FBGN0003676, FBGN0011284, FBGN0036825, FBGN0066084, FBGN0064225, FBGN0010078, FBGN0020910, FBGN0035753, FBGN0017545, FBGN0025286, FBGN0030616, FBGN0019936, FBGN0010411, FBGN0031035, FBGN00393…	273	127	4786	4.27925	2.40849e-09	8.02829e-10	1.03491e-08
GOTERM_MF_FAT	GO:0003735~structural constituent of ribosome	33	6.32184	4.3307e-11	FBGN0033699, FBGN0031980, FBGN0015288, FBGN0011272, FBGN0039857, FBGN0034138, FBGN0004867, FBGN0004922, FBGN0003279, FBGN0036213, FBGN0037351, FBGN0002590, FBGN0014027, FBGN0039713, FBGN0002622, FBGN0033912, FBGN0030692, FBGN0011284, FBGN0036825, FBGN0066084, FBGN0036774, FBGN0064225, FBGN0010078, FBGN0020910, FBGN0032050, FBGN0035753, FBGN0017545, FBGN0025286, FBGN0030616, FBGN0019936, FBGN00104…	377	178	7918	3.89375	2.47283e-08	2.47283e-08	6.35275e-08
GOTERM_BP_FAT	GO:0007052~mitotic spindle organization	32	6.13027	2.77058e-10	FBGN0033699, FBGN0031980, FBGN0015288, FBGN0029629, FBGN0040232, FBGN0004436, FBGN0011272, FBGN0010349, FBGN0039857, FBGN0034138, FBGN0027889, FBGN0004922, FBGN0036213, FBGN0000559, FBGN0002590, FBGN0026170, FBGN0038464, FBGN0003884, FBGN0016978, FBGN0003676, FBGN0011284, FBGN0036825, FBGN0004103, FBGN0032006, FBGN0010078, FBGN0028695, FBGN0020910, FBGN0035753, FBGN0017545, FBGN0025286, FBGN00104…	350	194	7937	3.74056	4.45509e-07	1.48503e-07	4.64212e-07
GOTERM_CC_FAT	GO:0005840~ribosome	34	6.51341	2.23893e-09	FBGN0033699, FBGN0031980, FBGN0015288, FBGN0011272, FBGN0039857, FBGN0034138, FBGN0004867, FBGN0004922, FBGN0003279, FBGN0036213, FBGN0037351, FBGN0002590, FBGN0014027, FBGN0039713, FBGN0002622, FBGN0033912, FBGN0030692, FBGN0011284, FBGN0036825, FBGN0066084, FBGN0036774, FBGN0064225, FBGN0010078, FBGN0020910, FBGN0032050, FBGN0035753, FBGN0017545, FBGN0025286, FBGN0030616, FBGN0019936, FBGN00104…	273	186	4786	3.20462	7.00784e-07	1.75196e-07	3.01123e-06
GOTERM_BP_FAT	GO:0007051~spindle organization	33	6.32184	2.92437e-09	FBGN0033699, FBGN0031980, FBGN0015288, FBGN0029629, FBGN0040232, FBGN0004436, FBGN0011272, FBGN0010349, FBGN0039857, FBGN0034138, FBGN0027889, FBGN0004922, FBGN0036213, FBGN0000559, FBGN0002590, FBGN0026170, FBGN0038464, FBGN0003884, FBGN0004873, FBGN0016978, FBGN0003676, FBGN0011284, FBGN0036825, FBGN0004103, FBGN0032006, FBGN0010078, FBGN0028695, FBGN0020910, FBGN0035753, FBGN0017545, FBGN00252…	350	225	7937	3.32598	4.70238e-06	1.1756e-06	4.89981e-06
GOTERM_MF_FAT	GO:0005198~structural molecule activity	52	9.96169	5.55733e-09	FBGN0033699, FBGN0000046, FBGN0035510, FBGN0027600, FBGN0011272, FBGN0004867, FBGN0036213, FBGN0003279, FBGN0043884, FBGN0002590, FBGN0037351, FBGN0014027, FBGN0002622, FBGN0003884, FBGN0066084, FBGN0036774, FBGN0064225, FBGN0010078, FBGN0003137, FBGN0038576, FBGN0035753, FBGN0031050, FBGN0035544, FBGN0025286, FBGN0030616, FBGN0019936, FBGN0020765, FBGN0039359, FBGN0031980, FBGN0015288, FBGN00047…	377	456	7918	2.39504	3.17323e-06	1.58662e-06	8.1521e-06
GOTERM_CC_FAT	GO:0033279~ribosomal subunit	31	5.9387	6.06893e-09	FBGN0033699, FBGN0031980, FBGN0015288, FBGN0011272, FBGN0039857, FBGN0034138, FBGN0004867, FBGN0004922, FBGN0003279, FBGN0036213, FBGN0037351, FBGN0002590, FBGN0039713, FBGN0002622, FBGN0033912, FBGN0030692, FBGN0011284, FBGN0036825, FBGN0066084, FBGN0036774, FBGN0064225, FBGN0010078, FBGN0020910, FBGN0035753, FBGN0017545, FBGN0025286, FBGN0030616, FBGN0019936, FBGN0010411, FBGN0031035, FBGN00393…	273	164	4786	3.31381	1.89957e-06	3.79915e-07	8.16237e-06
GOTERM_CC_FAT	GO:0030529~ribonucleoprotein complex	50	9.57854	1.82028e-08	FBGN0033699, FBGN0031492, FBGN0039274, FBGN0011272, FBGN0030063, FBGN0004867, FBGN0036213, FBGN0003279, FBGN0002590, FBGN0037351, FBGN0014027, FBGN0002622, FBGN0031287, FBGN0036774, FBGN0066084, FBGN0003031, FBGN0064225, FBGN0010078, FBGN0035753, FBGN0025286, FBGN0030616, FBGN0019936, FBGN0035121, FBGN0039359, FBGN0037833, FBGN0031980, FBGN0015288, FBGN0039857, FBGN0034138, FBGN0036277, FBGN00049…	273	379	4786	2.31281	5.69747e-06	9.4958e-07	2.44818e-05
GOTERM_BP_FAT	GO:0000226~microtubule cytoskeleton organization	36	6.89655	8.0712e-08	FBGN0033699, FBGN0031980, FBGN0002736, FBGN0015288, FBGN0029629, FBGN0040232, FBGN0004436, FBGN0011272, FBGN0010349, FBGN0039857, FBGN0034138, FBGN0027889, FBGN0004922, FBGN0036213, FBGN0041161, FBGN0000559, FBGN0002590, FBGN0026170, FBGN0004907, FBGN0038464, FBGN0003884, FBGN0004873, FBGN0016978, FBGN0003676, FBGN0036825, FBGN0011284, FBGN0032006, FBGN0004103, FBGN0010078, FBGN0028695, FBGN00209…	350	298	7937	2.73952	0.000129777	2.59566e-05	0.000135233
GOTERM_BP_FAT	GO:0007010~cytoskeleton organization	47	9.00383	1.36129e-07	FBGN0033699, FBGN0000046, FBGN0031980, FBGN0015288, FBGN0002736, FBGN0029629, FBGN0004603, FBGN0040232, FBGN0000308, FBGN0004436, FBGN0082582, FBGN0011272, FBGN0010349, FBGN0034138, FBGN0039857, FBGN0027889, FBGN0004922, FBGN0043884, FBGN0041161, FBGN0036213, FBGN0000559, FBGN0034072, FBGN0002590, FBGN0026170, FBGN0004907, FBGN0038464, FBGN0003884, FBGN0004873, FBGN0016978, FBGN0003676, FBGN00368…	350	465	7937	2.2921	0.000218872	3.6482e-05	0.000228085
GOTERM_CC_FAT	GO:0022625~cytosolic large ribosomal subunit	16	3.06513	2.15593e-07	FBGN0031980, FBGN0036825, FBGN0066084, FBGN0015288, FBGN0064225, FBGN0020910, FBGN0010078, FBGN0035753, FBGN0011272, FBGN0039857, FBGN0003279, FBGN0036213, FBGN0037351, FBGN0025286, FBGN0030616, FBGN0039359	273	55	4786	5.09997	6.74785e-05	9.64006e-06	0.000289961
GOTERM_BP_FAT	GO:0000278~mitotic cell cycle	39	7.47126	3.15917e-07	FBGN0000063, FBGN0033699, FBGN0031980, FBGN0015288, FBGN0029629, FBGN0040232, FBGN0004436, FBGN0052438, FBGN0011272, FBGN0010349, FBGN0039857, FBGN0034138, FBGN0027889, FBGN0004922, FBGN0036213, FBGN0000559, FBGN0002590, FBGN0026170, FBGN0032698, FBGN0004907, FBGN0038464, FBGN0003884, FBGN0016978, FBGN0003676, FBGN0036825, FBGN0011284, FBGN0004103, FBGN0032006, FBGN0010078, FBGN0028695, FBGN00209…	350	358	7937	2.47042	0.000507866	7.25681e-05	0.000529321
GOTERM_CC_FAT	GO:0022627~cytosolic small ribosomal subunit	13	2.49042	6.38917e-07	FBGN0033699, FBGN0011284, FBGN0034138, FBGN0017545, FBGN0004922, FBGN0004867, FBGN0002590, FBGN0019936, FBGN0039713, FBGN0010411, FBGN0002622, FBGN0033912, FBGN0031035	273	38	4786	5.99749	0.000199961	2.49973e-05	0.000859303
GOTERM_BP_FAT	GO:0007017~microtubule-based process	40	7.66284	2.8032e-06	FBGN0033699, FBGN0031980, FBGN0015288, FBGN0002736, FBGN0029629, FBGN0040232, FBGN0004436, FBGN0011272, FBGN0010349, FBGN0039857, FBGN0034138, FBGN0027889, FBGN0004922, FBGN0036213, FBGN0041161, FBGN0000559, FBGN0002590, FBGN0026170, FBGN0004907, FBGN0038464, FBGN0010235, FBGN0003884, FBGN0004873, FBGN0016978, FBGN0003676, FBGN0036825, FBGN0011284, FBGN0032006, FBGN0004103, FBGN0010078, FBGN00209…	350	406	7937	2.2342	0.00449741	0.000563286	0.00469668
GOTERM_CC_FAT	GO:0015935~small ribosomal subunit	15	2.87356	1.68233e-05	FBGN0033699, FBGN0011284, FBGN0036774, FBGN0034138, FBGN0017545, FBGN0004922, FBGN0004867, FBGN0002590, FBGN0019936, FBGN0039713, FBGN0010411, FBGN0002622, FBGN0031035, FBGN0033912, FBGN0030692	273	67	4786	3.92488	0.00525189	0.00058491	0.022624
GOTERM_BP_FAT	GO:0000279~M phase	40	7.66284	0.000118823	FBGN0000063, FBGN0033699, FBGN0031980, FBGN0015288, FBGN0029629, FBGN0040232, FBGN0004436, FBGN0052438, FBGN0011272, FBGN0010349, FBGN0039857, FBGN0034138, FBGN0027889, FBGN0004922, FBGN0036213, FBGN0000559, FBGN0002590, FBGN0026170, FBGN0032698, FBGN0038464, FBGN0015374, FBGN0003884, FBGN0004873, FBGN0016978, FBGN0003676, FBGN0036825, FBGN0011284, FBGN0032006, FBGN0004103, FBGN0010078, FBGN00286…	350	478	7937	1.89767	0.173932	0.0210072	0.198902
GOTERM_BP_FAT	GO:0022403~cell cycle phase	40	7.66284	0.000257239	FBGN0000063, FBGN0033699, FBGN0031980, FBGN0015288, FBGN0029629, FBGN0040232, FBGN0004436, FBGN0052438, FBGN0011272, FBGN0010349, FBGN0039857, FBGN0034138, FBGN0027889, FBGN0004922, FBGN0036213, FBGN0000559, FBGN0002590, FBGN0026170, FBGN0032698, FBGN0038464, FBGN0015374, FBGN0003884, FBGN0004873, FBGN0016978, FBGN0003676, FBGN0036825, FBGN0011284, FBGN0032006, FBGN0004103, FBGN0010078, FBGN00286…	350	496	7937	1.8288	0.338796	0.0405253	0.430133
GOTERM_CC_FAT	GO:0015934~large ribosomal subunit	16	3.06513	0.000558874	FBGN0031980, FBGN0036825, FBGN0066084, FBGN0015288, FBGN0064225, FBGN0020910, FBGN0010078, FBGN0035753, FBGN0011272, FBGN0039857, FBGN0003279, FBGN0036213, FBGN0037351, FBGN0025286, FBGN0030616, FBGN0039359	273	102	4786	2.74998	0.160523	0.0173454	0.749044
GOTERM_CC_FAT	GO:0005829~cytosol	42	8.04598	0.000742898	FBGN0033699, FBGN0031980, FBGN0031479, FBGN0015288, FBGN0011272, FBGN0034138, FBGN0039857, FBGN0030503, FBGN0004867, FBGN0004922, FBGN0003279, FBGN0036213, FBGN0000559, FBGN0037351, FBGN0002590, FBGN0000579, FBGN0000556, FBGN0039713, FBGN0002622, FBGN0033912, FBGN0003676, FBGN0036825, FBGN0033520, FBGN0011284, FBGN0066084, FBGN0064225, FBGN0010078, FBGN0020910, FBGN0028695, FBGN0029133, FBGN00357…	273	437	4786	1.68491	0.20754	0.0209247	0.994548
GOTERM_BP_FAT	GO:0022402~cell cycle process	41	7.85441	0.000923604	FBGN0000063, FBGN0033699, FBGN0031980, FBGN0015288, FBGN0029629, FBGN0040232, FBGN0000308, FBGN0004436, FBGN0052438, FBGN0011272, FBGN0010349, FBGN0039857, FBGN0034138, FBGN0027889, FBGN0004922, FBGN0036213, FBGN0000559, FBGN0002590, FBGN0026170, FBGN0032698, FBGN0038464, FBGN0015374, FBGN0003884, FBGN0004873, FBGN0016978, FBGN0003676, FBGN0036825, FBGN0011284, FBGN0032006, FBGN0004103, FBGN00100…	350	547	7937	1.69975	0.773688	0.116461	1.5363
GOTERM_BP_FAT	GO:0006412~translation	39	7.47126	0.0012649	FBGN0033699, FBGN0031980, FBGN0015288, FBGN0029629, FBGN0011272, FBGN0039857, FBGN0034138, FBGN0030063, FBGN0004867, FBGN0004922, FBGN0003279, FBGN0036213, FBGN0000559, FBGN0037351, FBGN0002590, FBGN0000556, FBGN0014027, FBGN0039713, FBGN0002622, FBGN0033912, FBGN0030692, FBGN0036825, FBGN0011284, FBGN0066084, FBGN0036774, FBGN0064225, FBGN0010078, FBGN0020910, FBGN0032050, FBGN0035753, FBGN00036…	350	520	7937	1.70079	0.869351	0.144917	2.09836
GOTERM_BP_FAT	GO:0007049~cell cycle	44	8.42912	0.00150936	FBGN0000063, FBGN0033699, FBGN0031980, FBGN0015288, FBGN0029629, FBGN0040232, FBGN0000308, FBGN0004436, FBGN0052438, FBGN0011272, FBGN0010349, FBGN0034138, FBGN0039857, FBGN0027889, FBGN0004922, FBGN0036213, FBGN0039904, FBGN0000559, FBGN0002590, FBGN0026170, FBGN0032698, FBGN0004907, FBGN0038464, FBGN0015374, FBGN0003884, FBGN0004873, FBGN0016978, FBGN0003676, FBGN0036825, FBGN0011284, FBGN00320…	350	616	7937	1.6198	0.911866	0.149496	2.4991
GOTERM_CC_FAT	GO:0043228~non-membrane-bounded organelle	70	13.41	0.0111578	FBGN0033699, FBGN0000046, FBGN0000308, FBGN0040232, FBGN0082582, FBGN0052438, FBGN0031657, FBGN0011272, FBGN0010348, FBGN0010349, FBGN0027889, FBGN0030063, FBGN0004867, FBGN0036213, FBGN0003279, FBGN0002590, FBGN0037351, FBGN0032698, FBGN0014027, FBGN0002622, FBGN0003884, FBGN0010235, FBGN0066084, FBGN0036774, FBGN0064225, FBGN0010078, FBGN0040078, FBGN0038576, FBGN0020503, FBGN0035753, FBGN00310…	273	943	4786	1.30136	0.970163	0.25373	14.0074
GOTERM_CC_FAT	GO:0043232~intracellular non-membrane-bounded organelle	70	13.41	0.0111578	FBGN0033699, FBGN0000046, FBGN0000308, FBGN0040232, FBGN0082582, FBGN0052438, FBGN0031657, FBGN0011272, FBGN0010348, FBGN0010349, FBGN0027889, FBGN0030063, FBGN0004867, FBGN0036213, FBGN0003279, FBGN0002590, FBGN0037351, FBGN0032698, FBGN0014027, FBGN0002622, FBGN0003884, FBGN0010235, FBGN0066084, FBGN0036774, FBGN0064225, FBGN0010078, FBGN0040078, FBGN0038576, FBGN0020503, FBGN0035753, FBGN00310…	273	943	4786	1.30136	0.970163	0.25373	14.0074
Annotation Cluster 2	Enrichment Score: 2.7949836978029072
Category	Term	Count	%	PValue	Genes	List Total	Pop Hits	Pop Total	Fold Enrichment	Bonferroni	Benjamini	FDR
SP_PIR_KEYWORDS	P-loop	9	1.72414	0.000159021	FBGN0003067, FBGN0000559, FBGN0000384, FBGN0001123, FBGN0004512, FBGN0003600, FBGN0010348, FBGN0010349, FBGN0010246	509	41	12980	5.59778	0.0395896	0.00575404	0.206902
SP_PIR_KEYWORDS	nucleotide binding	8	1.53257	0.000818229	FBGN0000559, FBGN0000384, FBGN0001123, FBGN0004512, FBGN0003600, FBGN0010348, FBGN0010349, FBGN0010246	509	40	12980	5.1002	0.187724	0.017177	1.06039
SP_PIR_KEYWORDS	GTP binding	5	0.957854	0.0045801	FBGN0003067, FBGN0000559, FBGN0000384, FBGN0001123, FBGN0003600	509	18	12980	7.08361	0.688394	0.0702839	5.80334
UP_SEQ_FEATURE	nucleotide phosphate-binding region:GTP	10	1.91571	0.0110882	FBGN0020255, FBGN0003067, FBGN0000559, FBGN0000384, FBGN0000556, FBGN0001123, FBGN0003600, FBGN0003884, FBGN0010348, FBGN0030151	184	61	2975	2.65057	0.998393	0.998393	15.1086
Annotation Cluster 3	Enrichment Score: 2.1565010122980417
Category	Term	Count	%	PValue	Genes	List Total	Pop Hits	Pop Total	Fold Enrichment	Bonferroni	Benjamini	FDR
GOTERM_BP_FAT	GO:0016192~vesicle-mediated transport	33	6.32184	0.000473682	FBGN0003210, FBGN0053526, FBGN0033159, FBGN0027594, FBGN0033452, FBGN0010348, FBGN0014859, FBGN0025617, FBGN0027103, FBGN0001219, FBGN0004868, FBGN0011693, FBGN0026192, FBGN0026170, FBGN0015816, FBGN0019830, FBGN0037702, FBGN0003676, FBGN0004892, FBGN0004103, FBGN0016700, FBGN0036180, FBGN0005198, FBGN0035756, FBGN0052113, FBGN0013948, FBGN0031304, FBGN0039687, FBGN0024509, FBGN0004179, FBGN00140…	350	391	7937	1.91393	0.533203	0.066916	0.790703
GOTERM_BP_FAT	GO:0006897~endocytosis	22	4.21456	0.00467634	FBGN0003210, FBGN0053526, FBGN0019830, FBGN0003676, FBGN0004892, FBGN0004103, FBGN0036180, FBGN0027594, FBGN0033159, FBGN0005198, FBGN0014859, FBGN0010348, FBGN0013948, FBGN0011693, FBGN0026192, FBGN0031304, FBGN0039687, FBGN0026170, FBGN0004179, FBGN0015816, FBGN0014010, FBGN0027363	350	258	7937	1.93371	0.999467	0.313987	7.55313
GOTERM_BP_FAT	GO:0010324~membrane invagination	22	4.21456	0.00467634	FBGN0003210, FBGN0053526, FBGN0019830, FBGN0003676, FBGN0004892, FBGN0004103, FBGN0036180, FBGN0027594, FBGN0033159, FBGN0005198, FBGN0014859, FBGN0010348, FBGN0013948, FBGN0011693, FBGN0026192, FBGN0031304, FBGN0039687, FBGN0026170, FBGN0004179, FBGN0015816, FBGN0014010, FBGN0027363	350	258	7937	1.93371	0.999467	0.313987	7.55313
GOTERM_BP_FAT	GO:0006909~phagocytosis	17	3.2567	0.012987	FBGN0053526, FBGN0019830, FBGN0003676, FBGN0004892, FBGN0004103, FBGN0036180, FBGN0027594, FBGN0033159, FBGN0005198, FBGN0014859, FBGN0013948, FBGN0011693, FBGN0026192, FBGN0031304, FBGN0039687, FBGN0026170, FBGN0015816	350	197	7937	1.95691	1	0.503743	19.6697
GOTERM_BP_FAT	GO:0016044~membrane organization	23	4.40613	0.0238695	FBGN0003210, FBGN0053526, FBGN0019830, FBGN0003676, FBGN0004892, FBGN0004103, FBGN0036180, FBGN0027594, FBGN0033159, FBGN0005198, FBGN0014859, FBGN0010348, FBGN0013948, FBGN0011693, FBGN0026192, FBGN0031304, FBGN0039687, FBGN0024509, FBGN0026170, FBGN0004179, FBGN0015816, FBGN0014010, FBGN0027363	350	319	7937	1.63503	1	0.621369	33.288
GOTERM_BP_FAT	GO:0006911~phagocytosis, engulfment	15	2.87356	0.0358381	FBGN0053526, FBGN0019830, FBGN0003676, FBGN0004892, FBGN0004103, FBGN0036180, FBGN0005198, FBGN0014859, FBGN0013948, FBGN0011693, FBGN0031304, FBGN0039687, FBGN0026192, FBGN0026170, FBGN0015816	350	187	7937	1.81902	1	0.690783	45.746
Annotation Cluster 4	Enrichment Score: 1.889751812146631
Category	Term	Count	%	PValue	Genes	List Total	Pop Hits	Pop Total	Fold Enrichment	Bonferroni	Benjamini	FDR
SP_PIR_KEYWORDS	carbon-carbon lyase	4	0.766284	0.000561818	FBGN0000064, FBGN0003067, FBGN0005619, FBGN0000153	509	5	12980	20.4008	0.133022	0.0128927	0.729212
SP_PIR_KEYWORDS	carboxy-lyase	3	0.574713	0.00870301	FBGN0003067, FBGN0005619, FBGN0000153	509	4	12980	19.1257	0.891417	0.122433	10.7598
SP_PIR_KEYWORDS	lyase	10	1.91571	0.0499215	FBGN0000064, FBGN0052158, FBGN0034488, FBGN0003067, FBGN0000579, FBGN0030558, FBGN0005619, FBGN0000153, FBGN0033879, FBGN0033735	509	122	12980	2.09024	0.999998	0.325758	48.6721
GOTERM_MF_FAT	GO:0016831~carboxy-lyase activity	4	0.766284	0.113094	FBGN0034488, FBGN0003067, FBGN0005619, FBGN0000153	377	25	7918	3.36042	1	0.890368	82.8047
Annotation Cluster 5	Enrichment Score: 1.7739595232520076
Category	Term	Count	%	PValue	Genes	List Total	Pop Hits	Pop Total	Fold Enrichment	Bonferroni	Benjamini	FDR
GOTERM_BP_FAT	GO:0008104~protein localization	29	5.55556	0.00730796	FBGN0053526, FBGN0003210, FBGN0002736, FBGN0000308, FBGN0036928, FBGN0033452, FBGN0011584, FBGN0010348, FBGN0010349, FBGN0027103, FBGN0004868, FBGN0043884, FBGN0041161, FBGN0026192, FBGN0034072, FBGN0026170, FBGN0015816, FBGN0037702, FBGN0032005, FBGN0016700, FBGN0024889, FBGN0015794, FBGN0052113, FBGN0015791, FBGN0020255, FBGN0014877, FBGN0014010, FBGN0053547, FBGN0027363	350	392	7937	1.67765	0.999992	0.38825	11.5644
GOTERM_BP_FAT	GO:0015031~protein transport	22	4.21456	0.0107067	FBGN0003210, FBGN0053526, FBGN0037702, FBGN0032005, FBGN0016700, FBGN0036928, FBGN0024889, FBGN0015794, FBGN0033452, FBGN0011584, FBGN0010348, FBGN0010349, FBGN0015791, FBGN0027103, FBGN0004868, FBGN0020255, FBGN0014877, FBGN0026170, FBGN0015816, FBGN0014010, FBGN0053547, FBGN0027363	350	278	7937	1.79459	1	0.473279	16.503
GOTERM_BP_FAT	GO:0070727~cellular macromolecule localization	20	3.83142	0.0109726	FBGN0003210, FBGN0053526, FBGN0037702, FBGN0032005, FBGN0002736, FBGN0003721, FBGN0000308, FBGN0036928, FBGN0024889, FBGN0033452, FBGN0011584, FBGN0010349, FBGN0020255, FBGN0014877, FBGN0041161, FBGN0004838, FBGN0026170, FBGN0015816, FBGN0053547, FBGN0027363	350	244	7937	1.85878	1	0.469333	16.8781
GOTERM_BP_FAT	GO:0045184~establishment of protein localization	22	4.21456	0.0139006	FBGN0003210, FBGN0053526, FBGN0037702, FBGN0032005, FBGN0016700, FBGN0036928, FBGN0024889, FBGN0015794, FBGN0033452, FBGN0011584, FBGN0010348, FBGN0010349, FBGN0015791, FBGN0027103, FBGN0004868, FBGN0020255, FBGN0014877, FBGN0026170, FBGN0015816, FBGN0014010, FBGN0053547, FBGN0027363	350	285	7937	1.75052	1	0.505102	20.9064
GOTERM_BP_FAT	GO:0006886~intracellular protein transport	15	2.87356	0.0209001	FBGN0053526, FBGN0037702, FBGN0003210, FBGN0032005, FBGN0036928, FBGN0024889, FBGN0033452, FBGN0011584, FBGN0010349, FBGN0020255, FBGN0014877, FBGN0026170, FBGN0015816, FBGN0053547, FBGN0027363	350	174	7937	1.95493	1	0.600657	29.8051
GOTERM_BP_FAT	GO:0034613~cellular protein localization	15	2.87356	0.025951	FBGN0053526, FBGN0037702, FBGN0003210, FBGN0032005, FBGN0036928, FBGN0024889, FBGN0033452, FBGN0011584, FBGN0010349, FBGN0020255, FBGN0014877, FBGN0026170, FBGN0015816, FBGN0053547, FBGN0027363	350	179	7937	1.90032	1	0.617457	35.6319
GOTERM_BP_FAT	GO:0046907~intracellular transport	21	4.02299	0.0590455	FBGN0003210, FBGN0019830, FBGN0053526, FBGN0037702, FBGN0032005, FBGN0002736, FBGN0016700, FBGN0036928, FBGN0024889, FBGN0033452, FBGN0011584, FBGN0010348, FBGN0010349, FBGN0020255, FBGN0014877, FBGN0026170, FBGN0015816, FBGN0014010, FBGN0003360, FBGN0053547, FBGN0027363	350	313	7937	1.52147	1	0.783273	63.9304
Annotation Cluster 6	Enrichment Score: 1.5052722393714113
Category	Term	Count	%	PValue	Genes	List Total	Pop Hits	Pop Total	Fold Enrichment	Bonferroni	Benjamini	FDR
SP_PIR_KEYWORDS	gtp-binding	15	2.87356	0.00255946	FBGN0016700, FBGN0000384, FBGN0015794, FBGN0003600, FBGN0010348, FBGN0030151, FBGN0015791, FBGN0020255, FBGN0003067, FBGN0000559, FBGN0000556, FBGN0001123, FBGN0003884, FBGN0014010, FBGN0004888	509	152	12980	2.51654	0.478443	0.0454311	3.28248
UP_SEQ_FEATURE	nucleotide phosphate-binding region:GTP	10	1.91571	0.0110882	FBGN0020255, FBGN0003067, FBGN0000559, FBGN0000384, FBGN0000556, FBGN0001123, FBGN0003600, FBGN0003884, FBGN0010348, FBGN0030151	184	61	2975	2.65057	0.998393	0.998393	15.1086
GOTERM_MF_FAT	GO:0005525~GTP binding	15	2.87356	0.0434602	FBGN0016700, FBGN0000384, FBGN0015794, FBGN0003600, FBGN0010348, FBGN0030151, FBGN0015791, FBGN0020255, FBGN0003067, FBGN0000559, FBGN0000556, FBGN0001123, FBGN0003884, FBGN0014010, FBGN0004888	377	178	7918	1.76989	1	0.857958	47.8888
GOTERM_MF_FAT	GO:0003924~GTPase activity	12	2.29885	0.0445472	FBGN0020255, FBGN0000559, FBGN0016700, FBGN0000384, FBGN0000556, FBGN0001123, FBGN0014010, FBGN0003600, FBGN0003884, FBGN0015794, FBGN0010348, FBGN0015791	377	130	7918	1.93871	1	0.84411	48.7508
GOTERM_MF_FAT	GO:0032561~guanyl ribonucleotide binding	15	2.87356	0.0488344	FBGN0016700, FBGN0000384, FBGN0015794, FBGN0003600, FBGN0010348, FBGN0030151, FBGN0015791, FBGN0020255, FBGN0003067, FBGN0000559, FBGN0000556, FBGN0001123, FBGN0003884, FBGN0014010, FBGN0004888	377	181	7918	1.74055	1	0.813936	52.0225
GOTERM_MF_FAT	GO:0019001~guanyl nucleotide binding	15	2.87356	0.0507243	FBGN0016700, FBGN0000384, FBGN0015794, FBGN0003600, FBGN0010348, FBGN0030151, FBGN0015791, FBGN0020255, FBGN0003067, FBGN0000559, FBGN0000556, FBGN0001123, FBGN0003884, FBGN0014010, FBGN0004888	377	182	7918	1.73099	1	0.808206	53.4021
INTERPRO	IPR005225:Small GTP-binding protein	7	1.341	0.213418	FBGN0020255, FBGN0000559, FBGN0016700, FBGN0014010, FBGN0015794, FBGN0010348, FBGN0015791	472	87	10196	1.73807	1	0.999398	97.5831
Annotation Cluster 7	Enrichment Score: 1.4695021876669856
Category	Term	Count	%	PValue	Genes	List Total	Pop Hits	Pop Total	Fold Enrichment	Bonferroni	Benjamini	FDR
GOTERM_BP_FAT	GO:0044093~positive regulation of molecular function	10	1.91571	0.00407676	FBGN0013948, FBGN0004573, FBGN0004625, FBGN0038980, FBGN0026170, FBGN0004907, FBGN0005198, FBGN0001123, FBGN0045073, FBGN0011582	350	72	7937	3.1496	0.998597	0.305758	6.61561
GOTERM_BP_FAT	GO:0007190~activation of adenylate cyclase activity	4	0.766284	0.00580812	FBGN0004573, FBGN0038980, FBGN0001123, FBGN0011582	350	9	7937	10.0787	0.999914	0.359837	9.29876
GOTERM_BP_FAT	GO:0043085~positive regulation of catalytic activity	9	1.72414	0.00663526	FBGN0013948, FBGN0004573, FBGN0004625, FBGN0038980, FBGN0026170, FBGN0004907, FBGN0005198, FBGN0001123, FBGN0011582	350	64	7937	3.18897	0.999978	0.372139	10.5549
GOTERM_BP_FAT	GO:0045762~positive regulation of adenylate cyclase activity	4	0.766284	0.00802951	FBGN0004573, FBGN0038980, FBGN0001123, FBGN0011582	350	10	7937	9.07086	0.999998	0.404612	12.6352
GOTERM_BP_FAT	GO:0031281~positive regulation of cyclase activity	4	0.766284	0.00802951	FBGN0004573, FBGN0038980, FBGN0001123, FBGN0011582	350	10	7937	9.07086	0.999998	0.404612	12.6352
GOTERM_BP_FAT	GO:0051349~positive regulation of lyase activity	4	0.766284	0.0106851	FBGN0004573, FBGN0038980, FBGN0001123, FBGN0011582	350	11	7937	8.24623	1	0.48541	16.4723
GOTERM_BP_FAT	GO:0045761~regulation of adenylate cyclase activity	4	0.766284	0.013789	FBGN0004573, FBGN0038980, FBGN0001123, FBGN0011582	350	12	7937	7.55905	1	0.513358	20.7564
GOTERM_BP_FAT	GO:0031279~regulation of cyclase activity	4	0.766284	0.013789	FBGN0004573, FBGN0038980, FBGN0001123, FBGN0011582	350	12	7937	7.55905	1	0.513358	20.7564
GOTERM_BP_FAT	GO:0030799~regulation of cyclic nucleotide metabolic process	4	0.766284	0.013789	FBGN0004573, FBGN0038980, FBGN0001123, FBGN0011582	350	12	7937	7.55905	1	0.513358	20.7564
GOTERM_BP_FAT	GO:0030802~regulation of cyclic nucleotide biosynthetic process	4	0.766284	0.013789	FBGN0004573, FBGN0038980, FBGN0001123, FBGN0011582	350	12	7937	7.55905	1	0.513358	20.7564
GOTERM_BP_FAT	GO:0030808~regulation of nucleotide biosynthetic process	4	0.766284	0.013789	FBGN0004573, FBGN0038980, FBGN0001123, FBGN0011582	350	12	7937	7.55905	1	0.513358	20.7564
GOTERM_BP_FAT	GO:0030814~regulation of cAMP metabolic process	4	0.766284	0.013789	FBGN0004573, FBGN0038980, FBGN0001123, FBGN0011582	350	12	7937	7.55905	1	0.513358	20.7564
GOTERM_BP_FAT	GO:0030817~regulation of cAMP biosynthetic process	4	0.766284	0.013789	FBGN0004573, FBGN0038980, FBGN0001123, FBGN0011582	350	12	7937	7.55905	1	0.513358	20.7564
GOTERM_BP_FAT	GO:0051339~regulation of lyase activity	4	0.766284	0.0173512	FBGN0004573, FBGN0038980, FBGN0001123, FBGN0011582	350	13	7937	6.97758	1	0.552536	25.4181
GOTERM_BP_FAT	GO:0006140~regulation of nucleotide metabolic process	4	0.766284	0.0213772	FBGN0004573, FBGN0038980, FBGN0001123, FBGN0011582	350	14	7937	6.47918	1	0.599243	30.3759
GOTERM_BP_FAT	GO:0007189~activation of adenylate cyclase activity by G-protein signaling pathway	3	0.574713	0.0257115	FBGN0004573, FBGN0038980, FBGN0011582	350	6	7937	11.3386	1	0.631111	35.3662
GOTERM_BP_FAT	GO:0010579~positive regulation of adenylate cyclase activity by G-protein signaling pathway	3	0.574713	0.0257115	FBGN0004573, FBGN0038980, FBGN0011582	350	6	7937	11.3386	1	0.631111	35.3662
GOTERM_BP_FAT	GO:0010578~regulation of adenylate cyclase activity involved in G-protein signaling	3	0.574713	0.0257115	FBGN0004573, FBGN0038980, FBGN0011582	350	6	7937	11.3386	1	0.631111	35.3662
GOTERM_BP_FAT	GO:0007187~G-protein signaling, coupled to cyclic nucleotide second messenger	3	0.574713	0.0686937	FBGN0004573, FBGN0038980, FBGN0011582	350	10	7937	6.80314	1	0.800468	69.6511
GOTERM_BP_FAT	GO:0007188~G-protein signaling, coupled to cAMP nucleotide second messenger	3	0.574713	0.0686937	FBGN0004573, FBGN0038980, FBGN0011582	350	10	7937	6.80314	1	0.800468	69.6511
GOTERM_BP_FAT	GO:0051345~positive regulation of hydrolase activity	4	0.766284	0.0779132	FBGN0013948, FBGN0004625, FBGN0038980, FBGN0005198	350	23	7937	3.94385	1	0.812173	74.3109
GOTERM_BP_FAT	GO:0019933~cAMP-mediated signaling	3	0.574713	0.154484	FBGN0004573, FBGN0038980, FBGN0011582	350	16	7937	4.25196	1	0.902332	93.9894
GOTERM_BP_FAT	GO:0019932~second-messenger-mediated signaling	4	0.766284	0.164579	FBGN0004573, FBGN0004625, FBGN0038980, FBGN0011582	350	32	7937	2.83464	1	0.90834	95.0851
GOTERM_BP_FAT	GO:0019935~cyclic-nucleotide-mediated signaling	3	0.574713	0.17025	FBGN0004573, FBGN0038980, FBGN0011582	350	17	7937	4.00185	1	0.909356	95.6151
GOTERM_MF_FAT	GO:0008227~amine receptor activity	3	0.574713	0.298902	FBGN0004573, FBGN0038980, FBGN0011582	377	23	7918	2.73948	1	0.974944	99.4533
KEGG_PATHWAY	dme04080:Neuroactive ligand-receptor interaction	4	0.766284	0.44012	FBGN0004573, FBGN0011554, FBGN0036934, FBGN0011582	143	35	2054	1.64156	1	0.992042	99.7729
INTERPRO	IPR017452:GPCR, rhodopsin-like superfamily	4	0.766284	0.688745	FBGN0004573, FBGN0038980, FBGN0036934, FBGN0011582	472	76	10196	1.13693	1	0.999999	100
INTERPRO	IPR000276:7TM GPCR, rhodopsin-like	4	0.766284	0.766003	FBGN0004573, FBGN0038980, FBGN0036934, FBGN0011582	472	86	10196	1.00473	1	1	100
Annotation Cluster 8	Enrichment Score: 1.3624097601723637
Category	Term	Count	%	PValue	Genes	List Total	Pop Hits	Pop Total	Fold Enrichment	Bonferroni	Benjamini	FDR
INTERPRO	IPR015421:Pyridoxal phosphate-dependent transferase, major region, subdomain 1	6	1.14943	0.0167659	FBGN0037955, FBGN0030558, FBGN0005619, FBGN0000153, FBGN0036927, FBGN0036381	472	33	10196	3.92758	1	0.999333	23.0645
SP_PIR_KEYWORDS	pyridoxal phosphate	5	0.957854	0.0174889	FBGN0030558, FBGN0005619, FBGN0000153, FBGN0036927, FBGN0036381	509	26	12980	4.90404	0.988683	0.220398	20.5292
GOTERM_MF_FAT	GO:0070279~vitamin B6 binding	6	1.14943	0.0359013	FBGN0037955, FBGN0030558, FBGN0005619, FBGN0000153, FBGN0036927, FBGN0036381	377	39	7918	3.23118	1	0.90169	41.5107
GOTERM_MF_FAT	GO:0030170~pyridoxal phosphate binding	6	1.14943	0.0359013	FBGN0037955, FBGN0030558, FBGN0005619, FBGN0000153, FBGN0036927, FBGN0036381	377	39	7918	3.23118	1	0.90169	41.5107
GOTERM_MF_FAT	GO:0008483~transaminase activity	4	0.766284	0.0375351	FBGN0037955, FBGN0030558, FBGN0036927, FBGN0036381	377	16	7918	5.25066	1	0.887468	42.9479
GOTERM_MF_FAT	GO:0019842~vitamin binding	10	1.91571	0.0449761	FBGN0034488, FBGN0037955, FBGN0039827, FBGN0032783, FBGN0030558, FBGN0031913, FBGN0005619, FBGN0000153, FBGN0036927, FBGN0036381	377	99	7918	2.12148	1	0.826536	49.0872
GOTERM_MF_FAT	GO:0016769~transferase activity, transferring nitrogenous groups	4	0.766284	0.0749777	FBGN0037955, FBGN0030558, FBGN0036927, FBGN0036381	377	21	7918	4.00051	1	0.831377	68.1225
GOTERM_MF_FAT	GO:0048037~cofactor binding	12	2.29885	0.263608	FBGN0034488, FBGN0037955, FBGN0039827, FBGN0030596, FBGN0030558, FBGN0038349, FBGN0005619, FBGN0037749, FBGN0000153, FBGN0027291, FBGN0036927, FBGN0036381	377	185	7918	1.36233	1	0.973749	98.8764
Annotation Cluster 9	Enrichment Score: 1.342844298474871
Category	Term	Count	%	PValue	Genes	List Total	Pop Hits	Pop Total	Fold Enrichment	Bonferroni	Benjamini	FDR
GOTERM_BP_FAT	GO:0006662~glycerol ether metabolic process	4	0.766284	0.013789	FBGN0004625, FBGN0036449, FBGN0032904, FBGN0040070	350	12	7937	7.55905	1	0.513358	20.7564
GOTERM_BP_FAT	GO:0018904~organic ether metabolic process	4	0.766284	0.013789	FBGN0004625, FBGN0036449, FBGN0032904, FBGN0040070	350	12	7937	7.55905	1	0.513358	20.7564
GOTERM_BP_FAT	GO:0006639~acylglycerol metabolic process	3	0.574713	0.0452825	FBGN0004625, FBGN0036449, FBGN0032904	350	8	7937	8.50393	1	0.742003	53.9953
GOTERM_BP_FAT	GO:0006638~neutral lipid metabolic process	3	0.574713	0.0452825	FBGN0004625, FBGN0036449, FBGN0032904	350	8	7937	8.50393	1	0.742003	53.9953
GOTERM_BP_FAT	GO:0046486~glycerolipid metabolic process	4	0.766284	0.495281	FBGN0004625, FBGN0036449, FBGN0023545, FBGN0032904	350	60	7937	1.51181	1	0.987479	99.9989
Annotation Cluster 10	Enrichment Score: 1.222357941018463
Category	Term	Count	%	PValue	Genes	List Total	Pop Hits	Pop Total	Fold Enrichment	Bonferroni	Benjamini	FDR
SP_PIR_KEYWORDS	LIM domain	5	0.957854	0.0425306	FBGN0032196, FBGN0034223, FBGN0039055, FBGN0013751, FBGN0030530	509	34	12980	3.75014	0.999984	0.316592	43.2217
SMART	SM00132:LIM	5	0.957854	0.066428	FBGN0032196, FBGN0034223, FBGN0039055, FBGN0013751, FBGN0030530	214	35	4824	3.22029	0.999982	0.887617	56.356
INTERPRO	IPR001781:Zinc finger, LIM-type	5	0.957854	0.0761857	FBGN0032196, FBGN0034223, FBGN0039055, FBGN0013751, FBGN0030530	472	35	10196	3.08596	1	0.998945	70.738
Annotation Cluster 11	Enrichment Score: 1.1915100159431724
Category	Term	Count	%	PValue	Genes	List Total	Pop Hits	Pop Total	Fold Enrichment	Bonferroni	Benjamini	FDR
UP_SEQ_FEATURE	repeat:LRR 7	4	0.766284	0.0199215	FBGN0023090, FBGN0000709, FBGN0003425, FBGN0026178	184	10	2975	6.46739	0.999991	0.996989	25.5919
UP_SEQ_FEATURE	repeat:LRR 8	4	0.766284	0.0199215	FBGN0023090, FBGN0000709, FBGN0003425, FBGN0026178	184	10	2975	6.46739	0.999991	0.996989	25.5919
SP_PIR_KEYWORDS	leucine-rich repeat	8	1.53257	0.0347184	FBGN0039728, FBGN0023090, FBGN0000709, FBGN0013272, FBGN0003425, FBGN0031016, FBGN0026178, FBGN0034476	509	79	12980	2.58238	0.999873	0.301631	36.8834
UP_SEQ_FEATURE	repeat:LRR 6	4	0.766284	0.0414423	FBGN0023090, FBGN0000709, FBGN0003425, FBGN0026178	184	13	2975	4.97492	1	0.992436	46.3007
UP_SEQ_FEATURE	repeat:LRR 5	4	0.766284	0.0414423	FBGN0023090, FBGN0000709, FBGN0003425, FBGN0026178	184	13	2975	4.97492	1	0.992436	46.3007
UP_SEQ_FEATURE	repeat:LRR 13	3	0.574713	0.0643985	FBGN0000709, FBGN0003425, FBGN0026178	184	7	2975	6.92935	1	0.998341	62.3886
UP_SEQ_FEATURE	repeat:LRR 14	3	0.574713	0.0643985	FBGN0000709, FBGN0003425, FBGN0026178	184	7	2975	6.92935	1	0.998341	62.3886
UP_SEQ_FEATURE	repeat:LRR 15	3	0.574713	0.0643985	FBGN0000709, FBGN0003425, FBGN0026178	184	7	2975	6.92935	1	0.998341	62.3886
UP_SEQ_FEATURE	repeat:LRR 4	4	0.766284	0.0709259	FBGN0023090, FBGN0000709, FBGN0003425, FBGN0026178	184	16	2975	4.04212	1	0.997675	66.0646
UP_SEQ_FEATURE	repeat:LRR 12	3	0.574713	0.0824691	FBGN0000709, FBGN0003425, FBGN0026178	184	8	2975	6.06318	1	0.997986	71.7584
UP_SEQ_FEATURE	repeat:LRR 11	3	0.574713	0.0824691	FBGN0000709, FBGN0003425, FBGN0026178	184	8	2975	6.06318	1	0.997986	71.7584
UP_SEQ_FEATURE	repeat:LRR 10	3	0.574713	0.101861	FBGN0000709, FBGN0003425, FBGN0026178	184	9	2975	5.38949	1	0.99898	79.365
UP_SEQ_FEATURE	repeat:LRR 9	3	0.574713	0.101861	FBGN0000709, FBGN0003425, FBGN0026178	184	9	2975	5.38949	1	0.99898	79.365
UP_SEQ_FEATURE	repeat:LRR 3	4	0.766284	0.107424	FBGN0023090, FBGN0000709, FBGN0003425, FBGN0026178	184	19	2975	3.40389	1	0.99858	81.165
INTERPRO	IPR001611:Leucine-rich repeat	8	1.53257	0.111691	FBGN0039728, FBGN0030357, FBGN0000709, FBGN0013272, FBGN0003425, FBGN0031016, FBGN0026178, FBGN0034476	472	88	10196	1.96379	1	0.999622	84.0648
UP_SEQ_FEATURE	repeat:LRR 1	4	0.766284	0.120933	FBGN0023090, FBGN0000709, FBGN0003425, FBGN0026178	184	20	2975	3.2337	1	0.998842	84.9454
UP_SEQ_FEATURE	repeat:LRR 2	4	0.766284	0.120933	FBGN0023090, FBGN0000709, FBGN0003425, FBGN0026178	184	20	2975	3.2337	1	0.998842	84.9454
Annotation Cluster 12	Enrichment Score: 1.1681819465999723
Category	Term	Count	%	PValue	Genes	List Total	Pop Hits	Pop Total	Fold Enrichment	Bonferroni	Benjamini	FDR
GOTERM_MF_FAT	GO:0003779~actin binding	13	2.49042	0.0128565	FBGN0004873, FBGN0003721, FBGN0000308, FBGN0037590, FBGN0082582, FBGN0020503, FBGN0031050, FBGN0030530, FBGN0029903, FBGN0033109, FBGN0000709, FBGN0035499, FBGN0010246	377	122	7918	2.23799	0.999382	0.708129	17.2888
SP_PIR_KEYWORDS	actin-binding	6	1.14943	0.0330039	FBGN0004873, FBGN0003721, FBGN0000709, FBGN0000308, FBGN0020503, FBGN0010246	509	46	12980	3.32622	0.999801	0.298956	35.4077
GOTERM_CC_FAT	GO:0015629~actin cytoskeleton	10	1.91571	0.0572027	FBGN0033109, FBGN0000046, FBGN0002772, FBGN0003721, FBGN0035499, FBGN0000308, FBGN0038576, FBGN0031050, FBGN0003514, FBGN0010246	273	87	4786	2.01507	1	0.757857	54.7164
GOTERM_MF_FAT	GO:0008092~cytoskeletal protein binding	16	3.06513	0.0950238	FBGN0004873, FBGN0003721, FBGN0000308, FBGN0037590, FBGN0082582, FBGN0020503, FBGN0051641, FBGN0031050, FBGN0003514, FBGN0030530, FBGN0029903, FBGN0033109, FBGN0033739, FBGN0035499, FBGN0000709, FBGN0010246	377	218	7918	1.54148	1	0.859976	76.8843
GOTERM_CC_FAT	GO:0005856~cytoskeleton	20	3.83142	0.625395	FBGN0004873, FBGN0000046, FBGN0002772, FBGN0003721, FBGN0040232, FBGN0000308, FBGN0038576, FBGN0020503, FBGN0082582, FBGN0051641, FBGN0031050, FBGN0003514, FBGN0010349, FBGN0033109, FBGN0020255, FBGN0035499, FBGN0010235, FBGN0003884, FBGN0010246, FBGN0023177	273	351	4786	0.998925	1	0.9905	99.9998
Annotation Cluster 13	Enrichment Score: 1.1083811599042708
Category	Term	Count	%	PValue	Genes	List Total	Pop Hits	Pop Total	Fold Enrichment	Bonferroni	Benjamini	FDR
GOTERM_BP_FAT	GO:0006091~generation of precursor metabolites and energy	21	4.02299	0.00134988	FBGN0000064, FBGN0029118, FBGN0039827, FBGN0038587, FBGN0021967, FBGN0015031, FBGN0035521, FBGN0027291, FBGN0013684, FBGN0047038, FBGN0020367, FBGN0011227, FBGN0030605, FBGN0019957, FBGN0031717, FBGN0000579, FBGN0025839, FBGN0019624, FBGN0040070, FBGN0033189, FBGN0004888	350	217	7937	2.19456	0.886058	0.143711	2.23783
GOTERM_BP_FAT	GO:0045333~cellular respiration	13	2.49042	0.0021129	FBGN0029118, FBGN0038587, FBGN0021967, FBGN0015031, FBGN0013684, FBGN0027291, FBGN0047038, FBGN0011227, FBGN0030605, FBGN0019957, FBGN0025839, FBGN0019624, FBGN0004888	350	105	7937	2.80765	0.966665	0.191497	3.48187
GOTERM_BP_FAT	GO:0015980~energy derivation by oxidation of organic compounds	13	2.49042	0.00420102	FBGN0029118, FBGN0038587, FBGN0021967, FBGN0015031, FBGN0013684, FBGN0027291, FBGN0047038, FBGN0011227, FBGN0030605, FBGN0019957, FBGN0025839, FBGN0019624, FBGN0004888	350	114	7937	2.58599	0.998852	0.299729	6.81064
GOTERM_BP_FAT	GO:0022900~electron transport chain	11	2.10728	0.00593132	FBGN0030605, FBGN0019957, FBGN0021967, FBGN0015031, FBGN0013684, FBGN0025839, FBGN0047038, FBGN0019624, FBGN0011227, FBGN0040070, FBGN0033189	350	90	7937	2.77165	0.99993	0.352616	9.4869
GOTERM_BP_FAT	GO:0042773~ATP synthesis coupled electron transport	9	1.72414	0.0122402	FBGN0030605, FBGN0019957, FBGN0021967, FBGN0015031, FBGN0013684, FBGN0025839, FBGN0047038, FBGN0019624, FBGN0011227	350	71	7937	2.87457	1	0.494844	18.6453
GOTERM_BP_FAT	GO:0022904~respiratory electron transport chain	9	1.72414	0.0154861	FBGN0030605, FBGN0019957, FBGN0021967, FBGN0015031, FBGN0013684, FBGN0025839, FBGN0047038, FBGN0019624, FBGN0011227	350	74	7937	2.75803	1	0.532568	23.0105
GOTERM_MF_FAT	GO:0008137~NADH dehydrogenase (ubiquinone) activity	6	1.14943	0.0263671	FBGN0030605, FBGN0019957, FBGN0021967, FBGN0013684, FBGN0025839, FBGN0047038	377	36	7918	3.50044	1	0.851506	32.4277
GOTERM_MF_FAT	GO:0050136~NADH dehydrogenase (quinone) activity	6	1.14943	0.0263671	FBGN0030605, FBGN0019957, FBGN0021967, FBGN0013684, FBGN0025839, FBGN0047038	377	36	7918	3.50044	1	0.851506	32.4277
GOTERM_MF_FAT	GO:0016655~oxidoreductase activity, acting on NADH or NADPH, quinone or similar compound as acceptor	6	1.14943	0.0263671	FBGN0030605, FBGN0019957, FBGN0021967, FBGN0013684, FBGN0025839, FBGN0047038	377	36	7918	3.50044	1	0.851506	32.4277
GOTERM_BP_FAT	GO:0042775~mitochondrial ATP synthesis coupled electron transport	8	1.53257	0.027061	FBGN0030605, FBGN0019957, FBGN0021967, FBGN0015031, FBGN0025839, FBGN0047038, FBGN0019624, FBGN0011227	350	67	7937	2.70772	1	0.616721	36.85
GOTERM_MF_FAT	GO:0016651~oxidoreductase activity, acting on NADH or NADPH	7	1.341	0.0385406	FBGN0030605, FBGN0019957, FBGN0021967, FBGN0037749, FBGN0013684, FBGN0025839, FBGN0047038	377	53	7918	2.77394	1	0.869995	43.816
GOTERM_MF_FAT	GO:0003954~NADH dehydrogenase activity	6	1.14943	0.0515452	FBGN0030605, FBGN0019957, FBGN0021967, FBGN0013684, FBGN0025839, FBGN0047038	377	43	7918	2.9306	1	0.79616	53.9897
GOTERM_BP_FAT	GO:0006120~mitochondrial electron transport, NADH to ubiquinone	5	0.957854	0.060361	FBGN0030605, FBGN0019957, FBGN0021967, FBGN0025839, FBGN0047038	350	34	7937	3.33487	1	0.785663	64.7662
GOTERM_BP_FAT	GO:0006119~oxidative phosphorylation	11	2.10728	0.0650239	FBGN0030605, FBGN0019957, FBGN0021967, FBGN0015031, FBGN0035521, FBGN0013684, FBGN0025839, FBGN0047038, FBGN0019624, FBGN0020367, FBGN0011227	350	132	7937	1.88976	1	0.796053	67.5839
GOTERM_CC_FAT	GO:0005746~mitochondrial respiratory chain	9	1.72414	0.0923822	FBGN0030605, FBGN0019957, FBGN0021967, FBGN0015031, FBGN0013684, FBGN0025839, FBGN0047038, FBGN0019624, FBGN0011227	273	82	4786	1.92415	1	0.867695	72.8469
GOTERM_CC_FAT	GO:0045271~respiratory chain complex I	6	1.14943	0.102012	FBGN0030605, FBGN0019957, FBGN0021967, FBGN0013684, FBGN0025839, FBGN0047038	273	44	4786	2.39061	1	0.878141	76.4757
GOTERM_CC_FAT	GO:0030964~NADH dehydrogenase complex	6	1.14943	0.102012	FBGN0030605, FBGN0019957, FBGN0021967, FBGN0013684, FBGN0025839, FBGN0047038	273	44	4786	2.39061	1	0.878141	76.4757
GOTERM_CC_FAT	GO:0005747~mitochondrial respiratory chain complex I	6	1.14943	0.102012	FBGN0030605, FBGN0019957, FBGN0021967, FBGN0013684, FBGN0025839, FBGN0047038	273	44	4786	2.39061	1	0.878141	76.4757
GOTERM_CC_FAT	GO:0070469~respiratory chain	9	1.72414	0.108165	FBGN0030605, FBGN0019957, FBGN0021967, FBGN0015031, FBGN0013684, FBGN0025839, FBGN0047038, FBGN0019624, FBGN0011227	273	85	4786	1.85624	1	0.878479	78.5535
SP_PIR_KEYWORDS	respiratory chain	3	0.574713	0.141387	FBGN0019957, FBGN0013684, FBGN0011227	509	17	12980	4.50017	1	0.577016	86.2653
SP_PIR_KEYWORDS	mitochondrion inner membrane	5	0.957854	0.145304	FBGN0019830, FBGN0013684, FBGN0003360, FBGN0019624, FBGN0011227	509	52	12980	2.45202	1	0.579775	87.0593
GOTERM_BP_FAT	GO:0016310~phosphorylation	24	4.5977	0.176054	FBGN0000063, FBGN0022800, FBGN0032642, FBGN0032006, FBGN0061360, FBGN0004603, FBGN0052703, FBGN0021967, FBGN0015031, FBGN0035521, FBGN0013684, FBGN0047038, FBGN0020367, FBGN0011227, FBGN0027889, FBGN0029891, FBGN0030605, FBGN0019957, FBGN0013988, FBGN0035142, FBGN0025839, FBGN0038736, FBGN0019624, FBGN0003744	350	425	7937	1.28059	1	0.912203	96.1017
GOTERM_CC_FAT	GO:0044455~mitochondrial membrane part	11	2.10728	0.229676	FBGN0030605, FBGN0019957, FBGN0003676, FBGN0021967, FBGN0015031, FBGN0036928, FBGN0013684, FBGN0025839, FBGN0047038, FBGN0019624, FBGN0011227	273	134	4786	1.43912	1	0.956776	97.009
GOTERM_CC_FAT	GO:0044429~mitochondrial part	28	5.36398	0.237152	FBGN0030403, FBGN0038587, FBGN0034259, FBGN0021967, FBGN0036928, FBGN0036927, FBGN0047038, FBGN0011227, FBGN0030605, FBGN0030692, FBGN0019624, FBGN0004888, FBGN0019830, FBGN0003676, FBGN0029118, FBGN0036774, FBGN0039827, FBGN0015031, FBGN0027291, FBGN0013684, FBGN0034497, FBGN0033879, FBGN0066303, FBGN0019957, FBGN0014877, FBGN0025814, FBGN0025839, FBGN0003360	273	411	4786	1.19434	1	0.951491	97.3767
GOTERM_CC_FAT	GO:0005739~mitochondrion	37	7.08812	0.27382	FBGN0038587, FBGN0030403, FBGN0034259, FBGN0021967, FBGN0036928, FBGN0036927, FBGN0047038, FBGN0010349, FBGN0011227, FBGN0029891, FBGN0001219, FBGN0030605, FBGN0027786, FBGN0030692, FBGN0019624, FBGN0004888, FBGN0019830, FBGN0003676, FBGN0029118, FBGN0036774, FBGN0039827, FBGN0015031, FBGN0027291, FBGN0013684, FBGN0034497, FBGN0033879, FBGN0038571, FBGN0066303, FBGN0019957, FBGN0014877, FBGN00217…	273	571	4786	1.13599	1	0.956264	98.6475
GOTERM_CC_FAT	GO:0031966~mitochondrial membrane	16	3.06513	0.397209	FBGN0019830, FBGN0003676, FBGN0039827, FBGN0030403, FBGN0021967, FBGN0036928, FBGN0015031, FBGN0013684, FBGN0047038, FBGN0011227, FBGN0030605, FBGN0019957, FBGN0025814, FBGN0025839, FBGN0003360, FBGN0019624	273	241	4786	1.16389	1	0.982793	99.8895
GOTERM_CC_FAT	GO:0005740~mitochondrial envelope	17	3.2567	0.397688	FBGN0019830, FBGN0003676, FBGN0039827, FBGN0030403, FBGN0021967, FBGN0036928, FBGN0015031, FBGN0013684, FBGN0034497, FBGN0047038, FBGN0011227, FBGN0030605, FBGN0019957, FBGN0025814, FBGN0025839, FBGN0003360, FBGN0019624	273	258	4786	1.15515	1	0.981072	99.8907
KEGG_PATHWAY	dme00190:Oxidative phosphorylation	11	2.10728	0.459111	FBGN0030605, FBGN0019957, FBGN0021967, FBGN0015031, FBGN0035521, FBGN0013684, FBGN0025839, FBGN0047038, FBGN0019624, FBGN0020367, FBGN0011227	143	135	2054	1.17037	1	0.990039	99.8419
GOTERM_CC_FAT	GO:0005743~mitochondrial inner membrane	13	2.49042	0.466455	FBGN0019830, FBGN0003676, FBGN0030403, FBGN0021967, FBGN0015031, FBGN0013684, FBGN0047038, FBGN0011227, FBGN0030605, FBGN0019957, FBGN0025839, FBGN0003360, FBGN0019624	273	200	4786	1.13952	1	0.983369	99.9786
GOTERM_CC_FAT	GO:0019866~organelle inner membrane	13	2.49042	0.583603	FBGN0019830, FBGN0003676, FBGN0030403, FBGN0021967, FBGN0015031, FBGN0013684, FBGN0047038, FBGN0011227, FBGN0030605, FBGN0019957, FBGN0025839, FBGN0003360, FBGN0019624	273	217	4786	1.05025	1	0.989646	99.9992
GOTERM_CC_FAT	GO:0031090~organelle membrane	23	4.40613	0.76499	FBGN0019830, FBGN0003676, FBGN0039827, FBGN0030403, FBGN0021967, FBGN0036928, FBGN0015031, FBGN0035521, FBGN0013684, FBGN0047038, FBGN0004509, FBGN0011584, FBGN0020367, FBGN0011227, FBGN0030605, FBGN0019957, FBGN0025814, FBGN0030662, FBGN0023545, FBGN0025839, FBGN0039045, FBGN0003360, FBGN0019624	273	438	4786	0.920585	1	0.996777	100
GOTERM_CC_FAT	GO:0031967~organelle envelope	18	3.44828	0.765243	FBGN0019830, FBGN0003676, FBGN0039827, FBGN0030403, FBGN0021967, FBGN0036928, FBGN0015031, FBGN0013684, FBGN0034497, FBGN0047038, FBGN0024889, FBGN0011227, FBGN0030605, FBGN0019957, FBGN0025814, FBGN0025839, FBGN0003360, FBGN0019624	273	344	4786	0.917327	1	0.996552	100
GOTERM_CC_FAT	GO:0031975~envelope	18	3.44828	0.769333	FBGN0019830, FBGN0003676, FBGN0039827, FBGN0030403, FBGN0021967, FBGN0036928, FBGN0015031, FBGN0013684, FBGN0034497, FBGN0047038, FBGN0024889, FBGN0011227, FBGN0030605, FBGN0019957, FBGN0025814, FBGN0025839, FBGN0003360, FBGN0019624	273	345	4786	0.914668	1	0.996545	100
Annotation Cluster 14	Enrichment Score: 1.0768979815380277
Category	Term	Count	%	PValue	Genes	List Total	Pop Hits	Pop Total	Fold Enrichment	Bonferroni	Benjamini	FDR
GOTERM_BP_FAT	GO:0050905~neuromuscular process	4	0.766284	0.025869	FBGN0002921, FBGN0005585, FBGN0004179, FBGN0003870	350	15	7937	6.04724	1	0.624732	35.5411
GOTERM_BP_FAT	GO:0031987~locomotion involved in locomotory behavior	3	0.574713	0.123939	FBGN0005585, FBGN0004179, FBGN0003870	350	14	7937	4.85939	1	0.878354	89.1068
GOTERM_BP_FAT	GO:0048854~brain morphogenesis	3	0.574713	0.123939	FBGN0005585, FBGN0004179, FBGN0003870	350	14	7937	4.85939	1	0.878354	89.1068
GOTERM_BP_FAT	GO:0001964~startle response	3	0.574713	0.123939	FBGN0005585, FBGN0004179, FBGN0003870	350	14	7937	4.85939	1	0.878354	89.1068
Annotation Cluster 15	Enrichment Score: 1.0753868546420644
Category	Term	Count	%	PValue	Genes	List Total	Pop Hits	Pop Total	Fold Enrichment	Bonferroni	Benjamini	FDR
GOTERM_BP_FAT	GO:0008033~tRNA processing	7	1.341	0.0162189	FBGN0066303, FBGN0036000, FBGN0021765, FBGN0038576, FBGN0036266, FBGN0053260, FBGN0022246	350	47	7937	3.37745	1	0.538534	23.965
GOTERM_MF_FAT	GO:0004549~tRNA-specific ribonuclease activity	3	0.574713	0.052078	FBGN0066303, FBGN0036266, FBGN0053260	377	8	7918	7.87599	1	0.782801	54.3674
GOTERM_MF_FAT	GO:0004540~ribonuclease activity	6	1.14943	0.0559897	FBGN0066303, FBGN0038576, FBGN0036266, FBGN0053260, FBGN0038736, FBGN0022246	377	44	7918	2.864	1	0.775853	57.0531
GOTERM_MF_FAT	GO:0004519~endonuclease activity	6	1.14943	0.0871174	FBGN0066303, FBGN0036266, FBGN0053260, FBGN0038736, FBGN0002622, FBGN0020367	377	50	7918	2.52032	1	0.844135	73.7383
GOTERM_MF_FAT	GO:0004521~endoribonuclease activity	4	0.766284	0.102967	FBGN0066303, FBGN0036266, FBGN0053260, FBGN0038736	377	24	7918	3.50044	1	0.873589	79.6886
GOTERM_BP_FAT	GO:0034470~ncRNA processing	8	1.53257	0.109504	FBGN0030063, FBGN0066303, FBGN0036000, FBGN0021765, FBGN0038576, FBGN0036266, FBGN0053260, FBGN0022246	350	92	7937	1.97193	1	0.862473	85.6754
GOTERM_BP_FAT	GO:0006399~tRNA metabolic process	8	1.53257	0.119062	FBGN0027081, FBGN0066303, FBGN0036000, FBGN0021765, FBGN0038576, FBGN0036266, FBGN0053260, FBGN0022246	350	94	7937	1.92997	1	0.872422	88.0449
GOTERM_MF_FAT	GO:0004518~nuclease activity	8	1.53257	0.164466	FBGN0066303, FBGN0038576, FBGN0036266, FBGN0053260, FBGN0038736, FBGN0002622, FBGN0022246, FBGN0020367	377	95	7918	1.76864	1	0.937523	92.8339
GOTERM_BP_FAT	GO:0034660~ncRNA metabolic process	9	1.72414	0.230489	FBGN0027081, FBGN0030063, FBGN0066303, FBGN0036000, FBGN0021765, FBGN0038576, FBGN0036266, FBGN0053260, FBGN0022246	350	133	7937	1.53454	1	0.943071	98.7597
Annotation Cluster 16	Enrichment Score: 1.0593522402257094
Category	Term	Count	%	PValue	Genes	List Total	Pop Hits	Pop Total	Fold Enrichment	Bonferroni	Benjamini	FDR
GOTERM_BP_FAT	GO:0019725~cellular homeostasis	11	2.10728	0.0238456	FBGN0004625, FBGN0022355, FBGN0031479, FBGN0033520, FBGN0038980, FBGN0033663, FBGN0038571, FBGN0020367, FBGN0015222, FBGN0031042, FBGN0040070	350	111	7937	2.24728	1	0.630309	33.2607
GOTERM_BP_FAT	GO:0030003~cellular cation homeostasis	5	0.957854	0.0255373	FBGN0004625, FBGN0022355, FBGN0038980, FBGN0020367, FBGN0015222	350	26	7937	4.36099	1	0.637442	35.1723
GOTERM_BP_FAT	GO:0055080~cation homeostasis	5	0.957854	0.0550888	FBGN0004625, FBGN0022355, FBGN0038980, FBGN0020367, FBGN0015222	350	33	7937	3.43593	1	0.769986	61.3032
GOTERM_BP_FAT	GO:0030005~cellular di-, tri-valent inorganic cation homeostasis	4	0.766284	0.0623554	FBGN0004625, FBGN0022355, FBGN0038980, FBGN0015222	350	21	7937	4.31946	1	0.791671	65.9984
GOTERM_BP_FAT	GO:0055066~di-, tri-valent inorganic cation homeostasis	4	0.766284	0.0862666	FBGN0004625, FBGN0022355, FBGN0038980, FBGN0015222	350	24	7937	3.77952	1	0.8332	77.9439
GOTERM_BP_FAT	GO:0042592~homeostatic process	12	2.29885	0.103718	FBGN0004625, FBGN0022355, FBGN0031479, FBGN0033520, FBGN0038980, FBGN0033663, FBGN0002921, FBGN0038571, FBGN0020367, FBGN0015222, FBGN0031042, FBGN0040070	350	163	7937	1.66948	1	0.855561	84.0336
GOTERM_BP_FAT	GO:0006873~cellular ion homeostasis	5	0.957854	0.12651	FBGN0004625, FBGN0022355, FBGN0038980, FBGN0020367, FBGN0015222	350	44	7937	2.57695	1	0.881437	89.6301
GOTERM_BP_FAT	GO:0050801~ion homeostasis	5	0.957854	0.176215	FBGN0004625, FBGN0022355, FBGN0038980, FBGN0020367, FBGN0015222	350	50	7937	2.26771	1	0.91075	96.1144
GOTERM_BP_FAT	GO:0055082~cellular chemical homeostasis	5	0.957854	0.185076	FBGN0004625, FBGN0022355, FBGN0038980, FBGN0020367, FBGN0015222	350	51	7937	2.22325	1	0.918908	96.7584
GOTERM_BP_FAT	GO:0048878~chemical homeostasis	5	0.957854	0.330173	FBGN0004625, FBGN0022355, FBGN0038980, FBGN0020367, FBGN0015222	350	66	7937	1.71797	1	0.96929	99.8787
Annotation Cluster 17	Enrichment Score: 1.008730054987241
Category	Term	Count	%	PValue	Genes	List Total	Pop Hits	Pop Total	Fold Enrichment	Bonferroni	Benjamini	FDR
SP_PIR_KEYWORDS	nucleotide-binding	47	9.00383	0.00134003	FBGN0000063, FBGN0000046, FBGN0022800, FBGN0040234, FBGN0052703, FBGN0004603, FBGN0040232, FBGN0030403, FBGN0004436, FBGN0025683, FBGN0003515, FBGN0020367, FBGN0010348, FBGN0010349, FBGN0027889, FBGN0035720, FBGN0001219, FBGN0023529, FBGN0000559, FBGN0000556, FBGN0037561, FBGN0003884, FBGN0003744, FBGN0004888, FBGN0003676, FBGN0052158, FBGN0032006, FBGN0061360, FBGN0016700, FBGN0002921, FBGN00003…	509	743	12980	1.61312	0.288654	0.0258595	1.73119
GOTERM_MF_FAT	GO:0000166~nucleotide binding	69	13.2184	0.068815	FBGN0000046, FBGN0040234, FBGN0005648, FBGN0040232, FBGN0025683, FBGN0038349, FBGN0052438, FBGN0010348, FBGN0039730, FBGN0020367, FBGN0010349, FBGN0027889, FBGN0029891, FBGN0000559, FBGN0000556, FBGN0038736, FBGN0003884, FBGN0003744, FBGN0011666, FBGN0052158, FBGN0029118, FBGN0032006, FBGN0016700, FBGN0003031, FBGN0002921, FBGN0040078, FBGN0000384, FBGN0027291, FBGN0003600, FBGN0030151, FBGN00305…	377	1206	7918	1.20164	1	0.829673	64.8613
GOTERM_MF_FAT	GO:0032553~ribonucleotide binding	54	10.3448	0.0775335	FBGN0000046, FBGN0040234, FBGN0040232, FBGN0025683, FBGN0052438, FBGN0010348, FBGN0020367, FBGN0010349, FBGN0029891, FBGN0027889, FBGN0000559, FBGN0000556, FBGN0038736, FBGN0003884, FBGN0003744, FBGN0029118, FBGN0032006, FBGN0016700, FBGN0002921, FBGN0040078, FBGN0000384, FBGN0003600, FBGN0030151, FBGN0030512, FBGN0027081, FBGN0020255, FBGN0029798, FBGN0004512, FBGN0001123, FBGN0052495, FBGN00140…	377	923	7918	1.22876	1	0.830073	69.3904
GOTERM_MF_FAT	GO:0032555~purine ribonucleotide binding	54	10.3448	0.0775335	FBGN0000046, FBGN0040234, FBGN0040232, FBGN0025683, FBGN0052438, FBGN0010348, FBGN0020367, FBGN0010349, FBGN0029891, FBGN0027889, FBGN0000559, FBGN0000556, FBGN0038736, FBGN0003884, FBGN0003744, FBGN0029118, FBGN0032006, FBGN0016700, FBGN0002921, FBGN0040078, FBGN0000384, FBGN0003600, FBGN0030151, FBGN0030512, FBGN0027081, FBGN0020255, FBGN0029798, FBGN0004512, FBGN0001123, FBGN0052495, FBGN00140…	377	923	7918	1.22876	1	0.830073	69.3904
SP_PIR_KEYWORDS	atp-binding	31	5.9387	0.0776564	FBGN0000063, FBGN0022800, FBGN0000046, FBGN0040234, FBGN0030403, FBGN0052703, FBGN0004603, FBGN0040232, FBGN0004436, FBGN0025683, FBGN0020367, FBGN0003515, FBGN0010349, FBGN0035720, FBGN0027889, FBGN0001219, FBGN0023529, FBGN0037561, FBGN0003744, FBGN0003676, FBGN0032006, FBGN0061360, FBGN0040078, FBGN0002921, FBGN0030512, FBGN0032026, FBGN0013988, FBGN0029798, FBGN0035142, FBGN0004512, FBGN00102…	509	585	12980	1.35133	1	0.425892	65.1033
GOTERM_MF_FAT	GO:0017076~purine nucleotide binding	57	10.9195	0.0867481	FBGN0000046, FBGN0040234, FBGN0040232, FBGN0025683, FBGN0038349, FBGN0052438, FBGN0010348, FBGN0020367, FBGN0010349, FBGN0027889, FBGN0029891, FBGN0000559, FBGN0000556, FBGN0038736, FBGN0003884, FBGN0003744, FBGN0029118, FBGN0032006, FBGN0016700, FBGN0002921, FBGN0040078, FBGN0000384, FBGN0003600, FBGN0030151, FBGN0030512, FBGN0027081, FBGN0020255, FBGN0014877, FBGN0029798, FBGN0004512, FBGN00011…	377	989	7918	1.21047	1	0.853255	73.582
GOTERM_MF_FAT	GO:0001882~nucleoside binding	44	8.42912	0.276596	FBGN0000063, FBGN0000046, FBGN0022800, FBGN0040234, FBGN0030596, FBGN0052703, FBGN0004603, FBGN0040232, FBGN0030403, FBGN0004436, FBGN0025683, FBGN0038349, FBGN0052438, FBGN0003515, FBGN0020367, FBGN0010349, FBGN0029891, FBGN0027889, FBGN0035720, FBGN0001219, FBGN0023529, FBGN0037469, FBGN0037561, FBGN0038736, FBGN0003744, FBGN0030687, FBGN0003676, FBGN0029118, FBGN0032006, FBGN0061360, FBGN00400…	377	824	7918	1.1215	1	0.975218	99.1345
GOTERM_MF_FAT	GO:0005524~ATP binding	40	7.66284	0.287706	FBGN0000063, FBGN0000046, FBGN0022800, FBGN0040234, FBGN0052703, FBGN0004603, FBGN0040232, FBGN0030403, FBGN0004436, FBGN0025683, FBGN0052438, FBGN0003515, FBGN0020367, FBGN0010349, FBGN0029891, FBGN0027889, FBGN0035720, FBGN0001219, FBGN0023529, FBGN0037469, FBGN0037561, FBGN0038736, FBGN0003744, FBGN0003676, FBGN0029118, FBGN0032006, FBGN0061360, FBGN0040078, FBGN0002921, FBGN0015794, FBGN00305…	377	748	7918	1.12314	1	0.975896	99.3103
GOTERM_MF_FAT	GO:0030554~adenyl nucleotide binding	43	8.23755	0.292719	FBGN0000063, FBGN0000046, FBGN0022800, FBGN0040234, FBGN0030596, FBGN0052703, FBGN0004603, FBGN0040232, FBGN0030403, FBGN0004436, FBGN0025683, FBGN0038349, FBGN0052438, FBGN0003515, FBGN0020367, FBGN0010349, FBGN0029891, FBGN0027889, FBGN0035720, FBGN0001219, FBGN0023529, FBGN0037469, FBGN0037561, FBGN0038736, FBGN0003744, FBGN0003676, FBGN0029118, FBGN0032006, FBGN0061360, FBGN0040078, FBGN00029…	377	812	7918	1.11221	1	0.976036	99.3782
GOTERM_MF_FAT	GO:0032559~adenyl ribonucleotide binding	40	7.66284	0.29964	FBGN0000063, FBGN0000046, FBGN0022800, FBGN0040234, FBGN0052703, FBGN0004603, FBGN0040232, FBGN0030403, FBGN0004436, FBGN0025683, FBGN0052438, FBGN0003515, FBGN0020367, FBGN0010349, FBGN0029891, FBGN0027889, FBGN0035720, FBGN0001219, FBGN0023529, FBGN0037469, FBGN0037561, FBGN0038736, FBGN0003744, FBGN0003676, FBGN0029118, FBGN0032006, FBGN0061360, FBGN0040078, FBGN0002921, FBGN0015794, FBGN00305…	377	750	7918	1.12014	1	0.973525	99.4617
GOTERM_MF_FAT	GO:0001883~purine nucleoside binding	43	8.23755	0.307545	FBGN0000063, FBGN0000046, FBGN0022800, FBGN0040234, FBGN0030596, FBGN0052703, FBGN0004603, FBGN0040232, FBGN0030403, FBGN0004436, FBGN0025683, FBGN0038349, FBGN0052438, FBGN0003515, FBGN0020367, FBGN0010349, FBGN0029891, FBGN0027889, FBGN0035720, FBGN0001219, FBGN0023529, FBGN0037469, FBGN0037561, FBGN0038736, FBGN0003744, FBGN0003676, FBGN0029118, FBGN0032006, FBGN0061360, FBGN0040078, FBGN00029…	377	817	7918	1.1054	1	0.974817	99.5443
Annotation Cluster 18	Enrichment Score: 0.99853002878903
Category	Term	Count	%	PValue	Genes	List Total	Pop Hits	Pop Total	Fold Enrichment	Bonferroni	Benjamini	FDR
SP_PIR_KEYWORDS	leucine-rich repeat	8	1.53257	0.0347184	FBGN0039728, FBGN0023090, FBGN0000709, FBGN0013272, FBGN0003425, FBGN0031016, FBGN0026178, FBGN0034476	509	79	12980	2.58238	0.999873	0.301631	36.8834
SMART	SM00082:LRRCT	4	0.766284	0.104824	FBGN0039728, FBGN0003425, FBGN0031016, FBGN0034476	214	26	4824	3.46801	1	0.919159	73.7021
INTERPRO	IPR001611:Leucine-rich repeat	8	1.53257	0.111691	FBGN0039728, FBGN0030357, FBGN0000709, FBGN0013272, FBGN0003425, FBGN0031016, FBGN0026178, FBGN0034476	472	88	10196	1.96379	1	0.999622	84.0648
INTERPRO	IPR000483:Cysteine-rich flanking region, C-terminal	4	0.766284	0.116308	FBGN0039728, FBGN0003425, FBGN0031016, FBGN0034476	472	26	10196	3.32334	1	0.999519	85.3021
SMART	SM00369:LRR_TYP	6	1.14943	0.137067	FBGN0039728, FBGN0000709, FBGN0013272, FBGN0003425, FBGN0031016, FBGN0034476	214	62	4824	2.18149	1	0.926051	83.1049
INTERPRO	IPR003591:Leucine-rich repeat, typical subtype	6	1.14943	0.157485	FBGN0039728, FBGN0000709, FBGN0013272, FBGN0003425, FBGN0031016, FBGN0034476	472	62	10196	2.09049	1	0.99914	92.9872
Annotation Cluster 19	Enrichment Score: 0.9909407626417944
Category	Term	Count	%	PValue	Genes	List Total	Pop Hits	Pop Total	Fold Enrichment	Bonferroni	Benjamini	FDR
SMART	SM00213:UBQ	4	0.766284	0.086919	FBGN0023212, FBGN0026170, FBGN0038464, FBGN0038571	214	24	4824	3.75701	0.999999	0.910154	66.6062
INTERPRO	IPR000626:Ubiquitin	4	0.766284	0.0967439	FBGN0023212, FBGN0026170, FBGN0038464, FBGN0038571	472	24	10196	3.60028	1	0.999347	79.3588
INTERPRO	IPR019955:Ubiquitin supergroup	4	0.766284	0.126602	FBGN0023212, FBGN0026170, FBGN0038464, FBGN0038571	472	27	10196	3.20025	1	0.99898	87.744
Annotation Cluster 20	Enrichment Score: 0.9666724691134644
Category	Term	Count	%	PValue	Genes	List Total	Pop Hits	Pop Total	Fold Enrichment	Bonferroni	Benjamini	FDR
SP_PIR_KEYWORDS	palmitate	4	0.766284	0.0269205	FBGN0004360, FBGN0004179, FBGN0001123, FBGN0011582	509	17	12980	6.00023	0.999024	0.260197	29.9109
SP_PIR_KEYWORDS	lipoprotein	5	0.957854	0.199289	FBGN0004360, FBGN0004179, FBGN0001123, FBGN0010348, FBGN0011582	509	59	12980	2.1611	1	0.635082	94.4674
UP_SEQ_FEATURE	lipid moiety-binding region:S-palmitoyl cysteine	3	0.574713	0.234648	FBGN0004360, FBGN0001123, FBGN0011582	184	15	2975	3.2337	1	0.999966	98.0326
Annotation Cluster 21	Enrichment Score: 0.9639569496249993
Category	Term	Count	%	PValue	Genes	List Total	Pop Hits	Pop Total	Fold Enrichment	Bonferroni	Benjamini	FDR
GOTERM_BP_FAT	GO:0007300~ovarian nurse cell to oocyte transport	6	1.14943	0.0269325	FBGN0004873, FBGN0000711, FBGN0000308, FBGN0003514, FBGN0010349, FBGN0002022	350	39	7937	3.48879	1	0.623029	36.7101
GOTERM_BP_FAT	GO:0007301~ovarian ring canal formation	3	0.574713	0.0686937	FBGN0004873, FBGN0000711, FBGN0010349	350	10	7937	6.80314	1	0.800468	69.6511
GOTERM_BP_FAT	GO:0030725~ring canal formation	3	0.574713	0.0951436	FBGN0004873, FBGN0000711, FBGN0010349	350	12	7937	5.66929	1	0.84243	81.2721
GOTERM_BP_FAT	GO:0043063~intercellular bridge organization	3	0.574713	0.0951436	FBGN0004873, FBGN0000711, FBGN0010349	350	12	7937	5.66929	1	0.84243	81.2721
GOTERM_BP_FAT	GO:0043062~extracellular structure organization	6	1.14943	0.185966	FBGN0004873, FBGN0026192, FBGN0000711, FBGN0003137, FBGN0001123, FBGN0010349	350	69	7937	1.97193	1	0.918443	96.8172
GOTERM_BP_FAT	GO:0007293~germarium-derived egg chamber formation	4	0.766284	0.528289	FBGN0004873, FBGN0000711, FBGN0004907, FBGN0010349	350	63	7937	1.43982	1	0.989531	99.9997
Annotation Cluster 22	Enrichment Score: 0.9363334828414676
Category	Term	Count	%	PValue	Genes	List Total	Pop Hits	Pop Total	Fold Enrichment	Bonferroni	Benjamini	FDR
GOTERM_BP_FAT	GO:0019725~cellular homeostasis	11	2.10728	0.0238456	FBGN0004625, FBGN0022355, FBGN0031479, FBGN0033520, FBGN0038980, FBGN0033663, FBGN0038571, FBGN0020367, FBGN0015222, FBGN0031042, FBGN0040070	350	111	7937	2.24728	1	0.630309	33.2607
GOTERM_BP_FAT	GO:0006979~response to oxidative stress	7	1.341	0.0505128	FBGN0031479, FBGN0033520, FBGN0010226, FBGN0020439, FBGN0038571, FBGN0040070, FBGN0029891	350	61	7937	2.6023	1	0.756509	58.0407
GOTERM_MF_FAT	GO:0004602~glutathione peroxidase activity	3	0.574713	0.052078	FBGN0031479, FBGN0033520, FBGN0010226	377	8	7918	7.87599	1	0.782801	54.3674
INTERPRO	IPR017936:Thioredoxin-like	5	0.957854	0.0527696	FBGN0031479, FBGN0033520, FBGN0033663, FBGN0038571, FBGN0040070	472	31	10196	3.48414	1	0.998768	56.8595
GOTERM_BP_FAT	GO:0045454~cell redox homeostasis	6	1.14943	0.08216	FBGN0031479, FBGN0033520, FBGN0033663, FBGN0038571, FBGN0031042, FBGN0040070	350	53	7937	2.56722	1	0.821509	76.2229
GOTERM_BP_FAT	GO:0042592~homeostatic process	12	2.29885	0.103718	FBGN0004625, FBGN0022355, FBGN0031479, FBGN0033520, FBGN0038980, FBGN0033663, FBGN0002921, FBGN0038571, FBGN0020367, FBGN0015222, FBGN0031042, FBGN0040070	350	163	7937	1.66948	1	0.855561	84.0336
INTERPRO	IPR012335:Thioredoxin fold	7	1.341	0.126215	FBGN0031479, FBGN0033520, FBGN0010226, FBGN0033663, FBGN0038571, FBGN0029176, FBGN0040070	472	74	10196	2.0434	1	0.999321	87.6597
SP_PIR_KEYWORDS	peroxidase	3	0.574713	0.270777	FBGN0031479, FBGN0033520, FBGN0010226	509	26	12980	2.94242	1	0.73149	98.3633
GOTERM_MF_FAT	GO:0016209~antioxidant activity	4	0.766284	0.348086	FBGN0031479, FBGN0033520, FBGN0010226, FBGN0038571	377	44	7918	1.90933	1	0.980557	99.8119
GOTERM_MF_FAT	GO:0004601~peroxidase activity	3	0.574713	0.386616	FBGN0031479, FBGN0033520, FBGN0010226	377	28	7918	2.25028	1	0.985426	99.923
GOTERM_MF_FAT	GO:0016684~oxidoreductase activity, acting on peroxide as acceptor	3	0.574713	0.386616	FBGN0031479, FBGN0033520, FBGN0010226	377	28	7918	2.25028	1	0.985426	99.923
Annotation Cluster 23	Enrichment Score: 0.9325078584464943
Category	Term	Count	%	PValue	Genes	List Total	Pop Hits	Pop Total	Fold Enrichment	Bonferroni	Benjamini	FDR
GOTERM_MF_FAT	GO:0008134~transcription factor binding	11	2.10728	0.00925228	FBGN0025463, FBGN0015907, FBGN0052133, FBGN0039904, FBGN0003687, FBGN0040078, FBGN0000411, FBGN0035121, FBGN0011764, FBGN0015794, FBGN0030530	377	89	7918	2.59583	0.995046	0.654074	12.7467
GOTERM_MF_FAT	GO:0003713~transcription coactivator activity	4	0.766284	0.205109	FBGN0025463, FBGN0039904, FBGN0040078, FBGN0035121	377	33	7918	2.54578	1	0.962252	96.5517
GOTERM_MF_FAT	GO:0016563~transcription activator activity	7	1.341	0.279722	FBGN0025463, FBGN0039904, FBGN0004892, FBGN0040078, FBGN0000411, FBGN0015542, FBGN0035121	377	93	7918	1.58084	1	0.974616	99.1878
GOTERM_MF_FAT	GO:0003712~transcription cofactor activity	5	0.957854	0.350758	FBGN0025463, FBGN0039904, FBGN0040078, FBGN0035121, FBGN0011764	377	63	7918	1.66688	1	0.980059	99.8229
Annotation Cluster 24	Enrichment Score: 0.8921801152189731
Category	Term	Count	%	PValue	Genes	List Total	Pop Hits	Pop Total	Fold Enrichment	Bonferroni	Benjamini	FDR
SP_PIR_KEYWORDS	sh3 domain	6	1.14943	0.0417861	FBGN0029997, FBGN0004603, FBGN0030685, FBGN0027593, FBGN0010877, FBGN0027363	509	49	12980	3.12257	0.99998	0.32105	42.6441
SMART	SM00326:SH3	6	1.14943	0.211149	FBGN0029997, FBGN0004603, FBGN0030685, FBGN0027593, FBGN0010877, FBGN0027363	214	72	4824	1.8785	1	0.905292	94.2778
INTERPRO	IPR001452:Src homology-3 domain	6	1.14943	0.238692	FBGN0029997, FBGN0004603, FBGN0030685, FBGN0027593, FBGN0010877, FBGN0027363	472	72	10196	1.80014	1	0.999504	98.5436
Annotation Cluster 25	Enrichment Score: 0.8878001622798464
Category	Term	Count	%	PValue	Genes	List Total	Pop Hits	Pop Total	Fold Enrichment	Bonferroni	Benjamini	FDR
GOTERM_BP_FAT	GO:0051336~regulation of hydrolase activity	10	1.91571	0.00370682	FBGN0013948, FBGN0004868, FBGN0004625, FBGN0031304, FBGN0038980, FBGN0035879, FBGN0037917, FBGN0028985, FBGN0005198, FBGN0051935	350	71	7937	3.19396	0.99745	0.296209	6.03271
GOTERM_BP_FAT	GO:0043087~regulation of GTPase activity	6	1.14943	0.0297098	FBGN0004868, FBGN0031304, FBGN0035879, FBGN0037917, FBGN0005198, FBGN0051935	350	40	7937	3.40157	1	0.635913	39.6696
GOTERM_MF_FAT	GO:0060589~nucleoside-triphosphatase regulator activity	13	2.49042	0.0426414	FBGN0004625, FBGN0030685, FBGN0027593, FBGN0005198, FBGN0004868, FBGN0031304, FBGN0014877, FBGN0035879, FBGN0037917, FBGN0025864, FBGN0051935, FBGN0053547, FBGN0038543	377	145	7918	1.883	1	0.874262	47.2306
GOTERM_MF_FAT	GO:0030695~GTPase regulator activity	12	2.29885	0.0744641	FBGN0004868, FBGN0004625, FBGN0031304, FBGN0035879, FBGN0030685, FBGN0027593, FBGN0037917, FBGN0025864, FBGN0005198, FBGN0051935, FBGN0053547, FBGN0038543	377	142	7918	1.77487	1	0.84135	67.8619
GOTERM_MF_FAT	GO:0005096~GTPase activator activity	7	1.341	0.13212	FBGN0004625, FBGN0031304, FBGN0035879, FBGN0030685, FBGN0037917, FBGN0005198, FBGN0051935	377	73	7918	2.01395	1	0.920221	87.4899
GOTERM_MF_FAT	GO:0008047~enzyme activator activity	8	1.53257	0.140592	FBGN0004625, FBGN0031304, FBGN0035879, FBGN0030685, FBGN0004907, FBGN0037917, FBGN0005198, FBGN0051935	377	91	7918	1.84639	1	0.927314	89.1666
GOTERM_MF_FAT	GO:0005083~small GTPase regulator activity	9	1.72414	0.140644	FBGN0004868, FBGN0031304, FBGN0035879, FBGN0030685, FBGN0027593, FBGN0037917, FBGN0051935, FBGN0053547, FBGN0038543	377	108	7918	1.75022	1	0.921568	89.1763
GOTERM_MF_FAT	GO:0005097~Rab GTPase activator activity	4	0.766284	0.15697	FBGN0031304, FBGN0035879, FBGN0037917, FBGN0051935	377	29	7918	2.89692	1	0.933352	91.8308
GOTERM_MF_FAT	GO:0005099~Ras GTPase activator activity	5	0.957854	0.17312	FBGN0031304, FBGN0035879, FBGN0030685, FBGN0037917, FBGN0051935	377	46	7918	2.2829	1	0.942526	93.8488
GOTERM_BP_FAT	GO:0051056~regulation of small GTPase mediated signal transduction	7	1.341	0.23194	FBGN0031304, FBGN0035879, FBGN0026170, FBGN0027593, FBGN0037917, FBGN0005198, FBGN0038543	350	94	7937	1.68872	1	0.943136	98.7983
GOTERM_BP_FAT	GO:0046578~regulation of Ras protein signal transduction	6	1.14943	0.266769	FBGN0031304, FBGN0035879, FBGN0026170, FBGN0027593, FBGN0037917, FBGN0038543	350	79	7937	1.72231	1	0.956634	99.4478
SMART	SM00164:TBC	3	0.574713	0.286647	FBGN0031304, FBGN0035879, FBGN0037917	214	24	4824	2.81776	1	0.949395	98.2995
INTERPRO	IPR000195:RabGAP/TBC	3	0.574713	0.305061	FBGN0031304, FBGN0035879, FBGN0037917	472	24	10196	2.70021	1	0.999748	99.646
GOTERM_BP_FAT	GO:0032483~regulation of Rab protein signal transduction	3	0.574713	0.317967	FBGN0031304, FBGN0035879, FBGN0037917	350	26	7937	2.61659	1	0.968475	99.8358
GOTERM_BP_FAT	GO:0032313~regulation of Rab GTPase activity	3	0.574713	0.317967	FBGN0031304, FBGN0035879, FBGN0037917	350	26	7937	2.61659	1	0.968475	99.8358
GOTERM_BP_FAT	GO:0032318~regulation of Ras GTPase activity	3	0.574713	0.459509	FBGN0031304, FBGN0035879, FBGN0037917	350	35	7937	1.94376	1	0.984345	99.9967
Annotation Cluster 26	Enrichment Score: 0.8618006437041007
Category	Term	Count	%	PValue	Genes	List Total	Pop Hits	Pop Total	Fold Enrichment	Bonferroni	Benjamini	FDR
GOTERM_MF_FAT	GO:0005200~structural constituent of cytoskeleton	6	1.14943	0.0473148	FBGN0000046, FBGN0043884, FBGN0013988, FBGN0038576, FBGN0031050, FBGN0003884	377	42	7918	3.00038	1	0.82268	50.8858
SMART	SM00268:ACTIN	3	0.574713	0.13989	FBGN0000046, FBGN0038576, FBGN0031050	214	15	4824	4.50841	1	0.908922	83.7596
INTERPRO	IPR004000:Actin/actin-like	3	0.574713	0.150615	FBGN0000046, FBGN0038576, FBGN0031050	472	15	10196	4.32034	1	0.999141	92.046
GOTERM_CC_FAT	GO:0005884~actin filament	3	0.574713	0.358217	FBGN0000046, FBGN0038576, FBGN0031050	273	22	4786	2.39061	1	0.978848	99.7433
Annotation Cluster 27	Enrichment Score: 0.8608314028848024
Category	Term	Count	%	PValue	Genes	List Total	Pop Hits	Pop Total	Fold Enrichment	Bonferroni	Benjamini	FDR
GOTERM_BP_FAT	GO:0034655~nucleobase, nucleoside, nucleotide and nucleic acid catabolic process	3	0.574713	0.123939	FBGN0000153, FBGN0037513, FBGN0033735	350	14	7937	4.85939	1	0.878354	89.1068
GOTERM_BP_FAT	GO:0034656~nucleobase, nucleoside and nucleotide catabolic process	3	0.574713	0.123939	FBGN0000153, FBGN0037513, FBGN0033735	350	14	7937	4.85939	1	0.878354	89.1068
GOTERM_BP_FAT	GO:0044270~nitrogen compound catabolic process	3	0.574713	0.17025	FBGN0000153, FBGN0037513, FBGN0033735	350	17	7937	4.00185	1	0.909356	95.6151
Annotation Cluster 28	Enrichment Score: 0.8316176220724311
Category	Term	Count	%	PValue	Genes	List Total	Pop Hits	Pop Total	Fold Enrichment	Bonferroni	Benjamini	FDR
GOTERM_CC_FAT	GO:0031012~extracellular matrix	7	1.341	0.078075	FBGN0004360, FBGN0039257, FBGN0016075, FBGN0003137, FBGN0035294, FBGN0039155, FBGN0003425	273	53	4786	2.31543	1	0.837559	66.4899
GOTERM_CC_FAT	GO:0005578~proteinaceous extracellular matrix	6	1.14943	0.15236	FBGN0004360, FBGN0016075, FBGN0003137, FBGN0035294, FBGN0039155, FBGN0003425	273	50	4786	2.10374	1	0.934329	89.1736
GOTERM_CC_FAT	GO:0044420~extracellular matrix part	3	0.574713	0.166376	FBGN0016075, FBGN0003137, FBGN0035294	273	13	4786	4.04565	1	0.924903	91.3484
GOTERM_CC_FAT	GO:0044421~extracellular region part	12	2.29885	0.238263	FBGN0004873, FBGN0011281, FBGN0004360, FBGN0039257, FBGN0016075, FBGN0004907, FBGN0003137, FBGN0011554, FBGN0035294, FBGN0039155, FBGN0003425, FBGN0010349	273	151	4786	1.3932	1	0.946996	97.4276
Annotation Cluster 29	Enrichment Score: 0.829059975779651
Category	Term	Count	%	PValue	Genes	List Total	Pop Hits	Pop Total	Fold Enrichment	Bonferroni	Benjamini	FDR
INTERPRO	IPR003006:Immunoglobulin/major histocompatibility complex, conserved site	5	0.957854	0.00525062	FBGN0020309, FBGN0032006, FBGN0052791, FBGN0013988, FBGN0027594	472	16	10196	6.75053	0.989472	0.989472	7.83951
INTERPRO	IPR013098:Immunoglobulin I-set	7	1.341	0.0467962	FBGN0032006, FBGN0052791, FBGN0013988, FBGN0003137, FBGN0033159, FBGN0011592, FBGN0031016	472	57	10196	2.65284	1	0.999749	52.4421
SMART	SM00060:FN3	7	1.341	0.0617441	FBGN0039904, FBGN0014007, FBGN0013988, FBGN0033159, FBGN0011592, FBGN0039155, FBGN0039709	214	64	4824	2.46554	0.99996	0.965878	53.6402
INTERPRO	IPR003961:Fibronectin, type III	7	1.341	0.0742161	FBGN0039904, FBGN0014007, FBGN0013988, FBGN0033159, FBGN0011592, FBGN0039155, FBGN0039709	472	64	10196	2.36269	1	0.999396	69.7555
SMART	SM00408:IGc2	8	1.53257	0.120145	FBGN0014007, FBGN0032006, FBGN0052791, FBGN0013988, FBGN0003137, FBGN0033159, FBGN0011592, FBGN0031016	214	94	4824	1.91847	1	0.921445	78.6454
INTERPRO	IPR003598:Immunoglobulin subtype 2	8	1.53257	0.143528	FBGN0014007, FBGN0032006, FBGN0052791, FBGN0013988, FBGN0003137, FBGN0033159, FBGN0011592, FBGN0031016	472	94	10196	1.83844	1	0.999136	90.9521
INTERPRO	IPR007110:Immunoglobulin-like	9	1.72414	0.265646	FBGN0014007, FBGN0032006, FBGN0052791, FBGN0013988, FBGN0003137, FBGN0033159, FBGN0011592, FBGN0031016, FBGN0028644	472	132	10196	1.47284	1	0.999694	99.1672
SP_PIR_KEYWORDS	Immunoglobulin domain	4	0.766284	0.278954	FBGN0014007, FBGN0032006, FBGN0003137, FBGN0031016	509	47	12980	2.1703	1	0.738118	98.5868
INTERPRO	IPR013783:Immunoglobulin-like fold	8	1.53257	0.296232	FBGN0014007, FBGN0032006, FBGN0052791, FBGN0013988, FBGN0003137, FBGN0033159, FBGN0011592, FBGN0031566	472	117	10196	1.47704	1	0.999729	99.5695
INTERPRO	IPR008957:Fibronectin, type III-like fold	4	0.766284	0.370673	FBGN0014007, FBGN0013988, FBGN0033159, FBGN0011592	472	47	10196	1.83844	1	0.999835	99.924
SMART	SM00409:IG	6	1.14943	0.427963	FBGN0014007, FBGN0032006, FBGN0052791, FBGN0013988, FBGN0033159, FBGN0011592	214	97	4824	1.39435	1	0.982346	99.8814
INTERPRO	IPR003599:Immunoglobulin subtype	6	1.14943	0.466822	FBGN0014007, FBGN0032006, FBGN0052791, FBGN0013988, FBGN0033159, FBGN0011592	472	97	10196	1.33619	1	0.999971	99.9942
INTERPRO	IPR013151:Immunoglobulin	5	0.957854	0.528504	FBGN0032006, FBGN0052791, FBGN0013988, FBGN0003137, FBGN0033159	472	82	10196	1.31718	1	0.999991	99.9991
Annotation Cluster 30	Enrichment Score: 0.7977778566438651
Category	Term	Count	%	PValue	Genes	List Total	Pop Hits	Pop Total	Fold Enrichment	Bonferroni	Benjamini	FDR
GOTERM_CC_FAT	GO:0005887~integral to plasma membrane	16	3.06513	0.154034	FBGN0004573, FBGN0022800, FBGN0002921, FBGN0033159, FBGN0001075, FBGN0034911, FBGN0003515, FBGN0011582, FBGN0038839, FBGN0038980, FBGN0004512, FBGN0013305, FBGN0000535, FBGN0002022, FBGN0000038, FBGN0039709	273	198	4786	1.41666	1	0.927041	89.4576
GOTERM_CC_FAT	GO:0044459~plasma membrane part	29	5.55556	0.1565	FBGN0022800, FBGN0004625, FBGN0004603, FBGN0033159, FBGN0001075, FBGN0003515, FBGN0082585, FBGN0011582, FBGN0026192, FBGN0033739, FBGN0038839, FBGN0034072, FBGN0013305, FBGN0000535, FBGN0031904, FBGN0002022, FBGN0026178, FBGN0004873, FBGN0004573, FBGN0000384, FBGN0002921, FBGN0039927, FBGN0034911, FBGN0038980, FBGN0001123, FBGN0004512, FBGN0033189, FBGN0000038, FBGN0039709	273	405	4786	1.25532	1	0.920875	89.8636
GOTERM_CC_FAT	GO:0031226~intrinsic to plasma membrane	16	3.06513	0.167701	FBGN0004573, FBGN0022800, FBGN0002921, FBGN0033159, FBGN0001075, FBGN0034911, FBGN0003515, FBGN0011582, FBGN0038839, FBGN0038980, FBGN0004512, FBGN0013305, FBGN0000535, FBGN0002022, FBGN0000038, FBGN0039709	273	201	4786	1.39551	1	0.917756	91.5316
Annotation Cluster 31	Enrichment Score: 0.7818422839445792
Category	Term	Count	%	PValue	Genes	List Total	Pop Hits	Pop Total	Fold Enrichment	Bonferroni	Benjamini	FDR
GOTERM_BP_FAT	GO:0009309~amine biosynthetic process	6	1.14943	0.0541357	FBGN0052068, FBGN0038641, FBGN0004907, FBGN0041607, FBGN0005619, FBGN0000153	350	47	7937	2.89495	1	0.774984	60.6441
GOTERM_BP_FAT	GO:0042398~cellular amino acid derivative biosynthetic process	4	0.766284	0.0949809	FBGN0038641, FBGN0004907, FBGN0005619, FBGN0052495	350	25	7937	3.62834	1	0.845261	81.2156
GOTERM_BP_FAT	GO:0042401~biogenic amine biosynthetic process	3	0.574713	0.186267	FBGN0038641, FBGN0004907, FBGN0005619	350	18	7937	3.77952	1	0.917262	96.8369
GOTERM_BP_FAT	GO:0006575~cellular amino acid derivative metabolic process	5	0.957854	0.280052	FBGN0038641, FBGN0004907, FBGN0005619, FBGN0036927, FBGN0052495	350	61	7937	1.85878	1	0.959324	99.5935
GOTERM_BP_FAT	GO:0006576~biogenic amine metabolic process	3	0.574713	0.459509	FBGN0038641, FBGN0004907, FBGN0005619	350	35	7937	1.94376	1	0.984345	99.9967
Annotation Cluster 32	Enrichment Score: 0.7493407179882293
Category	Term	Count	%	PValue	Genes	List Total	Pop Hits	Pop Total	Fold Enrichment	Bonferroni	Benjamini	FDR
GOTERM_BP_FAT	GO:0006457~protein folding	11	2.10728	0.0296028	FBGN0001219, FBGN0023529, FBGN0003676, FBGN0014877, FBGN0033663, FBGN0036415, FBGN0004907, FBGN0005585, FBGN0004179, FBGN0013954, FBGN0015379	350	115	7937	2.16912	1	0.642309	39.558
SP_PIR_KEYWORDS	Chaperone	4	0.766284	0.397535	FBGN0003676, FBGN0014877, FBGN0005585, FBGN0004179	509	58	12980	1.75869	1	0.832642	99.8639
GOTERM_MF_FAT	GO:0051082~unfolded protein binding	5	0.957854	0.480031	FBGN0001219, FBGN0003676, FBGN0014877, FBGN0005585, FBGN0004179	377	75	7918	1.40018	1	0.993997	99.9932
Annotation Cluster 33	Enrichment Score: 0.7468874765379229
Category	Term	Count	%	PValue	Genes	List Total	Pop Hits	Pop Total	Fold Enrichment	Bonferroni	Benjamini	FDR
GOTERM_BP_FAT	GO:0003012~muscle system process	3	0.574713	0.109288	FBGN0002772, FBGN0003721, FBGN0035499	350	13	7937	5.23319	1	0.86481	85.6171
GOTERM_BP_FAT	GO:0006936~muscle contraction	3	0.574713	0.109288	FBGN0002772, FBGN0003721, FBGN0035499	350	13	7937	5.23319	1	0.86481	85.6171
GOTERM_CC_FAT	GO:0044449~contractile fiber part	3	0.574713	0.272819	FBGN0002772, FBGN0003721, FBGN0035499	273	18	4786	2.92186	1	0.95991	98.6223
GOTERM_CC_FAT	GO:0043292~contractile fiber	3	0.574713	0.315815	FBGN0002772, FBGN0003721, FBGN0035499	273	20	4786	2.62967	1	0.97267	99.393
Annotation Cluster 34	Enrichment Score: 0.7294294133108429
Category	Term	Count	%	PValue	Genes	List Total	Pop Hits	Pop Total	Fold Enrichment	Bonferroni	Benjamini	FDR
SP_PIR_KEYWORDS	Segmentation polarity protein	4	0.766284	0.0469487	FBGN0039907, FBGN0001147, FBGN0004360, FBGN0036141	509	21	12980	4.85733	0.999995	0.325646	46.5408
GOTERM_BP_FAT	GO:0007365~periodic partitioning	6	1.14943	0.0874573	FBGN0039907, FBGN0001147, FBGN0004360, FBGN0004892, FBGN0067317, FBGN0036141	350	54	7937	2.51968	1	0.833821	78.4206
GOTERM_BP_FAT	GO:0007367~segment polarity determination	5	0.957854	0.0905116	FBGN0039907, FBGN0001147, FBGN0004360, FBGN0067317, FBGN0036141	350	39	7937	2.90733	1	0.840868	79.5994
GOTERM_BP_FAT	GO:0007350~blastoderm segmentation	14	2.68199	0.162019	FBGN0001147, FBGN0004892, FBGN0067317, FBGN0003721, FBGN0002736, FBGN0000308, FBGN0036141, FBGN0000411, FBGN0039907, FBGN0041161, FBGN0004360, FBGN0004838, FBGN0034072, FBGN0027053	350	218	7937	1.45633	1	0.908231	94.8265
GOTERM_BP_FAT	GO:0035282~segmentation	14	2.68199	0.356817	FBGN0001147, FBGN0004892, FBGN0067317, FBGN0003721, FBGN0002736, FBGN0000308, FBGN0036141, FBGN0000411, FBGN0039907, FBGN0041161, FBGN0004360, FBGN0004838, FBGN0034072, FBGN0027053	350	260	7937	1.22108	1	0.971734	99.9385
SP_PIR_KEYWORDS	wnt signaling pathway	3	0.574713	0.441374	FBGN0039907, FBGN0004360, FBGN0036141	509	38	12980	2.01324	1	0.846204	99.9491
GOTERM_BP_FAT	GO:0016055~Wnt receptor signaling pathway	3	0.574713	0.826138	FBGN0039907, FBGN0004360, FBGN0036141	350	71	7937	0.958189	1	0.999596	100
Annotation Cluster 35	Enrichment Score: 0.7288046663079683
Category	Term	Count	%	PValue	Genes	List Total	Pop Hits	Pop Total	Fold Enrichment	Bonferroni	Benjamini	FDR
GOTERM_BP_FAT	GO:0046164~alcohol catabolic process	6	1.14943	0.0720963	FBGN0000064, FBGN0039827, FBGN0038587, FBGN0031717, FBGN0000579, FBGN0036262	350	51	7937	2.6679	1	0.807614	71.4564
GOTERM_BP_FAT	GO:0044275~cellular carbohydrate catabolic process	6	1.14943	0.0720963	FBGN0000064, FBGN0039827, FBGN0038587, FBGN0031717, FBGN0000579, FBGN0036262	350	51	7937	2.6679	1	0.807614	71.4564
GOTERM_BP_FAT	GO:0046365~monosaccharide catabolic process	5	0.957854	0.12651	FBGN0000064, FBGN0039827, FBGN0038587, FBGN0031717, FBGN0000579	350	44	7937	2.57695	1	0.881437	89.6301
GOTERM_BP_FAT	GO:0016052~carbohydrate catabolic process	7	1.341	0.157422	FBGN0000064, FBGN0039827, FBGN0038587, FBGN0031717, FBGN0000579, FBGN0026415, FBGN0036262	350	83	7937	1.91253	1	0.905024	94.3299
GOTERM_BP_FAT	GO:0006096~glycolysis	4	0.766284	0.197997	FBGN0000064, FBGN0039827, FBGN0038587, FBGN0000579	350	35	7937	2.59167	1	0.92496	97.5199
SP_PIR_KEYWORDS	glycolysis	3	0.574713	0.241386	FBGN0000064, FBGN0039827, FBGN0000579	509	24	12980	3.18762	1	0.695575	97.2618
GOTERM_BP_FAT	GO:0005996~monosaccharide metabolic process	7	1.341	0.253972	FBGN0000064, FBGN0036300, FBGN0003067, FBGN0039827, FBGN0038587, FBGN0031717, FBGN0000579	350	97	7937	1.63649	1	0.951202	99.2621
GOTERM_BP_FAT	GO:0006006~glucose metabolic process	5	0.957854	0.280052	FBGN0000064, FBGN0003067, FBGN0039827, FBGN0038587, FBGN0000579	350	61	7937	1.85878	1	0.959324	99.5935
GOTERM_BP_FAT	GO:0019320~hexose catabolic process	4	0.766284	0.292953	FBGN0000064, FBGN0039827, FBGN0038587, FBGN0000579	350	43	7937	2.1095	1	0.963057	99.6997
GOTERM_BP_FAT	GO:0006007~glucose catabolic process	4	0.766284	0.292953	FBGN0000064, FBGN0039827, FBGN0038587, FBGN0000579	350	43	7937	2.1095	1	0.963057	99.6997
GOTERM_BP_FAT	GO:0019318~hexose metabolic process	6	1.14943	0.318523	FBGN0000064, FBGN0036300, FBGN0003067, FBGN0039827, FBGN0038587, FBGN0000579	350	85	7937	1.60074	1	0.967479	99.838
Annotation Cluster 36	Enrichment Score: 0.7104994525994935
Category	Term	Count	%	PValue	Genes	List Total	Pop Hits	Pop Total	Fold Enrichment	Bonferroni	Benjamini	FDR
SP_PIR_KEYWORDS	manganese	6	1.14943	0.0232345	FBGN0003067, FBGN0000711, FBGN0004103, FBGN0024945, FBGN0027291, FBGN0023177	509	42	12980	3.643	0.997449	0.237703	26.3734
GOTERM_MF_FAT	GO:0030145~manganese ion binding	7	1.341	0.052124	FBGN0003067, FBGN0000711, FBGN0004103, FBGN0024945, FBGN0023535, FBGN0027291, FBGN0023177	377	57	7918	2.57927	1	0.766728	54.3999
INTERPRO	IPR004843:Metallophosphoesterase	5	0.957854	0.0699102	FBGN0030245, FBGN0000711, FBGN0004103, FBGN0031310, FBGN0023177	472	34	10196	3.17672	1	0.999605	67.4988
UP_SEQ_FEATURE	metal ion-binding site:Manganese	4	0.766284	0.0709259	FBGN0003067, FBGN0000711, FBGN0004103, FBGN0023177	184	16	2975	4.04212	1	0.997675	66.0646
PIR_SUPERFAMILY	PIRSF000908:serine/threonine-protein phosphatase, conventional type	3	0.574713	0.122466	FBGN0000711, FBGN0004103, FBGN0023177	179	9	2596	4.83426	1	1	80.5521
SP_PIR_KEYWORDS	protein phosphatase	4	0.766284	0.146588	FBGN0014007, FBGN0000711, FBGN0004103, FBGN0023177	509	34	12980	3.00012	1	0.575417	87.3103
SMART	SM00156:PP2Ac	3	0.574713	0.187401	FBGN0000711, FBGN0004103, FBGN0023177	214	18	4824	3.75701	1	0.905277	91.8166
SP_PIR_KEYWORDS	phosphoric monoester hydrolase	3	0.574713	0.197672	FBGN0014007, FBGN0000711, FBGN0004103	509	21	12980	3.643	1	0.638358	94.3202
INTERPRO	IPR006186:Serine/threonine-specific protein phosphatase and bis(5-nucleosyl)-tetraphosphatase	3	0.574713	0.200962	FBGN0000711, FBGN0004103, FBGN0023177	472	18	10196	3.60028	1	0.999427	96.9164
UP_SEQ_FEATURE	metal ion-binding site:Iron	3	0.574713	0.234648	FBGN0000711, FBGN0004103, FBGN0023177	184	15	2975	3.2337	1	0.999966	98.0326
UP_SEQ_FEATURE	active site:Proton donor	4	0.766284	0.33154	FBGN0000711, FBGN0004103, FBGN0000579, FBGN0023177	184	33	2975	1.95982	1	0.999999	99.7306
GOTERM_MF_FAT	GO:0004721~phosphoprotein phosphatase activity	6	1.14943	0.482166	FBGN0034558, FBGN0014007, FBGN0000711, FBGN0004103, FBGN0051469, FBGN0023177	377	96	7918	1.31267	1	0.993768	99.9936
GOTERM_BP_FAT	GO:0006470~protein amino acid dephosphorylation	5	0.957854	0.489505	FBGN0014007, FBGN0000711, FBGN0004103, FBGN0051469, FBGN0023177	350	82	7937	1.38275	1	0.986991	99.9987
GOTERM_MF_FAT	GO:0004722~protein serine/threonine phosphatase activity	3	0.574713	0.637554	FBGN0000711, FBGN0004103, FBGN0023177	377	45	7918	1.40018	1	0.998815	100
GOTERM_MF_FAT	GO:0016791~phosphatase activity	9	1.72414	0.640069	FBGN0030245, FBGN0034558, FBGN0014007, FBGN0000711, FBGN0004103, FBGN0038845, FBGN0036760, FBGN0051469, FBGN0023177	377	182	7918	1.03859	1	0.998777	100
GOTERM_BP_FAT	GO:0016311~dephosphorylation	5	0.957854	0.712684	FBGN0014007, FBGN0000711, FBGN0004103, FBGN0051469, FBGN0023177	350	109	7937	1.04024	1	0.997949	100
Annotation Cluster 37	Enrichment Score: 0.7063218357334313
Category	Term	Count	%	PValue	Genes	List Total	Pop Hits	Pop Total	Fold Enrichment	Bonferroni	Benjamini	FDR
GOTERM_BP_FAT	GO:0051310~metaphase plate congression	3	0.574713	0.139027	FBGN0000063, FBGN0004103, FBGN0040232	350	15	7937	4.53543	1	0.896771	91.8578
GOTERM_BP_FAT	GO:0051303~establishment of chromosome localization	3	0.574713	0.154484	FBGN0000063, FBGN0004103, FBGN0040232	350	16	7937	4.25196	1	0.902332	93.9894
GOTERM_BP_FAT	GO:0050000~chromosome localization	3	0.574713	0.154484	FBGN0000063, FBGN0004103, FBGN0040232	350	16	7937	4.25196	1	0.902332	93.9894
GOTERM_BP_FAT	GO:0051656~establishment of organelle localization	6	1.14943	0.233417	FBGN0000063, FBGN0004103, FBGN0040232, FBGN0003514, FBGN0010349, FBGN0027103	350	75	7937	1.81417	1	0.943223	98.8365
GOTERM_BP_FAT	GO:0007059~chromosome segregation	8	1.53257	0.255286	FBGN0000063, FBGN0000711, FBGN0004103, FBGN0040232, FBGN0004907, FBGN0052438, FBGN0014010, FBGN0027889	350	117	7937	1.55057	1	0.951145	99.2836
GOTERM_BP_FAT	GO:0051640~organelle localization	6	1.14943	0.292443	FBGN0000063, FBGN0004103, FBGN0040232, FBGN0003514, FBGN0010349, FBGN0027103	350	82	7937	1.6593	1	0.963524	99.6961
Annotation Cluster 38	Enrichment Score: 0.6966866981731203
Category	Term	Count	%	PValue	Genes	List Total	Pop Hits	Pop Total	Fold Enrichment	Bonferroni	Benjamini	FDR
GOTERM_BP_FAT	GO:0050821~protein stabilization	3	0.574713	0.0951436	FBGN0004907, FBGN0028837, FBGN0027053	350	12	7937	5.66929	1	0.84243	81.2721
GOTERM_BP_FAT	GO:0031647~regulation of protein stability	3	0.574713	0.186267	FBGN0004907, FBGN0028837, FBGN0027053	350	18	7937	3.77952	1	0.917262	96.8369
SP_PIR_KEYWORDS	differentiation	9	1.72414	0.289951	FBGN0004873, FBGN0004867, FBGN0004907, FBGN0028837, FBGN0000535, FBGN0003425, FBGN0027053, FBGN0026178, FBGN0017545	509	160	12980	1.43443	1	0.732278	98.8432
GOTERM_BP_FAT	GO:0010608~posttranscriptional regulation of gene expression	8	1.53257	0.31799	FBGN0001219, FBGN0011666, FBGN0004838, FBGN0003031, FBGN0004907, FBGN0028837, FBGN0035121, FBGN0027053	350	126	7937	1.43982	1	0.96787	99.8359
Annotation Cluster 39	Enrichment Score: 0.6833918789761785
Category	Term	Count	%	PValue	Genes	List Total	Pop Hits	Pop Total	Fold Enrichment	Bonferroni	Benjamini	FDR
GOTERM_MF_FAT	GO:0003924~GTPase activity	12	2.29885	0.0445472	FBGN0020255, FBGN0000559, FBGN0016700, FBGN0000384, FBGN0000556, FBGN0001123, FBGN0014010, FBGN0003600, FBGN0003884, FBGN0015794, FBGN0010348, FBGN0015791	377	130	7918	1.93871	1	0.84411	48.7508
PIR_SUPERFAMILY	PIRSF001710:Ras-related protein Rab	4	0.766284	0.153412	FBGN0016700, FBGN0014010, FBGN0015794, FBGN0015791	179	20	2596	2.90056	1	1	87.5993
SMART	SM00175:RAB	4	0.766284	0.154997	FBGN0016700, FBGN0014010, FBGN0015794, FBGN0015791	214	31	4824	2.90865	1	0.892632	86.8849
INTERPRO	IPR003579:Ras small GTPase, Rab type	4	0.766284	0.170675	FBGN0016700, FBGN0014010, FBGN0015794, FBGN0015791	472	31	10196	2.78732	1	0.999122	94.5094
INTERPRO	IPR005225:Small GTP-binding protein	7	1.341	0.213418	FBGN0020255, FBGN0000559, FBGN0016700, FBGN0014010, FBGN0015794, FBGN0010348, FBGN0015791	472	87	10196	1.73807	1	0.999398	97.5831
INTERPRO	IPR013753:Ras	5	0.957854	0.310869	FBGN0020255, FBGN0016700, FBGN0014010, FBGN0015794, FBGN0015791	472	61	10196	1.77063	1	0.999741	99.6892
GOTERM_BP_FAT	GO:0007264~small GTPase mediated signal transduction	6	1.14943	0.526662	FBGN0016700, FBGN0004907, FBGN0014010, FBGN0015794, FBGN0010348, FBGN0015791	350	109	7937	1.24828	1	0.989493	99.9996
INTERPRO	IPR001806:Ras GTPase	4	0.766284	0.53995	FBGN0016700, FBGN0014010, FBGN0015794, FBGN0015791	472	61	10196	1.4165	1	0.999991	99.9994
Annotation Cluster 40	Enrichment Score: 0.6831125223559921
Category	Term	Count	%	PValue	Genes	List Total	Pop Hits	Pop Total	Fold Enrichment	Bonferroni	Benjamini	FDR
GOTERM_BP_FAT	GO:0015849~organic acid transport	6	1.14943	0.08216	FBGN0019830, FBGN0038641, FBGN0037203, FBGN0039045, FBGN0051547, FBGN0021953	350	53	7937	2.56722	1	0.821509	76.2229
GOTERM_BP_FAT	GO:0046942~carboxylic acid transport	6	1.14943	0.08216	FBGN0019830, FBGN0038641, FBGN0037203, FBGN0039045, FBGN0051547, FBGN0021953	350	53	7937	2.56722	1	0.821509	76.2229
GOTERM_BP_FAT	GO:0006865~amino acid transport	5	0.957854	0.0972674	FBGN0019830, FBGN0038641, FBGN0037203, FBGN0039045, FBGN0051547	350	40	7937	2.83464	1	0.84585	81.9951
GOTERM_BP_FAT	GO:0015837~amine transport	5	0.957854	0.111458	FBGN0019830, FBGN0038641, FBGN0037203, FBGN0039045, FBGN0051547	350	42	7937	2.69966	1	0.86185	86.1932
GOTERM_MF_FAT	GO:0015171~amino acid transmembrane transporter activity	5	0.957854	0.192361	FBGN0038641, FBGN0037203, FBGN0039045, FBGN0034911, FBGN0051547	377	48	7918	2.18778	1	0.956191	95.6452
GOTERM_MF_FAT	GO:0005275~amine transmembrane transporter activity	5	0.957854	0.296263	FBGN0038641, FBGN0037203, FBGN0039045, FBGN0034911, FBGN0051547	377	58	7918	1.81057	1	0.97565	99.4224
GOTERM_MF_FAT	GO:0015294~solute:cation symporter activity	3	0.574713	0.8994	FBGN0038641, FBGN0034911, FBGN0051547	377	80	7918	0.787599	1	0.999984	100
GOTERM_MF_FAT	GO:0015293~symporter activity	3	0.574713	0.914014	FBGN0038641, FBGN0034911, FBGN0051547	377	84	7918	0.750095	1	0.99999	100
Annotation Cluster 41	Enrichment Score: 0.6823967702108377
Category	Term	Count	%	PValue	Genes	List Total	Pop Hits	Pop Total	Fold Enrichment	Bonferroni	Benjamini	FDR
GOTERM_BP_FAT	GO:0006396~RNA processing	23	4.40613	0.0190561	FBGN0011666, FBGN0016978, FBGN0036000, FBGN0031287, FBGN0002736, FBGN0005648, FBGN0031492, FBGN0038576, FBGN0032050, FBGN0036266, FBGN0053260, FBGN0024285, FBGN0036277, FBGN0003638, FBGN0030063, FBGN0066303, FBGN0036213, FBGN0021765, FBGN0004838, FBGN0035294, FBGN0038464, FBGN0022246, FBGN0038736	350	312	7937	1.67171	1	0.576579	27.5569
GOTERM_BP_FAT	GO:0008380~RNA splicing	11	2.10728	0.11639	FBGN0003638, FBGN0016978, FBGN0031287, FBGN0002736, FBGN0031492, FBGN0036266, FBGN0035294, FBGN0038464, FBGN0053260, FBGN0024285, FBGN0036277	350	148	7937	1.68546	1	0.868708	87.4225
GOTERM_BP_FAT	GO:0050684~regulation of mRNA processing	6	1.14943	0.142613	FBGN0016978, FBGN0015907, FBGN0004838, FBGN0038464, FBGN0024285, FBGN0036277	350	63	7937	2.15973	1	0.896675	92.4077
GOTERM_BP_FAT	GO:0048024~regulation of nuclear mRNA splicing, via spliceosome	6	1.14943	0.142613	FBGN0016978, FBGN0015907, FBGN0004838, FBGN0038464, FBGN0024285, FBGN0036277	350	63	7937	2.15973	1	0.896675	92.4077
GOTERM_BP_FAT	GO:0006397~mRNA processing	13	2.49042	0.146443	FBGN0011666, FBGN0016978, FBGN0031287, FBGN0005648, FBGN0002736, FBGN0031492, FBGN0024285, FBGN0036277, FBGN0003638, FBGN0004838, FBGN0035294, FBGN0038736, FBGN0038464	350	194	7937	1.5196	1	0.899121	92.9564
GOTERM_BP_FAT	GO:0043484~regulation of RNA splicing	6	1.14943	0.16371	FBGN0016978, FBGN0015907, FBGN0004838, FBGN0038464, FBGN0024285, FBGN0036277	350	66	7937	2.06156	1	0.908886	94.9986
GOTERM_BP_FAT	GO:0000381~regulation of alternative nuclear mRNA splicing, via spliceosome	5	0.957854	0.240917	FBGN0016978, FBGN0015907, FBGN0038464, FBGN0024285, FBGN0036277	350	57	7937	1.98922	1	0.945852	99.0132
GOTERM_BP_FAT	GO:0016071~mRNA metabolic process	13	2.49042	0.25641	FBGN0011666, FBGN0016978, FBGN0031287, FBGN0005648, FBGN0002736, FBGN0031492, FBGN0024285, FBGN0036277, FBGN0003638, FBGN0004838, FBGN0035294, FBGN0038736, FBGN0038464	350	219	7937	1.34613	1	0.950962	99.3015
GOTERM_BP_FAT	GO:0000377~RNA splicing, via transesterification reactions with bulged adenosine as nucleophile	8	1.53257	0.31799	FBGN0003638, FBGN0016978, FBGN0031287, FBGN0031492, FBGN0035294, FBGN0038464, FBGN0024285, FBGN0036277	350	126	7937	1.43982	1	0.96787	99.8359
GOTERM_BP_FAT	GO:0000398~nuclear mRNA splicing, via spliceosome	8	1.53257	0.31799	FBGN0003638, FBGN0016978, FBGN0031287, FBGN0031492, FBGN0035294, FBGN0038464, FBGN0024285, FBGN0036277	350	126	7937	1.43982	1	0.96787	99.8359
GOTERM_BP_FAT	GO:0000375~RNA splicing, via transesterification reactions	8	1.53257	0.325137	FBGN0003638, FBGN0016978, FBGN0031287, FBGN0031492, FBGN0035294, FBGN0038464, FBGN0024285, FBGN0036277	350	127	7937	1.42848	1	0.969019	99.8624
GOTERM_CC_FAT	GO:0030532~small nuclear ribonucleoprotein complex	7	1.341	0.332482	FBGN0016978, FBGN0031287, FBGN0031492, FBGN0051950, FBGN0039274, FBGN0038464, FBGN0036277	273	83	4786	1.47853	1	0.975788	99.5644
GOTERM_CC_FAT	GO:0005681~spliceosome	5	0.957854	0.580695	FBGN0003638, FBGN0016978, FBGN0038464, FBGN0024285, FBGN0036277	273	71	4786	1.23459	1	0.990058	99.9992
KEGG_PATHWAY	dme03040:Spliceosome	8	1.53257	0.659208	FBGN0001219, FBGN0016978, FBGN0015907, FBGN0002736, FBGN0031492, FBGN0038464, FBGN0035720, FBGN0036277	143	111	2054	1.03522	1	0.991341	99.9988
Annotation Cluster 42	Enrichment Score: 0.6789913838531252
Category	Term	Count	%	PValue	Genes	List Total	Pop Hits	Pop Total	Fold Enrichment	Bonferroni	Benjamini	FDR
GOTERM_BP_FAT	GO:0032269~negative regulation of cellular protein metabolic process	5	0.957854	0.203216	FBGN0011666, FBGN0004838, FBGN0028985, FBGN0026402, FBGN0027053	350	53	7937	2.13935	1	0.926408	97.7769
GOTERM_BP_FAT	GO:0051248~negative regulation of protein metabolic process	5	0.957854	0.212476	FBGN0011666, FBGN0004838, FBGN0028985, FBGN0026402, FBGN0027053	350	54	7937	2.09974	1	0.934391	98.1724
GOTERM_BP_FAT	GO:0032268~regulation of cellular protein metabolic process	9	1.72414	0.212695	FBGN0053526, FBGN0003210, FBGN0011666, FBGN0039904, FBGN0004838, FBGN0003031, FBGN0028985, FBGN0026402, FBGN0027053	350	130	7937	1.56996	1	0.933331	98.1809
Annotation Cluster 43	Enrichment Score: 0.6660732489356229
Category	Term	Count	%	PValue	Genes	List Total	Pop Hits	Pop Total	Fold Enrichment	Bonferroni	Benjamini	FDR
SP_PIR_KEYWORDS	elongation factor	3	0.574713	0.0778495	FBGN0000559, FBGN0000556, FBGN0029176	509	12	12980	6.37525	1	0.418262	65.1984
GOTERM_BP_FAT	GO:0006414~translational elongation	3	0.574713	0.202483	FBGN0000559, FBGN0000556, FBGN0029176	350	19	7937	3.5806	1	0.927005	97.7424
GOTERM_MF_FAT	GO:0003746~translation elongation factor activity	3	0.574713	0.24518	FBGN0000559, FBGN0000556, FBGN0029176	377	20	7918	3.1504	1	0.97816	98.3854
GOTERM_MF_FAT	GO:0008135~translation factor activity, nucleic acid binding	5	0.957854	0.560503	FBGN0000559, FBGN0029629, FBGN0000556, FBGN0029176, FBGN0003600	377	83	7918	1.26522	1	0.996959	99.9994
Annotation Cluster 44	Enrichment Score: 0.6634043521158082
Category	Term	Count	%	PValue	Genes	List Total	Pop Hits	Pop Total	Fold Enrichment	Bonferroni	Benjamini	FDR
GOTERM_BP_FAT	GO:0006732~coenzyme metabolic process	8	1.53257	0.0916767	FBGN0029118, FBGN0021765, FBGN0038587, FBGN0037469, FBGN0027291, FBGN0052495, FBGN0030512, FBGN0004888	350	88	7937	2.06156	1	0.841291	80.0329
GOTERM_BP_FAT	GO:0051186~cofactor metabolic process	9	1.72414	0.0942818	FBGN0029118, FBGN0021765, FBGN0038587, FBGN0037637, FBGN0037469, FBGN0027291, FBGN0052495, FBGN0030512, FBGN0004888	350	106	7937	1.92542	1	0.846393	80.971
GOTERM_BP_FAT	GO:0046356~acetyl-CoA catabolic process	4	0.766284	0.164579	FBGN0029118, FBGN0038587, FBGN0027291, FBGN0004888	350	32	7937	2.83464	1	0.90834	95.0851
GOTERM_BP_FAT	GO:0006099~tricarboxylic acid cycle	4	0.766284	0.164579	FBGN0029118, FBGN0038587, FBGN0027291, FBGN0004888	350	32	7937	2.83464	1	0.90834	95.0851
GOTERM_BP_FAT	GO:0009109~coenzyme catabolic process	4	0.766284	0.175528	FBGN0029118, FBGN0038587, FBGN0027291, FBGN0004888	350	33	7937	2.74874	1	0.913171	96.0598
KEGG_PATHWAY	dme00020:Citrate cycle (TCA cycle)	6	1.14943	0.183861	FBGN0029118, FBGN0003067, FBGN0038587, FBGN0039635, FBGN0027291, FBGN0004888	143	44	2054	1.95868	1	0.993776	88.1434
GOTERM_BP_FAT	GO:0009060~aerobic respiration	4	0.766284	0.186673	FBGN0029118, FBGN0038587, FBGN0027291, FBGN0004888	350	34	7937	2.6679	1	0.916212	96.8632
GOTERM_BP_FAT	GO:0051187~cofactor catabolic process	4	0.766284	0.186673	FBGN0029118, FBGN0038587, FBGN0027291, FBGN0004888	350	34	7937	2.6679	1	0.916212	96.8632
GOTERM_BP_FAT	GO:0006084~acetyl-CoA metabolic process	4	0.766284	0.197997	FBGN0029118, FBGN0038587, FBGN0027291, FBGN0004888	350	35	7937	2.59167	1	0.92496	97.5199
GOTERM_CC_FAT	GO:0005759~mitochondrial matrix	11	2.10728	0.40175	FBGN0019957, FBGN0029118, FBGN0014877, FBGN0036774, FBGN0038587, FBGN0034259, FBGN0027291, FBGN0036927, FBGN0033879, FBGN0030692, FBGN0004888	273	157	4786	1.2283	1	0.980199	99.9002
GOTERM_CC_FAT	GO:0031980~mitochondrial lumen	11	2.10728	0.40175	FBGN0019957, FBGN0029118, FBGN0014877, FBGN0036774, FBGN0038587, FBGN0034259, FBGN0027291, FBGN0036927, FBGN0033879, FBGN0030692, FBGN0004888	273	157	4786	1.2283	1	0.980199	99.9002
GOTERM_BP_FAT	GO:0051188~cofactor biosynthetic process	4	0.766284	0.495281	FBGN0037637, FBGN0037469, FBGN0052495, FBGN0030512	350	60	7937	1.51181	1	0.987479	99.9989
GOTERM_BP_FAT	GO:0009108~coenzyme biosynthetic process	3	0.574713	0.570011	FBGN0037469, FBGN0052495, FBGN0030512	350	43	7937	1.58213	1	0.991873	99.9999
Annotation Cluster 45	Enrichment Score: 0.6483291628061117
Category	Term	Count	%	PValue	Genes	List Total	Pop Hits	Pop Total	Fold Enrichment	Bonferroni	Benjamini	FDR
GOTERM_BP_FAT	GO:0010259~multicellular organismal aging	7	1.341	0.224735	FBGN0036449, FBGN0003210, FBGN0000556, FBGN0002921, FBGN0005198, FBGN0037960, FBGN0040070	350	93	7937	1.70688	1	0.940565	98.5948
GOTERM_BP_FAT	GO:0007568~aging	7	1.341	0.224735	FBGN0036449, FBGN0003210, FBGN0000556, FBGN0002921, FBGN0005198, FBGN0037960, FBGN0040070	350	93	7937	1.70688	1	0.940565	98.5948
GOTERM_BP_FAT	GO:0008340~determination of adult life span	7	1.341	0.224735	FBGN0036449, FBGN0003210, FBGN0000556, FBGN0002921, FBGN0005198, FBGN0037960, FBGN0040070	350	93	7937	1.70688	1	0.940565	98.5948
Annotation Cluster 46	Enrichment Score: 0.6404247580558243
Category	Term	Count	%	PValue	Genes	List Total	Pop Hits	Pop Total	Fold Enrichment	Bonferroni	Benjamini	FDR
GOTERM_BP_FAT	GO:0046903~secretion	11	2.10728	0.0481608	FBGN0001219, FBGN0004868, FBGN0036141, FBGN0016700, FBGN0004179, FBGN0015816, FBGN0035756, FBGN0053547, FBGN0010348, FBGN0027363, FBGN0027103	350	125	7937	1.99559	1	0.751534	56.2648
GOTERM_BP_FAT	GO:0050877~neurological system process	33	6.32184	0.0567306	FBGN0033039, FBGN0004625, FBGN0005585, FBGN0030204, FBGN0010348, FBGN0027103, FBGN0011582, FBGN0001219, FBGN0004868, FBGN0045495, FBGN0010218, FBGN0038641, FBGN0004907, FBGN0000535, FBGN0026178, FBGN0011281, FBGN0023090, FBGN0004103, FBGN0003031, FBGN0002921, FBGN0037590, FBGN0035756, FBGN0045823, FBGN0037324, FBGN0004179, FBGN0030715, FBGN0001123, FBGN0014010, FBGN0053547, FBGN0028963, FBGN00273…	350	546	7937	1.3706	1	0.77478	62.4145
GOTERM_BP_FAT	GO:0032940~secretion by cell	10	1.91571	0.0749954	FBGN0001219, FBGN0004868, FBGN0016700, FBGN0004179, FBGN0015816, FBGN0035756, FBGN0053547, FBGN0010348, FBGN0027363, FBGN0027103	350	118	7937	1.92179	1	0.807834	72.9144
GOTERM_BP_FAT	GO:0048489~synaptic vesicle transport	8	1.53257	0.100373	FBGN0003210, FBGN0004179, FBGN0035756, FBGN0014010, FBGN0053547, FBGN0010348, FBGN0027363, FBGN0027103	350	90	7937	2.01575	1	0.852078	83.0052
GOTERM_BP_FAT	GO:0001505~regulation of neurotransmitter levels	9	1.72414	0.110634	FBGN0001219, FBGN0004868, FBGN0038641, FBGN0004179, FBGN0035756, FBGN0053547, FBGN0010348, FBGN0027363, FBGN0027103	350	110	7937	1.8554	1	0.862557	85.9769
GOTERM_BP_FAT	GO:0007268~synaptic transmission	13	2.49042	0.128097	FBGN0023090, FBGN0003031, FBGN0035756, FBGN0010348, FBGN0027103, FBGN0004868, FBGN0001219, FBGN0038641, FBGN0004179, FBGN0001123, FBGN0014010, FBGN0053547, FBGN0027363	350	189	7937	1.5598	1	0.8799	89.9414
GOTERM_BP_FAT	GO:0007267~cell-cell signaling	14	2.68199	0.137552	FBGN0023090, FBGN0002736, FBGN0003031, FBGN0035756, FBGN0010348, FBGN0027103, FBGN0004868, FBGN0001219, FBGN0038641, FBGN0004179, FBGN0001123, FBGN0014010, FBGN0053547, FBGN0027363	350	211	7937	1.50464	1	0.896296	91.6209
GOTERM_BP_FAT	GO:0019226~transmission of nerve impulse	13	2.49042	0.154154	FBGN0023090, FBGN0003031, FBGN0035756, FBGN0010348, FBGN0027103, FBGN0004868, FBGN0001219, FBGN0038641, FBGN0004179, FBGN0001123, FBGN0014010, FBGN0053547, FBGN0027363	350	196	7937	1.5041	1	0.903763	93.9499
GOTERM_BP_FAT	GO:0007269~neurotransmitter secretion	8	1.53257	0.161348	FBGN0001219, FBGN0004868, FBGN0004179, FBGN0035756, FBGN0053547, FBGN0010348, FBGN0027363, FBGN0027103	350	102	7937	1.7786	1	0.909084	94.7567
GOTERM_BP_FAT	GO:0003001~generation of a signal involved in cell-cell signaling	8	1.53257	0.167062	FBGN0001219, FBGN0004868, FBGN0004179, FBGN0035756, FBGN0053547, FBGN0010348, FBGN0027363, FBGN0027103	350	103	7937	1.76133	1	0.910123	95.3241
GOTERM_BP_FAT	GO:0006836~neurotransmitter transport	9	1.72414	0.189853	FBGN0001219, FBGN0004868, FBGN0004179, FBGN0035756, FBGN0034911, FBGN0053547, FBGN0010348, FBGN0027363, FBGN0027103	350	126	7937	1.6198	1	0.917034	97.0625
GOTERM_BP_FAT	GO:0006887~exocytosis	5	0.957854	0.340279	FBGN0004179, FBGN0015816, FBGN0035756, FBGN0053547, FBGN0027103	350	67	7937	1.69232	1	0.970951	99.9059
GOTERM_CC_FAT	GO:0008021~synaptic vesicle	5	0.957854	0.368622	FBGN0004868, FBGN0003210, FBGN0004179, FBGN0035756, FBGN0053547	273	54	4786	1.62325	1	0.979556	99.7939
GOTERM_CC_FAT	GO:0031410~cytoplasmic vesicle	8	1.53257	0.388089	FBGN0004868, FBGN0003210, FBGN0035321, FBGN0004179, FBGN0045823, FBGN0035756, FBGN0053547, FBGN0082585	273	105	4786	1.33571	1	0.982502	99.8648
GOTERM_BP_FAT	GO:0016079~synaptic vesicle exocytosis	4	0.766284	0.426098	FBGN0004179, FBGN0035756, FBGN0053547, FBGN0027103	350	54	7937	1.67979	1	0.981099	99.9909
GOTERM_CC_FAT	GO:0030136~clathrin-coated vesicle	5	0.957854	0.434026	FBGN0004868, FBGN0003210, FBGN0004179, FBGN0035756, FBGN0053547	273	59	4786	1.48569	1	0.982563	99.9527
GOTERM_CC_FAT	GO:0031982~vesicle	8	1.53257	0.445003	FBGN0004868, FBGN0003210, FBGN0035321, FBGN0004179, FBGN0045823, FBGN0035756, FBGN0053547, FBGN0082585	273	111	4786	1.26351	1	0.9818	99.9636
GOTERM_CC_FAT	GO:0016023~cytoplasmic membrane-bounded vesicle	7	1.341	0.48673	FBGN0004868, FBGN0003210, FBGN0035321, FBGN0004179, FBGN0035756, FBGN0053547, FBGN0082585	273	98	4786	1.25222	1	0.984627	99.9873
GOTERM_CC_FAT	GO:0031988~membrane-bounded vesicle	7	1.341	0.526405	FBGN0004868, FBGN0003210, FBGN0035321, FBGN0004179, FBGN0035756, FBGN0053547, FBGN0082585	273	102	4786	1.20312	1	0.987892	99.9957
GOTERM_CC_FAT	GO:0044456~synapse part	7	1.341	0.545781	FBGN0004868, FBGN0003210, FBGN0039927, FBGN0004179, FBGN0035756, FBGN0053547, FBGN0000038	273	104	4786	1.17998	1	0.989686	99.9975
GOTERM_CC_FAT	GO:0030135~coated vesicle	5	0.957854	0.635069	FBGN0004868, FBGN0003210, FBGN0004179, FBGN0035756, FBGN0053547	273	76	4786	1.15336	1	0.990988	99.9999
GOTERM_CC_FAT	GO:0045202~synapse	7	1.341	0.72344	FBGN0004868, FBGN0003210, FBGN0039927, FBGN0004179, FBGN0035756, FBGN0053547, FBGN0000038	273	125	4786	0.981744	1	0.995318	100
Annotation Cluster 47	Enrichment Score: 0.6379978229293543
Category	Term	Count	%	PValue	Genes	List Total	Pop Hits	Pop Total	Fold Enrichment	Bonferroni	Benjamini	FDR
GOTERM_BP_FAT	GO:0046165~alcohol biosynthetic process	3	0.574713	0.0951436	FBGN0036300, FBGN0003067, FBGN0025885	350	12	7937	5.66929	1	0.84243	81.2721
GOTERM_BP_FAT	GO:0034637~cellular carbohydrate biosynthetic process	3	0.574713	0.284988	FBGN0036300, FBGN0003067, FBGN0025885	350	24	7937	2.83464	1	0.961206	99.6378
GOTERM_BP_FAT	GO:0016051~carbohydrate biosynthetic process	4	0.766284	0.449573	FBGN0036300, FBGN0003067, FBGN0030662, FBGN0025885	350	56	7937	1.6198	1	0.98289	99.9955
Annotation Cluster 48	Enrichment Score: 0.6373472544619951
Category	Term	Count	%	PValue	Genes	List Total	Pop Hits	Pop Total	Fold Enrichment	Bonferroni	Benjamini	FDR
GOTERM_BP_FAT	GO:0007608~sensory perception of smell	9	1.72414	0.0368912	FBGN0004625, FBGN0037590, FBGN0030715, FBGN0030204, FBGN0000535, FBGN0028963, FBGN0026178, FBGN0037324, FBGN0026388	350	87	7937	2.34591	1	0.694301	46.7304
SP_PIR_KEYWORDS	transducer	15	2.87356	0.075983	FBGN0004573, FBGN0004625, FBGN0000384, FBGN0037590, FBGN0030204, FBGN0037960, FBGN0037324, FBGN0011582, FBGN0045495, FBGN0038980, FBGN0036934, FBGN0001123, FBGN0030715, FBGN0028963, FBGN0026388	509	234	12980	1.63468	1	0.427398	64.2697
SP_PIR_KEYWORDS	olfaction	7	1.341	0.0846338	FBGN0037590, FBGN0030715, FBGN0030204, FBGN0028963, FBGN0026178, FBGN0037324, FBGN0026388	509	78	12980	2.28855	1	0.437821	68.3893
SP_PIR_KEYWORDS	receptor	20	3.83142	0.0880981	FBGN0004573, FBGN0022800, FBGN0014007, FBGN0032006, FBGN0037590, FBGN0039927, FBGN0030204, FBGN0014859, FBGN0037960, FBGN0037324, FBGN0011582, FBGN0045495, FBGN0011693, FBGN0038980, FBGN0036934, FBGN0030715, FBGN0028963, FBGN0026388, FBGN0035849, FBGN0000038	509	347	12980	1.4698	1	0.443237	69.9123
SP_PIR_KEYWORDS	cell membrane	18	3.44828	0.0971293	FBGN0004573, FBGN0004873, FBGN0036141, FBGN0037590, FBGN0039927, FBGN0001075, FBGN0030204, FBGN0037960, FBGN0037324, FBGN0011582, FBGN0045495, FBGN0038980, FBGN0030715, FBGN0045073, FBGN0028963, FBGN0026178, FBGN0026388, FBGN0000038	509	308	12980	1.49032	1	0.469	73.5702
INTERPRO	IPR004117:Olfactory receptor, Drosophila	6	1.14943	0.13572	FBGN0037590, FBGN0030715, FBGN0030204, FBGN0028963, FBGN0037324, FBGN0026388	472	59	10196	2.19678	1	0.999097	89.5847
GOTERM_MF_FAT	GO:0004984~olfactory receptor activity	6	1.14943	0.154809	FBGN0037590, FBGN0030715, FBGN0030204, FBGN0028963, FBGN0037324, FBGN0026388	377	60	7918	2.10027	1	0.935683	91.518
SP_PIR_KEYWORDS	sensory transduction	9	1.72414	0.159536	FBGN0004625, FBGN0010218, FBGN0037590, FBGN0030715, FBGN0030204, FBGN0028963, FBGN0026178, FBGN0037324, FBGN0026388	509	135	12980	1.70007	1	0.586423	89.6013
SP_PIR_KEYWORDS	g-protein coupled receptor	12	2.29885	0.230655	FBGN0004573, FBGN0045495, FBGN0038980, FBGN0036934, FBGN0037590, FBGN0030715, FBGN0030204, FBGN0037960, FBGN0028963, FBGN0037324, FBGN0026388, FBGN0011582	509	217	12980	1.41019	1	0.682831	96.7121
PIR_SUPERFAMILY	PIRSF008678:odorant receptor	6	1.14943	0.338164	FBGN0037590, FBGN0030715, FBGN0030204, FBGN0028963, FBGN0037324, FBGN0026388	179	56	2596	1.55387	1	1	99.4334
GOTERM_BP_FAT	GO:0007606~sensory perception of chemical stimulus	11	2.10728	0.348714	FBGN0004625, FBGN0011281, FBGN0045495, FBGN0037590, FBGN0030715, FBGN0030204, FBGN0000535, FBGN0028963, FBGN0026178, FBGN0037324, FBGN0026388	350	194	7937	1.28582	1	0.971918	99.9242
GOTERM_BP_FAT	GO:0050890~cognition	18	3.44828	0.379871	FBGN0004625, FBGN0033039, FBGN0011281, FBGN0004103, FBGN0037590, FBGN0045823, FBGN0030204, FBGN0037324, FBGN0011582, FBGN0045495, FBGN0010218, FBGN0004907, FBGN0001123, FBGN0030715, FBGN0000535, FBGN0028963, FBGN0026178, FBGN0026388	350	350	7937	1.16625	1	0.975567	99.9667
GOTERM_BP_FAT	GO:0007186~G-protein coupled receptor protein signaling pathway	16	3.06513	0.406899	FBGN0004573, FBGN0004625, FBGN0000384, FBGN0037590, FBGN0030204, FBGN0037960, FBGN0037324, FBGN0011582, FBGN0045495, FBGN0038980, FBGN0028738, FBGN0036934, FBGN0001123, FBGN0030715, FBGN0028963, FBGN0026388	350	314	7937	1.15552	1	0.978412	99.9842
GOTERM_BP_FAT	GO:0007166~cell surface receptor linked signal transduction	29	5.55556	0.500057	FBGN0044051, FBGN0004625, FBGN0004603, FBGN0030204, FBGN0037960, FBGN0011582, FBGN0039907, FBGN0045495, FBGN0043884, FBGN0037351, FBGN0000533, FBGN0015379, FBGN0004573, FBGN0032006, FBGN0036141, FBGN0000384, FBGN0037590, FBGN0037324, FBGN0004360, FBGN0038980, FBGN0028738, FBGN0036934, FBGN0013272, FBGN0030715, FBGN0001123, FBGN0053198, FBGN0028963, FBGN0026388, FBGN0039709	350	628	7937	1.04719	1	0.98801	99.9991
GOTERM_MF_FAT	GO:0005549~odorant binding	7	1.341	0.540879	FBGN0011281, FBGN0037590, FBGN0030715, FBGN0030204, FBGN0028963, FBGN0037324, FBGN0026388	377	124	7918	1.18563	1	0.996136	99.9989
GOTERM_BP_FAT	GO:0007600~sensory perception	12	2.29885	0.67568	FBGN0004625, FBGN0011281, FBGN0045495, FBGN0010218, FBGN0037590, FBGN0030715, FBGN0030204, FBGN0000535, FBGN0028963, FBGN0026178, FBGN0037324, FBGN0026388	350	276	7937	0.985963	1	0.996869	100
UP_SEQ_FEATURE	topological domain:Cytoplasmic	22	4.21456	0.797877	FBGN0004573, FBGN0022800, FBGN0014007, FBGN0036141, FBGN0037590, FBGN0052380, FBGN0001075, FBGN0030204, FBGN0037960, FBGN0037324, FBGN0011582, FBGN0045495, FBGN0038980, FBGN0030715, FBGN0039045, FBGN0004512, FBGN0045073, FBGN0053198, FBGN0000535, FBGN0028963, FBGN0026388, FBGN0000038	184	394	2975	0.902808	1	1	100
UP_SEQ_FEATURE	topological domain:Extracellular	17	3.2567	0.808114	FBGN0004573, FBGN0022800, FBGN0014007, FBGN0036141, FBGN0037590, FBGN0001075, FBGN0030204, FBGN0037960, FBGN0037324, FBGN0011582, FBGN0045495, FBGN0038980, FBGN0030715, FBGN0045073, FBGN0028963, FBGN0026388, FBGN0000038	184	309	2975	0.889528	1	1	100
Annotation Cluster 49	Enrichment Score: 0.6356148835446156
Category	Term	Count	%	PValue	Genes	List Total	Pop Hits	Pop Total	Fold Enrichment	Bonferroni	Benjamini	FDR
GOTERM_BP_FAT	GO:0046394~carboxylic acid biosynthetic process	6	1.14943	0.149508	FBGN0052068, FBGN0034145, FBGN0051523, FBGN0041607, FBGN0043043, FBGN0000153	350	64	7937	2.12598	1	0.902217	93.3684
GOTERM_BP_FAT	GO:0016053~organic acid biosynthetic process	6	1.14943	0.149508	FBGN0052068, FBGN0034145, FBGN0051523, FBGN0041607, FBGN0043043, FBGN0000153	350	64	7937	2.12598	1	0.902217	93.3684
GOTERM_BP_FAT	GO:0006631~fatty acid metabolic process	5	0.957854	0.203216	FBGN0034145, FBGN0051523, FBGN0021765, FBGN0043043, FBGN0033879	350	53	7937	2.13935	1	0.926408	97.7769
GOTERM_BP_FAT	GO:0008652~cellular amino acid biosynthetic process	3	0.574713	0.366687	FBGN0052068, FBGN0041607, FBGN0000153	350	29	7937	2.34591	1	0.972692	99.9526
GOTERM_BP_FAT	GO:0006633~fatty acid biosynthetic process	3	0.574713	0.39842	FBGN0034145, FBGN0051523, FBGN0043043	350	31	7937	2.19456	1	0.977251	99.98
Annotation Cluster 50	Enrichment Score: 0.6212543012183728
Category	Term	Count	%	PValue	Genes	List Total	Pop Hits	Pop Total	Fold Enrichment	Bonferroni	Benjamini	FDR
SP_PIR_KEYWORDS	glycoprotein	30	5.74713	0.00365749	FBGN0022800, FBGN0014007, FBGN0001075, FBGN0011272, FBGN0004509, FBGN0037960, FBGN0011582, FBGN0001219, FBGN0045495, FBGN0039045, FBGN0026415, FBGN0000535, FBGN0002022, FBGN0016031, FBGN0004573, FBGN0036141, FBGN0003137, FBGN0037590, FBGN0037303, FBGN0003425, FBGN0037324, FBGN0004360, FBGN0038980, FBGN0040384, FBGN0030715, FBGN0013770, FBGN0004512, FBGN0045073, FBGN0026388, FBGN0000038	509	435	12980	1.75869	0.605724	0.0601613	4.65995
SP_PIR_KEYWORDS	receptor	20	3.83142	0.0880981	FBGN0004573, FBGN0022800, FBGN0014007, FBGN0032006, FBGN0037590, FBGN0039927, FBGN0030204, FBGN0014859, FBGN0037960, FBGN0037324, FBGN0011582, FBGN0045495, FBGN0011693, FBGN0038980, FBGN0036934, FBGN0030715, FBGN0028963, FBGN0026388, FBGN0035849, FBGN0000038	509	347	12980	1.4698	1	0.443237	69.9123
SP_PIR_KEYWORDS	cell membrane	18	3.44828	0.0971293	FBGN0004573, FBGN0004873, FBGN0036141, FBGN0037590, FBGN0039927, FBGN0001075, FBGN0030204, FBGN0037960, FBGN0037324, FBGN0011582, FBGN0045495, FBGN0038980, FBGN0030715, FBGN0045073, FBGN0028963, FBGN0026178, FBGN0026388, FBGN0000038	509	308	12980	1.49032	1	0.469	73.5702
SP_PIR_KEYWORDS	membrane	53	10.1533	0.134471	FBGN0001075, FBGN0033452, FBGN0037960, FBGN0011227, FBGN0025617, FBGN0045495, FBGN0027786, FBGN0038641, FBGN0013305, FBGN0019624, FBGN0019830, FBGN0052158, FBGN0032006, FBGN0002921, FBGN0037590, FBGN0013684, FBGN0039927, FBGN0034497, FBGN0038980, FBGN0004179, FBGN0040384, FBGN0004512, FBGN0030715, FBGN0045073, FBGN0003360, FBGN0053198, FBGN0000038, FBGN0022800, FBGN0014007, FBGN0052380, FBGN00333…	509	1139	12980	1.18661	1	0.573889	84.7527
GOTERM_CC_FAT	GO:0005886~plasma membrane	51	9.77011	0.192578	FBGN0004625, FBGN0001075, FBGN0033452, FBGN0037960, FBGN0082585, FBGN0045495, FBGN0026192, FBGN0038839, FBGN0013305, FBGN0052068, FBGN0032006, FBGN0002921, FBGN0000384, FBGN0037590, FBGN0039927, FBGN0038980, FBGN0004179, FBGN0004512, FBGN0001123, FBGN0030715, FBGN0045073, FBGN0053198, FBGN0000038, FBGN0022800, FBGN0014007, FBGN0004603, FBGN0033159, FBGN0030204, FBGN0004509, FBGN0003515, FBGN00115…	273	781	4786	1.1448	1	0.938562	94.3694
SP_PIR_KEYWORDS	transmembrane	47	9.00383	0.206541	FBGN0022800, FBGN0014007, FBGN0034885, FBGN0043043, FBGN0052380, FBGN0001075, FBGN0004509, FBGN0030204, FBGN0003515, FBGN0037960, FBGN0011582, FBGN0045495, FBGN0027786, FBGN0038641, FBGN0039045, FBGN0013305, FBGN0000535, FBGN0002022, FBGN0004573, FBGN0019830, FBGN0052158, FBGN0032006, FBGN0036141, FBGN0002921, FBGN0037203, FBGN0037590, FBGN0013684, FBGN0039927, FBGN0034497, FBGN0034911, FBGN00373…	509	1039	12980	1.15356	1	0.64333	95.0856
UP_SEQ_FEATURE	glycosylation site:N-linked (GlcNAc...)	28	5.36398	0.427904	FBGN0022800, FBGN0014007, FBGN0001075, FBGN0004509, FBGN0037960, FBGN0011582, FBGN0001219, FBGN0045495, FBGN0039045, FBGN0026415, FBGN0000535, FBGN0002022, FBGN0016031, FBGN0036141, FBGN0003137, FBGN0037590, FBGN0037303, FBGN0003425, FBGN0037324, FBGN0004360, FBGN0038980, FBGN0040384, FBGN0030715, FBGN0013770, FBGN0004512, FBGN0045073, FBGN0026388, FBGN0000038	184	419	2975	1.08047	1	1	99.9726
UP_SEQ_FEATURE	transmembrane region	33	6.32184	0.770358	FBGN0022800, FBGN0014007, FBGN0052380, FBGN0001075, FBGN0030204, FBGN0004509, FBGN0003515, FBGN0037960, FBGN0011582, FBGN0045495, FBGN0038641, FBGN0039045, FBGN0000535, FBGN0002022, FBGN0004573, FBGN0019830, FBGN0036141, FBGN0002921, FBGN0037590, FBGN0013684, FBGN0037324, FBGN0034145, FBGN0038980, FBGN0040384, FBGN0004512, FBGN0030715, FBGN0045073, FBGN0003360, FBGN0053198, FBGN0028963, FBGN00263…	184	575	2975	0.92793	1	1	100
UP_SEQ_FEATURE	topological domain:Cytoplasmic	22	4.21456	0.797877	FBGN0004573, FBGN0022800, FBGN0014007, FBGN0036141, FBGN0037590, FBGN0052380, FBGN0001075, FBGN0030204, FBGN0037960, FBGN0037324, FBGN0011582, FBGN0045495, FBGN0038980, FBGN0030715, FBGN0039045, FBGN0004512, FBGN0045073, FBGN0053198, FBGN0000535, FBGN0028963, FBGN0026388, FBGN0000038	184	394	2975	0.902808	1	1	100
UP_SEQ_FEATURE	topological domain:Extracellular	17	3.2567	0.808114	FBGN0004573, FBGN0022800, FBGN0014007, FBGN0036141, FBGN0037590, FBGN0001075, FBGN0030204, FBGN0037960, FBGN0037324, FBGN0011582, FBGN0045495, FBGN0038980, FBGN0030715, FBGN0045073, FBGN0028963, FBGN0026388, FBGN0000038	184	309	2975	0.889528	1	1	100
GOTERM_CC_FAT	GO:0031224~intrinsic to membrane	63	12.069	0.991636	FBGN0033039, FBGN0025683, FBGN0034885, FBGN0001075, FBGN0033452, FBGN0037960, FBGN0025617, FBGN0045495, FBGN0038839, FBGN0038641, FBGN0027786, FBGN0023545, FBGN0013305, FBGN0019830, FBGN0051523, FBGN0052158, FBGN0032006, FBGN0002921, FBGN0037203, FBGN0037590, FBGN0013684, FBGN0039927, FBGN0034497, FBGN0024889, FBGN0038980, FBGN0036934, FBGN0004179, FBGN0040384, FBGN0030715, FBGN0004512, FBGN00450…	273	1382	4786	0.799176	1	1	100
GOTERM_CC_FAT	GO:0016021~integral to membrane	61	11.6858	0.994046	FBGN0033039, FBGN0025683, FBGN0034885, FBGN0001075, FBGN0033452, FBGN0037960, FBGN0025617, FBGN0045495, FBGN0038839, FBGN0038641, FBGN0027786, FBGN0023545, FBGN0013305, FBGN0019830, FBGN0051523, FBGN0052158, FBGN0032006, FBGN0002921, FBGN0037203, FBGN0037590, FBGN0013684, FBGN0039927, FBGN0034497, FBGN0024889, FBGN0038980, FBGN0036934, FBGN0040384, FBGN0030715, FBGN0004512, FBGN0045073, FBGN00033…	273	1360	4786	0.786323	1	1	100
Annotation Cluster 51	Enrichment Score: 0.604158058707058
Category	Term	Count	%	PValue	Genes	List Total	Pop Hits	Pop Total	Fold Enrichment	Bonferroni	Benjamini	FDR
GOTERM_BP_FAT	GO:0007309~oocyte axis specification	11	2.10728	0.0345229	FBGN0026192, FBGN0041161, FBGN0004838, FBGN0003721, FBGN0034072, FBGN0002736, FBGN0000308, FBGN0004907, FBGN0000533, FBGN0027053, FBGN0010349	350	118	7937	2.11397	1	0.68429	44.4926
GOTERM_BP_FAT	GO:0007308~oocyte construction	11	2.10728	0.0399877	FBGN0026192, FBGN0041161, FBGN0004838, FBGN0003721, FBGN0034072, FBGN0002736, FBGN0000308, FBGN0004907, FBGN0000533, FBGN0027053, FBGN0010349	350	121	7937	2.06156	1	0.716898	49.5285
GOTERM_BP_FAT	GO:0009994~oocyte differentiation	12	2.29885	0.040302	FBGN0004873, FBGN0026192, FBGN0041161, FBGN0004838, FBGN0003721, FBGN0034072, FBGN0002736, FBGN0000308, FBGN0004907, FBGN0000533, FBGN0027053, FBGN0010349	350	138	7937	1.97193	1	0.712941	49.8046
GOTERM_BP_FAT	GO:0048599~oocyte development	11	2.10728	0.0503673	FBGN0026192, FBGN0041161, FBGN0004838, FBGN0003721, FBGN0034072, FBGN0002736, FBGN0000308, FBGN0004907, FBGN0000533, FBGN0027053, FBGN0010349	350	126	7937	1.97975	1	0.761357	57.9328
GOTERM_BP_FAT	GO:0048469~cell maturation	11	2.10728	0.0549808	FBGN0026192, FBGN0041161, FBGN0004838, FBGN0003721, FBGN0034072, FBGN0002736, FBGN0000308, FBGN0004907, FBGN0000533, FBGN0027053, FBGN0010349	350	128	7937	1.94882	1	0.774784	61.2291
GOTERM_BP_FAT	GO:0021700~developmental maturation	11	2.10728	0.0732835	FBGN0026192, FBGN0041161, FBGN0004838, FBGN0003721, FBGN0034072, FBGN0002736, FBGN0000308, FBGN0004907, FBGN0000533, FBGN0027053, FBGN0010349	350	135	7937	1.84777	1	0.804412	72.0622
GOTERM_BP_FAT	GO:0007389~pattern specification process	29	5.55556	0.0761028	FBGN0067317, FBGN0002736, FBGN0000308, FBGN0027594, FBGN0001075, FBGN0010349, FBGN0039907, FBGN0026192, FBGN0041161, FBGN0034072, FBGN0026170, FBGN0004907, FBGN0015816, FBGN0000533, FBGN0027053, FBGN0001147, FBGN0004892, FBGN0052133, FBGN0003721, FBGN0036141, FBGN0003031, FBGN0000411, FBGN0011592, FBGN0003425, FBGN0004360, FBGN0024509, FBGN0004838, FBGN0010246, FBGN0039709	350	480	7937	1.37008	1	0.808524	73.4526
GOTERM_BP_FAT	GO:0045451~pole plasm oskar mRNA localization	5	0.957854	0.111458	FBGN0041161, FBGN0004838, FBGN0003721, FBGN0002736, FBGN0000308	350	42	7937	2.69966	1	0.86185	86.1932
GOTERM_BP_FAT	GO:0007314~oocyte anterior/posterior axis specification	7	1.341	0.12765	FBGN0041161, FBGN0004838, FBGN0003721, FBGN0034072, FBGN0002736, FBGN0000308, FBGN0027053	350	78	7937	2.03513	1	0.881399	89.8545
GOTERM_BP_FAT	GO:0009880~embryonic pattern specification	15	2.87356	0.139715	FBGN0001147, FBGN0004892, FBGN0052133, FBGN0067317, FBGN0003721, FBGN0002736, FBGN0000308, FBGN0036141, FBGN0000411, FBGN0039907, FBGN0041161, FBGN0004360, FBGN0004838, FBGN0034072, FBGN0027053	350	231	7937	1.47254	1	0.89361	91.966
GOTERM_BP_FAT	GO:0008358~maternal determination of anterior/posterior axis, embryo	7	1.341	0.145167	FBGN0041161, FBGN0004838, FBGN0003721, FBGN0034072, FBGN0002736, FBGN0000308, FBGN0027053	350	81	7937	1.95975	1	0.899021	92.7778
GOTERM_BP_FAT	GO:0007350~blastoderm segmentation	14	2.68199	0.162019	FBGN0001147, FBGN0004892, FBGN0067317, FBGN0003721, FBGN0002736, FBGN0000308, FBGN0036141, FBGN0000411, FBGN0039907, FBGN0041161, FBGN0004360, FBGN0004838, FBGN0034072, FBGN0027053	350	218	7937	1.45633	1	0.908231	94.8265
GOTERM_BP_FAT	GO:0019094~pole plasm mRNA localization	5	0.957854	0.167505	FBGN0041161, FBGN0004838, FBGN0003721, FBGN0002736, FBGN0000308	350	49	7937	2.31399	1	0.90898	95.3656
GOTERM_BP_FAT	GO:0008298~intracellular mRNA localization	6	1.14943	0.171006	FBGN0041161, FBGN0004838, FBGN0003721, FBGN0002736, FBGN0000308, FBGN0010349	350	67	7937	2.03079	1	0.908681	95.6816
GOTERM_BP_FAT	GO:0007316~pole plasm RNA localization	5	0.957854	0.176215	FBGN0041161, FBGN0004838, FBGN0003721, FBGN0002736, FBGN0000308	350	50	7937	2.26771	1	0.91075	96.1144
GOTERM_BP_FAT	GO:0003002~regionalization	25	4.78927	0.198011	FBGN0067317, FBGN0002736, FBGN0000308, FBGN0027594, FBGN0010349, FBGN0039907, FBGN0041161, FBGN0034072, FBGN0026170, FBGN0015816, FBGN0000533, FBGN0027053, FBGN0001147, FBGN0004892, FBGN0052133, FBGN0003721, FBGN0003031, FBGN0036141, FBGN0000411, FBGN0011592, FBGN0003425, FBGN0004360, FBGN0004838, FBGN0024509, FBGN0039709	350	454	7937	1.24874	1	0.923554	97.5207
GOTERM_BP_FAT	GO:0007315~pole plasm assembly	5	0.957854	0.250588	FBGN0041161, FBGN0004838, FBGN0003721, FBGN0002736, FBGN0000308	350	58	7937	1.95493	1	0.950809	99.204
GOTERM_BP_FAT	GO:0007281~germ cell development	14	2.68199	0.2731	FBGN0004873, FBGN0011666, FBGN0003721, FBGN0002736, FBGN0000308, FBGN0011227, FBGN0010349, FBGN0041161, FBGN0026192, FBGN0004838, FBGN0034072, FBGN0004907, FBGN0000533, FBGN0027053	350	243	7937	1.3065	1	0.957003	99.5225
GOTERM_BP_FAT	GO:0007317~regulation of pole plasm oskar mRNA localization	3	0.574713	0.301511	FBGN0041161, FBGN0004838, FBGN0002736	350	25	7937	2.72126	1	0.96508	99.7552
GOTERM_BP_FAT	GO:0060281~regulation of oocyte development	3	0.574713	0.317967	FBGN0041161, FBGN0004838, FBGN0002736	350	26	7937	2.61659	1	0.968475	99.8358
GOTERM_BP_FAT	GO:0007028~cytoplasm organization	5	0.957854	0.320085	FBGN0041161, FBGN0004838, FBGN0003721, FBGN0002736, FBGN0000308	350	65	7937	1.7444	1	0.967526	99.8441
GOTERM_BP_FAT	GO:0009952~anterior/posterior pattern formation	10	1.91571	0.332087	FBGN0041161, FBGN0052133, FBGN0004838, FBGN0003721, FBGN0034072, FBGN0002736, FBGN0000308, FBGN0026170, FBGN0027053, FBGN0039709	350	170	7937	1.33395	1	0.969473	99.8843
GOTERM_BP_FAT	GO:0048477~oogenesis	27	5.17241	0.340618	FBGN0002736, FBGN0000308, FBGN0003514, FBGN0010349, FBGN0027889, FBGN0004867, FBGN0026192, FBGN0041161, FBGN0000711, FBGN0034072, FBGN0026170, FBGN0004907, FBGN0000533, FBGN0027053, FBGN0002022, FBGN0004873, FBGN0003721, FBGN0032006, FBGN0004103, FBGN0003031, FBGN0005198, FBGN0003600, FBGN0017545, FBGN0004838, FBGN0028837, FBGN0014010, FBGN0003870	350	539	7937	1.13596	1	0.970533	99.9068
GOTERM_BP_FAT	GO:0060341~regulation of cellular localization	5	0.957854	0.350395	FBGN0041161, FBGN0004838, FBGN0002736, FBGN0045073, FBGN0053547	350	68	7937	1.66744	1	0.971485	99.9274
GOTERM_BP_FAT	GO:0035282~segmentation	14	2.68199	0.356817	FBGN0001147, FBGN0004892, FBGN0067317, FBGN0003721, FBGN0002736, FBGN0000308, FBGN0036141, FBGN0000411, FBGN0039907, FBGN0041161, FBGN0004360, FBGN0004838, FBGN0034072, FBGN0027053	350	260	7937	1.22108	1	0.971734	99.9385
GOTERM_BP_FAT	GO:0007292~female gamete generation	27	5.17241	0.36268	FBGN0002736, FBGN0000308, FBGN0003514, FBGN0010349, FBGN0027889, FBGN0004867, FBGN0026192, FBGN0041161, FBGN0000711, FBGN0034072, FBGN0026170, FBGN0004907, FBGN0000533, FBGN0027053, FBGN0002022, FBGN0004873, FBGN0003721, FBGN0032006, FBGN0004103, FBGN0003031, FBGN0005198, FBGN0003600, FBGN0017545, FBGN0004838, FBGN0028837, FBGN0014010, FBGN0003870	350	546	7937	1.1214	1	0.971798	99.9473
GOTERM_BP_FAT	GO:0009798~axis specification	11	2.10728	0.390417	FBGN0026192, FBGN0041161, FBGN0004838, FBGN0003721, FBGN0034072, FBGN0002736, FBGN0000308, FBGN0004907, FBGN0000533, FBGN0027053, FBGN0010349	350	201	7937	1.24104	1	0.975749	99.975
GOTERM_BP_FAT	GO:0045995~regulation of embryonic development	4	0.766284	0.426098	FBGN0041161, FBGN0004838, FBGN0002736, FBGN0000384	350	54	7937	1.67979	1	0.981099	99.9909
GOTERM_BP_FAT	GO:0044087~regulation of cellular component biogenesis	5	0.957854	0.47021	FBGN0041161, FBGN0004838, FBGN0003721, FBGN0002736, FBGN0003687	350	80	7937	1.41732	1	0.985061	99.9976
GOTERM_BP_FAT	GO:0048610~reproductive cellular process	23	4.40613	0.531697	FBGN0004873, FBGN0011666, FBGN0002736, FBGN0003721, FBGN0032006, FBGN0000308, FBGN0051641, FBGN0003514, FBGN0011227, FBGN0010349, FBGN0027889, FBGN0026192, FBGN0041161, FBGN0000711, FBGN0004838, FBGN0034072, FBGN0026170, FBGN0004907, FBGN0000533, FBGN0004512, FBGN0027053, FBGN0014010, FBGN0003870	350	500	7937	1.04315	1	0.989631	99.9997
GOTERM_BP_FAT	GO:0007276~gamete generation	32	6.13027	0.562113	FBGN0002736, FBGN0000308, FBGN0003514, FBGN0010349, FBGN0011227, FBGN0027889, FBGN0004867, FBGN0026192, FBGN0041161, FBGN0000711, FBGN0034072, FBGN0026170, FBGN0004907, FBGN0000533, FBGN0015374, FBGN0027053, FBGN0002022, FBGN0004873, FBGN0011666, FBGN0003721, FBGN0032006, FBGN0004103, FBGN0003031, FBGN0005198, FBGN0051641, FBGN0003600, FBGN0017545, FBGN0004838, FBGN0004512, FBGN0028837, FBGN00140…	350	715	7937	1.01492	1	0.991429	99.9999
GOTERM_BP_FAT	GO:0008595~determination of anterior/posterior axis, embryo	7	1.341	0.584692	FBGN0041161, FBGN0004838, FBGN0003721, FBGN0034072, FBGN0002736, FBGN0000308, FBGN0027053	350	140	7937	1.13386	1	0.992473	100
GOTERM_BP_FAT	GO:0007351~tripartite regional subdivision	7	1.341	0.584692	FBGN0041161, FBGN0004838, FBGN0003721, FBGN0034072, FBGN0002736, FBGN0000308, FBGN0027053	350	140	7937	1.13386	1	0.992473	100
GOTERM_BP_FAT	GO:0000578~embryonic axis specification	7	1.341	0.619166	FBGN0041161, FBGN0004838, FBGN0003721, FBGN0034072, FBGN0002736, FBGN0000308, FBGN0027053	350	145	7937	1.09476	1	0.994534	100
GOTERM_BP_FAT	GO:0019953~sexual reproduction	32	6.13027	0.626482	FBGN0002736, FBGN0000308, FBGN0003514, FBGN0010349, FBGN0011227, FBGN0027889, FBGN0004867, FBGN0026192, FBGN0041161, FBGN0000711, FBGN0034072, FBGN0026170, FBGN0004907, FBGN0000533, FBGN0015374, FBGN0027053, FBGN0002022, FBGN0004873, FBGN0011666, FBGN0003721, FBGN0032006, FBGN0004103, FBGN0003031, FBGN0005198, FBGN0051641, FBGN0003600, FBGN0017545, FBGN0004838, FBGN0004512, FBGN0028837, FBGN00140…	350	735	7937	0.987304	1	0.994626	100
GOTERM_BP_FAT	GO:0009948~anterior/posterior axis specification	7	1.341	0.632496	FBGN0041161, FBGN0004838, FBGN0003721, FBGN0034072, FBGN0002736, FBGN0000308, FBGN0027053	350	147	7937	1.07986	1	0.994806	100
GOTERM_BP_FAT	GO:0006403~RNA localization	6	1.14943	0.649015	FBGN0041161, FBGN0004838, FBGN0003721, FBGN0002736, FBGN0000308, FBGN0010349	350	125	7937	1.0885	1	0.995697	100
GOTERM_BP_FAT	GO:0060284~regulation of cell development	6	1.14943	0.689396	FBGN0004625, FBGN0041161, FBGN0004838, FBGN0002736, FBGN0016700, FBGN0003744	350	131	7937	1.03865	1	0.997344	100
GOTERM_BP_FAT	GO:0032504~multicellular organism reproduction	32	6.13027	0.748844	FBGN0002736, FBGN0000308, FBGN0003514, FBGN0010349, FBGN0011227, FBGN0027889, FBGN0004867, FBGN0026192, FBGN0041161, FBGN0000711, FBGN0034072, FBGN0026170, FBGN0004907, FBGN0000533, FBGN0015374, FBGN0027053, FBGN0002022, FBGN0004873, FBGN0011666, FBGN0003721, FBGN0032006, FBGN0004103, FBGN0003031, FBGN0005198, FBGN0051641, FBGN0003600, FBGN0017545, FBGN0004838, FBGN0004512, FBGN0028837, FBGN00140…	350	778	7937	0.932736	1	0.998656	100
GOTERM_BP_FAT	GO:0048609~reproductive process in a multicellular organism	32	6.13027	0.748844	FBGN0002736, FBGN0000308, FBGN0003514, FBGN0010349, FBGN0011227, FBGN0027889, FBGN0004867, FBGN0026192, FBGN0041161, FBGN0000711, FBGN0034072, FBGN0026170, FBGN0004907, FBGN0000533, FBGN0015374, FBGN0027053, FBGN0002022, FBGN0004873, FBGN0011666, FBGN0003721, FBGN0032006, FBGN0004103, FBGN0003031, FBGN0005198, FBGN0051641, FBGN0003600, FBGN0017545, FBGN0004838, FBGN0004512, FBGN0028837, FBGN00140…	350	778	7937	0.932736	1	0.998656	100
GOTERM_BP_FAT	GO:0003006~reproductive developmental process	20	3.83142	0.797237	FBGN0004873, FBGN0011666, FBGN0002736, FBGN0032006, FBGN0003721, FBGN0000308, FBGN0003514, FBGN0011227, FBGN0010349, FBGN0026192, FBGN0041161, FBGN0000711, FBGN0004838, FBGN0034072, FBGN0026170, FBGN0004907, FBGN0000533, FBGN0014010, FBGN0027053, FBGN0003870	350	506	7937	0.89633	1	0.999345	100
Annotation Cluster 52	Enrichment Score: 0.6007695400730907
Category	Term	Count	%	PValue	Genes	List Total	Pop Hits	Pop Total	Fold Enrichment	Bonferroni	Benjamini	FDR
SMART	SM00454:SAM	4	0.766284	0.18806	FBGN0039075, FBGN0050011, FBGN0052380, FBGN0045073	214	34	4824	2.65201	1	0.890112	91.8964
INTERPRO	IPR001660:Sterile alpha motif SAM	4	0.766284	0.206174	FBGN0039075, FBGN0050011, FBGN0052380, FBGN0045073	472	34	10196	2.54138	1	0.999387	97.214
INTERPRO	IPR013761:Sterile alpha motif-type	3	0.574713	0.406593	FBGN0039075, FBGN0052380, FBGN0045073	472	30	10196	2.16017	1	0.99988	99.9694
Annotation Cluster 53	Enrichment Score: 0.5900811569078643
Category	Term	Count	%	PValue	Genes	List Total	Pop Hits	Pop Total	Fold Enrichment	Bonferroni	Benjamini	FDR
GOTERM_BP_FAT	GO:0007632~visual behavior	4	0.766284	0.025869	FBGN0004103, FBGN0000153, FBGN0001123, FBGN0011582	350	15	7937	6.04724	1	0.624732	35.5411
GOTERM_BP_FAT	GO:0009628~response to abiotic stimulus	11	2.10728	0.46611	FBGN0004625, FBGN0052423, FBGN0004103, FBGN0002921, FBGN0003715, FBGN0039055, FBGN0000153, FBGN0001123, FBGN0003360, FBGN0031037, FBGN0011582	350	214	7937	1.16565	1	0.984812	99.9973
GOTERM_BP_FAT	GO:0009314~response to radiation	6	1.14943	0.559059	FBGN0004625, FBGN0004103, FBGN0039055, FBGN0000153, FBGN0001123, FBGN0011582	350	113	7937	1.2041	1	0.991378	99.9999
GOTERM_BP_FAT	GO:0009416~response to light stimulus	5	0.957854	0.647066	FBGN0004625, FBGN0004103, FBGN0000153, FBGN0001123, FBGN0011582	350	100	7937	1.13386	1	0.995725	100
Annotation Cluster 54	Enrichment Score: 0.5686312170604453
Category	Term	Count	%	PValue	Genes	List Total	Pop Hits	Pop Total	Fold Enrichment	Bonferroni	Benjamini	FDR
GOTERM_BP_FAT	GO:0035088~establishment or maintenance of apical/basal cell polarity	4	0.766284	0.104039	FBGN0026192, FBGN0034072, FBGN0001075, FBGN0014010	350	26	7937	3.48879	1	0.853412	84.1291
GOTERM_BP_FAT	GO:0045197~establishment or maintenance of epithelial cell apical/basal polarity	3	0.574713	0.21885	FBGN0026192, FBGN0034072, FBGN0001075	350	20	7937	3.40157	1	0.937795	98.405
GOTERM_BP_FAT	GO:0007163~establishment or maintenance of cell polarity	4	0.766284	0.8645	FBGN0026192, FBGN0034072, FBGN0001075, FBGN0014010	350	109	7937	0.832189	1	0.999827	100
Annotation Cluster 55	Enrichment Score: 0.54932829929393
Category	Term	Count	%	PValue	Genes	List Total	Pop Hits	Pop Total	Fold Enrichment	Bonferroni	Benjamini	FDR
INTERPRO	IPR004161:Translation elongation factor EFTu/EF1A, domain 2	3	0.574713	0.183931	FBGN0000559, FBGN0000556, FBGN0003600	472	17	10196	3.81206	1	0.999117	95.7234
INTERPRO	IPR000795:Protein synthesis factor, GTP-binding	3	0.574713	0.218163	FBGN0000559, FBGN0000556, FBGN0003600	472	19	10196	3.41079	1	0.999351	97.7996
GOTERM_MF_FAT	GO:0008135~translation factor activity, nucleic acid binding	5	0.957854	0.560503	FBGN0000559, FBGN0029629, FBGN0000556, FBGN0029176, FBGN0003600	377	83	7918	1.26522	1	0.996959	99.9994
Annotation Cluster 56	Enrichment Score: 0.5432354877786221
Category	Term	Count	%	PValue	Genes	List Total	Pop Hits	Pop Total	Fold Enrichment	Bonferroni	Benjamini	FDR
SMART	SM00112:CA	3	0.574713	0.171293	FBGN0022800, FBGN0001075, FBGN0039709	214	17	4824	3.97801	1	0.899543	89.6305
INTERPRO	IPR002126:Cadherin	3	0.574713	0.183931	FBGN0022800, FBGN0001075, FBGN0039709	472	17	10196	3.81206	1	0.999117	95.7234
GOTERM_BP_FAT	GO:0016339~calcium-dependent cell-cell adhesion	3	0.574713	0.235323	FBGN0022800, FBGN0001075, FBGN0039709	350	21	7937	3.23959	1	0.942568	98.884
GOTERM_BP_FAT	GO:0007156~homophilic cell adhesion	3	0.574713	0.350578	FBGN0022800, FBGN0001075, FBGN0039709	350	28	7937	2.42969	1	0.971029	99.9277
GOTERM_BP_FAT	GO:0016337~cell-cell adhesion	3	0.574713	0.739568	FBGN0022800, FBGN0001075, FBGN0039709	350	59	7937	1.15308	1	0.998492	100
Annotation Cluster 57	Enrichment Score: 0.5431605525177767
Category	Term	Count	%	PValue	Genes	List Total	Pop Hits	Pop Total	Fold Enrichment	Bonferroni	Benjamini	FDR
SP_PIR_KEYWORDS	disulfide bond	17	3.2567	0.0568903	FBGN0004573, FBGN0044051, FBGN0011281, FBGN0014007, FBGN0003137, FBGN0005585, FBGN0037303, FBGN0001075, FBGN0004509, FBGN0003425, FBGN0011582, FBGN0011554, FBGN0000533, FBGN0013770, FBGN0026415, FBGN0040070, FBGN0000038	509	265	12980	1.63591	1	0.354398	53.3648
SP_PIR_KEYWORDS	signal	22	4.21456	0.16242	FBGN0022800, FBGN0011281, FBGN0044051, FBGN0014007, FBGN0036141, FBGN0003137, FBGN0005585, FBGN0037303, FBGN0001075, FBGN0004509, FBGN0003425, FBGN0011582, FBGN0004360, FBGN0011695, FBGN0023545, FBGN0011554, FBGN0000533, FBGN0013770, FBGN0045073, FBGN0026415, FBGN0016031, FBGN0000038	509	425	12980	1.32005	1	0.579261	90.0565
SP_PIR_KEYWORDS	Secreted	10	1.91571	0.449937	FBGN0011281, FBGN0044051, FBGN0004360, FBGN0011695, FBGN0003137, FBGN0011554, FBGN0000533, FBGN0026415, FBGN0003425, FBGN0016031	509	212	12980	1.20288	1	0.850098	99.9584
UP_SEQ_FEATURE	disulfide bond	17	3.2567	0.526912	FBGN0004573, FBGN0044051, FBGN0011281, FBGN0014007, FBGN0003137, FBGN0005585, FBGN0037303, FBGN0001075, FBGN0004509, FBGN0003425, FBGN0011582, FBGN0011554, FBGN0000533, FBGN0013770, FBGN0026415, FBGN0040070, FBGN0000038	184	258	2975	1.06536	1	1	99.9983
UP_SEQ_FEATURE	signal peptide	22	4.21456	0.87827	FBGN0022800, FBGN0011281, FBGN0044051, FBGN0014007, FBGN0036141, FBGN0003137, FBGN0005585, FBGN0037303, FBGN0001075, FBGN0004509, FBGN0003425, FBGN0011582, FBGN0004360, FBGN0011695, FBGN0023545, FBGN0011554, FBGN0000533, FBGN0013770, FBGN0045073, FBGN0026415, FBGN0016031, FBGN0000038	184	419	2975	0.848942	1	1	100
Annotation Cluster 58	Enrichment Score: 0.5362004628060922
Category	Term	Count	%	PValue	Genes	List Total	Pop Hits	Pop Total	Fold Enrichment	Bonferroni	Benjamini	FDR
GOTERM_BP_FAT	GO:0007611~learning or memory	7	1.341	0.122052	FBGN0033039, FBGN0004103, FBGN0004907, FBGN0001123, FBGN0045823, FBGN0000535, FBGN0011582	350	77	7937	2.06156	1	0.876696	88.7069
GOTERM_BP_FAT	GO:0007612~learning	5	0.957854	0.221853	FBGN0033039, FBGN0004103, FBGN0004907, FBGN0045823, FBGN0011582	350	55	7937	2.06156	1	0.939253	98.5047
GOTERM_BP_FAT	GO:0008355~olfactory learning	4	0.766284	0.353927	FBGN0033039, FBGN0004103, FBGN0004907, FBGN0045823	350	48	7937	1.88976	1	0.971723	99.9337
GOTERM_BP_FAT	GO:0042048~olfactory behavior	6	1.14943	0.406663	FBGN0033039, FBGN0004103, FBGN0004907, FBGN0005585, FBGN0045823, FBGN0037324	350	95	7937	1.43224	1	0.978726	99.9841
GOTERM_BP_FAT	GO:0007635~chemosensory behavior	6	1.14943	0.53486	FBGN0033039, FBGN0004103, FBGN0004907, FBGN0005585, FBGN0045823, FBGN0037324	350	110	7937	1.23694	1	0.989698	99.9997
Annotation Cluster 59	Enrichment Score: 0.5190061280460454
Category	Term	Count	%	PValue	Genes	List Total	Pop Hits	Pop Total	Fold Enrichment	Bonferroni	Benjamini	FDR
GOTERM_BP_FAT	GO:0008103~oocyte microtubule cytoskeleton polarization	3	0.574713	0.17025	FBGN0041161, FBGN0002736, FBGN0004907	350	17	7937	4.00185	1	0.909356	95.6151
GOTERM_BP_FAT	GO:0030951~establishment or maintenance of microtubule cytoskeleton polarity	3	0.574713	0.366687	FBGN0041161, FBGN0002736, FBGN0004907	350	29	7937	2.34591	1	0.972692	99.9526
GOTERM_BP_FAT	GO:0030952~establishment or maintenance of cytoskeleton polarity	3	0.574713	0.366687	FBGN0041161, FBGN0002736, FBGN0004907	350	29	7937	2.34591	1	0.972692	99.9526
GOTERM_BP_FAT	GO:0016325~oocyte microtubule cytoskeleton organization	3	0.574713	0.366687	FBGN0041161, FBGN0002736, FBGN0004907	350	29	7937	2.34591	1	0.972692	99.9526
Annotation Cluster 60	Enrichment Score: 0.5162842875291578
Category	Term	Count	%	PValue	Genes	List Total	Pop Hits	Pop Total	Fold Enrichment	Bonferroni	Benjamini	FDR
GOTERM_BP_FAT	GO:0007626~locomotory behavior	13	2.49042	0.101602	FBGN0004625, FBGN0052423, FBGN0004103, FBGN0002921, FBGN0003715, FBGN0027594, FBGN0005585, FBGN0003425, FBGN0000709, FBGN0004179, FBGN0003360, FBGN0000535, FBGN0003870	350	181	7937	1.62875	1	0.852551	83.3902
GOTERM_BP_FAT	GO:0008344~adult locomotory behavior	6	1.14943	0.309793	FBGN0004625, FBGN0004103, FBGN0000709, FBGN0002921, FBGN0003360, FBGN0000535	350	84	7937	1.6198	1	0.966205	99.7995
GOTERM_BP_FAT	GO:0030534~adult behavior	7	1.341	0.433826	FBGN0004625, FBGN0004103, FBGN0000709, FBGN0002921, FBGN0001123, FBGN0003360, FBGN0000535	350	120	7937	1.32283	1	0.981582	99.9927
GOTERM_BP_FAT	GO:0007629~flight behavior	3	0.574713	0.630336	FBGN0000709, FBGN0003360, FBGN0000535	350	48	7937	1.41732	1	0.994825	100
Annotation Cluster 61	Enrichment Score: 0.49566248963428866
Category	Term	Count	%	PValue	Genes	List Total	Pop Hits	Pop Total	Fold Enrichment	Bonferroni	Benjamini	FDR
GOTERM_BP_FAT	GO:0008038~neuron recognition	6	1.14943	0.0627519	FBGN0001219, FBGN0014007, FBGN0033159, FBGN0011592, FBGN0003425, FBGN0028644	350	49	7937	2.77679	1	0.788889	66.2385
GOTERM_BP_FAT	GO:0008037~cell recognition	6	1.14943	0.0673335	FBGN0001219, FBGN0014007, FBGN0033159, FBGN0011592, FBGN0003425, FBGN0028644	350	50	7937	2.72126	1	0.798362	68.8998
GOTERM_BP_FAT	GO:0006928~cell motion	18	3.44828	0.186691	FBGN0014007, FBGN0004103, FBGN0032006, FBGN0004603, FBGN0033159, FBGN0051641, FBGN0011592, FBGN0026402, FBGN0003425, FBGN0003514, FBGN0028644, FBGN0001219, FBGN0026192, FBGN0004838, FBGN0004512, FBGN0014010, FBGN0027053, FBGN0027363	350	305	7937	1.33832	1	0.914681	96.8643
GOTERM_BP_FAT	GO:0016198~axon choice point recognition	3	0.574713	0.21885	FBGN0011592, FBGN0003425, FBGN0028644	350	20	7937	3.40157	1	0.937795	98.405
GOTERM_BP_FAT	GO:0030030~cell projection organization	19	3.63985	0.336086	FBGN0023090, FBGN0014007, FBGN0004103, FBGN0032006, FBGN0003721, FBGN0033159, FBGN0011592, FBGN0001075, FBGN0026402, FBGN0003425, FBGN0003514, FBGN0028644, FBGN0010349, FBGN0001219, FBGN0004360, FBGN0025463, FBGN0027053, FBGN0003744, FBGN0003870	350	365	7937	1.18045	1	0.969906	99.8954
GOTERM_BP_FAT	GO:0000904~cell morphogenesis involved in differentiation	16	3.06513	0.350009	FBGN0014007, FBGN0003721, FBGN0004103, FBGN0033159, FBGN0011592, FBGN0001075, FBGN0026402, FBGN0003425, FBGN0028644, FBGN0010349, FBGN0001219, FBGN0004360, FBGN0025463, FBGN0027053, FBGN0003744, FBGN0003870	350	303	7937	1.19747	1	0.971865	99.9267
GOTERM_BP_FAT	GO:0048812~neuron projection morphogenesis	15	2.87356	0.382706	FBGN0014007, FBGN0003721, FBGN0004103, FBGN0033159, FBGN0011592, FBGN0026402, FBGN0003425, FBGN0028644, FBGN0010349, FBGN0001219, FBGN0004360, FBGN0025463, FBGN0027053, FBGN0003744, FBGN0003870	350	286	7937	1.18936	1	0.975561	99.9691
GOTERM_BP_FAT	GO:0032990~cell part morphogenesis	17	3.2567	0.384105	FBGN0023090, FBGN0014007, FBGN0004103, FBGN0003721, FBGN0033159, FBGN0011592, FBGN0026402, FBGN0003425, FBGN0028644, FBGN0010349, FBGN0029891, FBGN0001219, FBGN0004360, FBGN0025463, FBGN0027053, FBGN0003744, FBGN0003870	350	331	7937	1.16469	1	0.975553	99.9703
GOTERM_BP_FAT	GO:0031175~neuron projection development	15	2.87356	0.38435	FBGN0014007, FBGN0003721, FBGN0004103, FBGN0033159, FBGN0011592, FBGN0026402, FBGN0003425, FBGN0028644, FBGN0010349, FBGN0001219, FBGN0004360, FBGN0025463, FBGN0027053, FBGN0003744, FBGN0003870	350	287	7937	1.18522	1	0.975195	99.9705
GOTERM_BP_FAT	GO:0048667~cell morphogenesis involved in neuron differentiation	15	2.87356	0.38862	FBGN0014007, FBGN0003721, FBGN0004103, FBGN0033159, FBGN0011592, FBGN0026402, FBGN0003425, FBGN0028644, FBGN0010349, FBGN0001219, FBGN0004360, FBGN0025463, FBGN0027053, FBGN0003744, FBGN0003870	350	288	7937	1.1811	1	0.976056	99.9737
GOTERM_BP_FAT	GO:0007411~axon guidance	8	1.53257	0.390305	FBGN0001219, FBGN0014007, FBGN0004103, FBGN0033159, FBGN0011592, FBGN0026402, FBGN0003425, FBGN0028644	350	136	7937	1.33395	1	0.976136	99.9749
GOTERM_BP_FAT	GO:0016358~dendrite development	7	1.341	0.41008	FBGN0025463, FBGN0014007, FBGN0003721, FBGN0011592, FBGN0003744, FBGN0010349, FBGN0003870	350	117	7937	1.35675	1	0.978879	99.9856
GOTERM_BP_FAT	GO:0048813~dendrite morphogenesis	7	1.341	0.41008	FBGN0025463, FBGN0014007, FBGN0003721, FBGN0011592, FBGN0003744, FBGN0010349, FBGN0003870	350	117	7937	1.35675	1	0.978879	99.9856
GOTERM_BP_FAT	GO:0048858~cell projection morphogenesis	16	3.06513	0.437339	FBGN0023090, FBGN0014007, FBGN0004103, FBGN0003721, FBGN0033159, FBGN0011592, FBGN0026402, FBGN0003425, FBGN0028644, FBGN0010349, FBGN0001219, FBGN0004360, FBGN0025463, FBGN0027053, FBGN0003744, FBGN0003870	350	320	7937	1.13386	1	0.981742	99.9935
GOTERM_BP_FAT	GO:0048666~neuron development	17	3.2567	0.459556	FBGN0014007, FBGN0004103, FBGN0003721, FBGN0033159, FBGN0011592, FBGN0026402, FBGN0003425, FBGN0028644, FBGN0010349, FBGN0001219, FBGN0004360, FBGN0025463, FBGN0010218, FBGN0005619, FBGN0027053, FBGN0003744, FBGN0003870	350	347	7937	1.11098	1	0.98408	99.9967
GOTERM_BP_FAT	GO:0000902~cell morphogenesis	21	4.02299	0.47159	FBGN0023090, FBGN0014007, FBGN0004103, FBGN0003721, FBGN0000308, FBGN0033159, FBGN0011592, FBGN0001075, FBGN0026402, FBGN0003425, FBGN0028644, FBGN0010349, FBGN0001219, FBGN0026192, FBGN0025463, FBGN0004360, FBGN0034072, FBGN0014010, FBGN0027053, FBGN0003744, FBGN0003870	350	442	7937	1.07742	1	0.985061	99.9977
GOTERM_BP_FAT	GO:0032989~cellular component morphogenesis	24	4.5977	0.507347	FBGN0023090, FBGN0014007, FBGN0004103, FBGN0003721, FBGN0000308, FBGN0033159, FBGN0011592, FBGN0001075, FBGN0026402, FBGN0003425, FBGN0028644, FBGN0010349, FBGN0029891, FBGN0001219, FBGN0026192, FBGN0025463, FBGN0004360, FBGN0034072, FBGN0000709, FBGN0026170, FBGN0014010, FBGN0027053, FBGN0003744, FBGN0003870	350	518	7937	1.05068	1	0.988284	99.9993
GOTERM_BP_FAT	GO:0007409~axonogenesis	10	1.91571	0.508386	FBGN0001219, FBGN0004360, FBGN0014007, FBGN0004103, FBGN0033159, FBGN0011592, FBGN0026402, FBGN0003425, FBGN0027053, FBGN0028644	350	198	7937	1.14531	1	0.988236	99.9993
GOTERM_BP_FAT	GO:0030182~neuron differentiation	19	3.63985	0.534351	FBGN0014007, FBGN0004103, FBGN0003721, FBGN0033159, FBGN0011592, FBGN0026402, FBGN0003425, FBGN0028644, FBGN0010349, FBGN0001219, FBGN0004360, FBGN0043884, FBGN0025463, FBGN0010218, FBGN0004907, FBGN0005619, FBGN0027053, FBGN0003744, FBGN0003870	350	409	7937	1.05346	1	0.989806	99.9997
Annotation Cluster 62	Enrichment Score: 0.4595217821970293
Category	Term	Count	%	PValue	Genes	List Total	Pop Hits	Pop Total	Fold Enrichment	Bonferroni	Benjamini	FDR
GOTERM_BP_FAT	GO:0051235~maintenance of location	5	0.957854	0.15057	FBGN0043884, FBGN0034072, FBGN0002736, FBGN0000308, FBGN0010349	350	47	7937	2.41246	1	0.901943	93.5058
GOTERM_BP_FAT	GO:0032507~maintenance of protein location in cell	3	0.574713	0.429395	FBGN0043884, FBGN0034072, FBGN0000308	350	33	7937	2.06156	1	0.981536	99.9917
GOTERM_BP_FAT	GO:0051651~maintenance of location in cell	3	0.574713	0.459509	FBGN0043884, FBGN0034072, FBGN0000308	350	35	7937	1.94376	1	0.984345	99.9967
GOTERM_BP_FAT	GO:0045185~maintenance of protein location	3	0.574713	0.488679	FBGN0043884, FBGN0034072, FBGN0000308	350	37	7937	1.83869	1	0.987082	99.9987
Annotation Cluster 63	Enrichment Score: 0.45213245161759985
Category	Term	Count	%	PValue	Genes	List Total	Pop Hits	Pop Total	Fold Enrichment	Bonferroni	Benjamini	FDR
GOTERM_MF_FAT	GO:0004197~cysteine-type endopeptidase activity	4	0.766284	0.230318	FBGN0023545, FBGN0037303, FBGN0013770, FBGN0030038	377	35	7918	2.4003	1	0.973898	97.8507
INTERPRO	IPR000169:Peptidase, cysteine peptidase active site	3	0.574713	0.270294	FBGN0037303, FBGN0013770, FBGN0030038	472	22	10196	2.94569	1	0.99967	99.2453
SP_PIR_KEYWORDS	thiol protease	3	0.574713	0.41423	FBGN0023545, FBGN0037303, FBGN0013770	509	36	12980	2.12508	1	0.836556	99.9056
GOTERM_MF_FAT	GO:0008234~cysteine-type peptidase activity	4	0.766284	0.602648	FBGN0023545, FBGN0037303, FBGN0013770, FBGN0030038	377	65	7918	1.29247	1	0.998252	99.9999
Annotation Cluster 64	Enrichment Score: 0.44929554933025906
Category	Term	Count	%	PValue	Genes	List Total	Pop Hits	Pop Total	Fold Enrichment	Bonferroni	Benjamini	FDR
GOTERM_MF_FAT	GO:0003727~single-stranded RNA binding	3	0.574713	0.263096	FBGN0005648, FBGN0003031, FBGN0024285	377	21	7918	3.00038	1	0.975499	98.8649
GOTERM_MF_FAT	GO:0003729~mRNA binding	12	2.29885	0.269266	FBGN0016978, FBGN0011666, FBGN0015907, FBGN0027553, FBGN0052423, FBGN0004838, FBGN0005648, FBGN0003031, FBGN0029629, FBGN0026402, FBGN0039730, FBGN0024285	377	186	7918	1.35501	1	0.974155	98.9966
INTERPRO	IPR012677:Nucleotide-binding, alpha-beta plait	9	1.72414	0.278984	FBGN0016978, FBGN0011666, FBGN0052423, FBGN0004838, FBGN0005648, FBGN0003031, FBGN0029629, FBGN0039730, FBGN0024285	472	134	10196	1.45086	1	0.999692	99.3733
SMART	SM00360:RRM	9	1.72414	0.283319	FBGN0016978, FBGN0011666, FBGN0052423, FBGN0004838, FBGN0005648, FBGN0003031, FBGN0029629, FBGN0039730, FBGN0024285	214	141	4824	1.43885	1	0.955652	98.2014
INTERPRO	IPR000504:RNA recognition motif, RNP-1	9	1.72414	0.326916	FBGN0016978, FBGN0011666, FBGN0052423, FBGN0004838, FBGN0005648, FBGN0003031, FBGN0029629, FBGN0039730, FBGN0024285	472	141	10196	1.37883	1	0.999764	99.7843
UP_SEQ_FEATURE	domain:RRM 1	3	0.574713	0.351057	FBGN0052423, FBGN0004838, FBGN0003031	184	20	2975	2.42527	1	0.999999	99.8257
UP_SEQ_FEATURE	domain:RRM 2	3	0.574713	0.351057	FBGN0052423, FBGN0004838, FBGN0003031	184	20	2975	2.42527	1	0.999999	99.8257
UP_SEQ_FEATURE	domain:RRM	3	0.574713	0.481786	FBGN0016978, FBGN0005648, FBGN0029629	184	26	2975	1.86559	1	1	99.9936
GOTERM_BP_FAT	GO:0006417~regulation of translation	3	0.574713	0.832039	FBGN0011666, FBGN0004838, FBGN0003031	350	72	7937	0.944881	1	0.999638	100
Annotation Cluster 65	Enrichment Score: 0.4487690287441093
Category	Term	Count	%	PValue	Genes	List Total	Pop Hits	Pop Total	Fold Enrichment	Bonferroni	Benjamini	FDR
GOTERM_BP_FAT	GO:0030178~negative regulation of Wnt receptor signaling pathway	3	0.574713	0.21885	FBGN0020309, FBGN0067317, FBGN0001075	350	20	7937	3.40157	1	0.937795	98.405
GOTERM_BP_FAT	GO:0009968~negative regulation of signal transduction	7	1.341	0.291861	FBGN0000711, FBGN0020309, FBGN0067317, FBGN0004603, FBGN0039055, FBGN0005198, FBGN0001075	350	102	7937	1.55627	1	0.963956	99.6919
GOTERM_BP_FAT	GO:0010648~negative regulation of cell communication	7	1.341	0.29958	FBGN0000711, FBGN0020309, FBGN0067317, FBGN0004603, FBGN0039055, FBGN0005198, FBGN0001075	350	103	7937	1.54117	1	0.965543	99.7436
GOTERM_BP_FAT	GO:0040008~regulation of growth	4	0.766284	0.837701	FBGN0039055, FBGN0027594, FBGN0005198, FBGN0001075	350	103	7937	0.880666	1	0.999675	100
Annotation Cluster 66	Enrichment Score: 0.4341013138005007
Category	Term	Count	%	PValue	Genes	List Total	Pop Hits	Pop Total	Fold Enrichment	Bonferroni	Benjamini	FDR
UP_SEQ_FEATURE	domain:GST N-terminal	3	0.574713	0.143718	FBGN0001149, FBGN0010226, FBGN0029176	184	11	2975	4.40958	1	0.999425	89.7641
UP_SEQ_FEATURE	domain:GST C-terminal	3	0.574713	0.1884	FBGN0001149, FBGN0010226, FBGN0029176	184	13	2975	3.73119	1	0.999817	95.3418
INTERPRO	IPR004046:Glutathione S-transferase, C-terminal	3	0.574713	0.543716	FBGN0001149, FBGN0010226, FBGN0029176	472	39	10196	1.66167	1	0.999988	99.9995
INTERPRO	IPR004045:Glutathione S-transferase, N-terminal	3	0.574713	0.543716	FBGN0001149, FBGN0010226, FBGN0029176	472	39	10196	1.66167	1	0.999988	99.9995
INTERPRO	IPR010987:Glutathione S-transferase, C-terminal-like	3	0.574713	0.543716	FBGN0001149, FBGN0010226, FBGN0029176	472	39	10196	1.66167	1	0.999988	99.9995
INTERPRO	IPR017933:Glutathione S-transferase/chloride channel, C-terminal	3	0.574713	0.571063	FBGN0001149, FBGN0010226, FBGN0029176	472	41	10196	1.58061	1	0.999994	99.9998
Annotation Cluster 67	Enrichment Score: 0.4269642086808789
Category	Term	Count	%	PValue	Genes	List Total	Pop Hits	Pop Total	Fold Enrichment	Bonferroni	Benjamini	FDR
SP_PIR_KEYWORDS	Rotamase	3	0.574713	0.256074	FBGN0036415, FBGN0013954, FBGN0015379	509	25	12980	3.06012	1	0.714147	97.8773
GOTERM_MF_FAT	GO:0003755~peptidyl-prolyl cis-trans isomerase activity	3	0.574713	0.386616	FBGN0036415, FBGN0013954, FBGN0015379	377	28	7918	2.25028	1	0.985426	99.923
GOTERM_MF_FAT	GO:0016859~cis-trans isomerase activity	3	0.574713	0.42041	FBGN0036415, FBGN0013954, FBGN0015379	377	30	7918	2.10027	1	0.989042	99.9665
SP_PIR_KEYWORDS	Isomerase	5	0.957854	0.470788	FBGN0036300, FBGN0036415, FBGN0013954, FBGN0015379, FBGN0025885	509	90	12980	1.41672	1	0.860708	99.9748
Annotation Cluster 68	Enrichment Score: 0.42465980196114134
Category	Term	Count	%	PValue	Genes	List Total	Pop Hits	Pop Total	Fold Enrichment	Bonferroni	Benjamini	FDR
INTERPRO	IPR003439:ABC transporter-like	5	0.957854	0.258677	FBGN0030403, FBGN0025683, FBGN0004512, FBGN0003515, FBGN0032026	472	56	10196	1.92872	1	0.999694	99.0359
INTERPRO	IPR001140:ABC transporter, transmembrane region	3	0.574713	0.270294	FBGN0030403, FBGN0004512, FBGN0032026	472	22	10196	2.94569	1	0.99967	99.2453
INTERPRO	IPR017871:ABC transporter, conserved site	5	0.957854	0.279377	FBGN0030403, FBGN0025683, FBGN0004512, FBGN0003515, FBGN0032026	472	58	10196	1.86222	1	0.999619	99.3785
INTERPRO	IPR017940:ABC transporter integral membrane type 1	3	0.574713	0.305061	FBGN0030403, FBGN0004512, FBGN0032026	472	24	10196	2.70021	1	0.999748	99.646
SMART	SM00382:AAA	8	1.53257	0.314117	FBGN0040234, FBGN0030403, FBGN0040078, FBGN0025683, FBGN0004512, FBGN0003515, FBGN0010349, FBGN0032026	214	125	4824	1.44269	1	0.957374	98.9411
GOTERM_MF_FAT	GO:0043492~ATPase activity, coupled to movement of substances	9	1.72414	0.318397	FBGN0003676, FBGN0030403, FBGN0025683, FBGN0002921, FBGN0035521, FBGN0004512, FBGN0003515, FBGN0020367, FBGN0032026	377	136	7918	1.38988	1	0.975514	99.6385
GOTERM_MF_FAT	GO:0042626~ATPase activity, coupled to transmembrane movement of substances	9	1.72414	0.318397	FBGN0003676, FBGN0030403, FBGN0025683, FBGN0002921, FBGN0035521, FBGN0004512, FBGN0003515, FBGN0020367, FBGN0032026	377	136	7918	1.38988	1	0.975514	99.6385
GOTERM_MF_FAT	GO:0015405~P-P-bond-hydrolysis-driven transmembrane transporter activity	10	1.91571	0.329218	FBGN0003676, FBGN0030403, FBGN0025683, FBGN0002921, FBGN0036928, FBGN0035521, FBGN0004512, FBGN0003515, FBGN0020367, FBGN0032026	377	157	7918	1.33775	1	0.977632	99.7142
GOTERM_MF_FAT	GO:0015399~primary active transmembrane transporter activity	10	1.91571	0.329218	FBGN0003676, FBGN0030403, FBGN0025683, FBGN0002921, FBGN0036928, FBGN0035521, FBGN0004512, FBGN0003515, FBGN0020367, FBGN0032026	377	157	7918	1.33775	1	0.977632	99.7142
GOTERM_MF_FAT	GO:0016820~hydrolase activity, acting on acid anhydrides, catalyzing transmembrane movement of substances	9	1.72414	0.332728	FBGN0003676, FBGN0030403, FBGN0025683, FBGN0002921, FBGN0035521, FBGN0004512, FBGN0003515, FBGN0020367, FBGN0032026	377	138	7918	1.36974	1	0.977335	99.7353
INTERPRO	IPR003593:ATPase, AAA+ type, core	8	1.53257	0.356329	FBGN0040234, FBGN0030403, FBGN0040078, FBGN0025683, FBGN0004512, FBGN0003515, FBGN0010349, FBGN0032026	472	125	10196	1.38251	1	0.999827	99.8921
GOTERM_MF_FAT	GO:0042623~ATPase activity, coupled	16	3.06513	0.494833	FBGN0002772, FBGN0003676, FBGN0030403, FBGN0002921, FBGN0025683, FBGN0035521, FBGN0003514, FBGN0020367, FBGN0003515, FBGN0010349, FBGN0032026, FBGN0035720, FBGN0029798, FBGN0037561, FBGN0004512, FBGN0010246	377	307	7918	1.0946	1	0.994477	99.9955
GOTERM_MF_FAT	GO:0016887~ATPase activity	18	3.44828	0.514509	FBGN0002772, FBGN0003676, FBGN0040234, FBGN0030403, FBGN0002921, FBGN0025683, FBGN0035521, FBGN0003514, FBGN0020367, FBGN0003515, FBGN0010349, FBGN0032026, FBGN0035720, FBGN0001219, FBGN0029798, FBGN0037561, FBGN0004512, FBGN0010246	377	353	7918	1.07096	1	0.995612	99.9975
GOTERM_CC_FAT	GO:0043190~ATP-binding cassette (ABC) transporter complex	3	0.574713	0.698899	FBGN0025683, FBGN0003515, FBGN0032026	273	42	4786	1.25222	1	0.993761	100
GOTERM_MF_FAT	GO:0042624~ATPase activity, uncoupled	5	0.957854	0.983398	FBGN0040234, FBGN0030403, FBGN0025683, FBGN0032026, FBGN0035720	377	192	7918	0.546944	1	1	100
Annotation Cluster 69	Enrichment Score: 0.4241477963550467
Category	Term	Count	%	PValue	Genes	List Total	Pop Hits	Pop Total	Fold Enrichment	Bonferroni	Benjamini	FDR
KEGG_PATHWAY	dme00640:Propanoate metabolism	4	0.766284	0.228004	FBGN0029118, FBGN0036927, FBGN0033879, FBGN0004888	143	24	2054	2.39394	1	0.992188	93.3853
SP_PIR_KEYWORDS	transit peptide	7	1.341	0.288217	FBGN0019957, FBGN0014877, FBGN0036774, FBGN0039827, FBGN0027291, FBGN0019624, FBGN0004888	509	114	12980	1.56585	1	0.735137	98.8058
GOTERM_CC_FAT	GO:0005759~mitochondrial matrix	11	2.10728	0.40175	FBGN0019957, FBGN0029118, FBGN0014877, FBGN0036774, FBGN0038587, FBGN0034259, FBGN0027291, FBGN0036927, FBGN0033879, FBGN0030692, FBGN0004888	273	157	4786	1.2283	1	0.980199	99.9002
GOTERM_CC_FAT	GO:0031980~mitochondrial lumen	11	2.10728	0.40175	FBGN0019957, FBGN0029118, FBGN0014877, FBGN0036774, FBGN0038587, FBGN0034259, FBGN0027291, FBGN0036927, FBGN0033879, FBGN0030692, FBGN0004888	273	157	4786	1.2283	1	0.980199	99.9002
UP_SEQ_FEATURE	transit peptide:Mitochondrion	7	1.341	0.713982	FBGN0019957, FBGN0014877, FBGN0036774, FBGN0039827, FBGN0027291, FBGN0019624, FBGN0004888	184	114	2975	0.992801	1	1	100
Annotation Cluster 70	Enrichment Score: 0.4240385218667097
Category	Term	Count	%	PValue	Genes	List Total	Pop Hits	Pop Total	Fold Enrichment	Bonferroni	Benjamini	FDR
INTERPRO	IPR013032:EGF-like region, conserved site	8	1.53257	0.173006	FBGN0003638, FBGN0031981, FBGN0027594, FBGN0035833, FBGN0001075, FBGN0003425, FBGN0036481, FBGN0038492	472	99	10196	1.74559	1	0.998937	94.7439
SMART	SM00181:EGF	5	0.957854	0.373603	FBGN0031981, FBGN0027594, FBGN0035833, FBGN0001075, FBGN0003425	214	70	4824	1.61015	1	0.971036	99.6455
INTERPRO	IPR006210:EGF-like	5	0.957854	0.406306	FBGN0031981, FBGN0027594, FBGN0035833, FBGN0001075, FBGN0003425	472	70	10196	1.54298	1	0.999899	99.9692
INTERPRO	IPR000742:EGF-like, type 3	4	0.766284	0.482152	FBGN0031981, FBGN0027594, FBGN0001075, FBGN0003425	472	56	10196	1.54298	1	0.999974	99.9963
SP_PIR_KEYWORDS	egf-like domain	3	0.574713	0.598822	FBGN0031981, FBGN0001075, FBGN0003425	509	51	12980	1.50006	1	0.917464	99.9993
Annotation Cluster 71	Enrichment Score: 0.4231983693392258
Category	Term	Count	%	PValue	Genes	List Total	Pop Hits	Pop Total	Fold Enrichment	Bonferroni	Benjamini	FDR
GOTERM_MF_FAT	GO:0035091~phosphoinositide binding	3	0.574713	0.298902	FBGN0032005, FBGN0000308, FBGN0052758	377	23	7918	2.73948	1	0.974944	99.4533
GOTERM_MF_FAT	GO:0005543~phospholipid binding	4	0.766284	0.348086	FBGN0032005, FBGN0000308, FBGN0032453, FBGN0052758	377	44	7918	1.90933	1	0.980557	99.8119
GOTERM_MF_FAT	GO:0008289~lipid binding	7	1.341	0.516643	FBGN0032005, FBGN0032783, FBGN0000308, FBGN0032453, FBGN0031913, FBGN0052758, FBGN0032904	377	121	7918	1.21503	1	0.995443	99.9977
Annotation Cluster 72	Enrichment Score: 0.4189070443825153
Category	Term	Count	%	PValue	Genes	List Total	Pop Hits	Pop Total	Fold Enrichment	Bonferroni	Benjamini	FDR
GOTERM_BP_FAT	GO:0007059~chromosome segregation	8	1.53257	0.255286	FBGN0000063, FBGN0000711, FBGN0004103, FBGN0040232, FBGN0004907, FBGN0052438, FBGN0014010, FBGN0027889	350	117	7937	1.55057	1	0.951145	99.2836
GOTERM_BP_FAT	GO:0000087~M phase of mitotic cell cycle	9	1.72414	0.325951	FBGN0020255, FBGN0004103, FBGN0040232, FBGN0026170, FBGN0032698, FBGN0052438, FBGN0014010, FBGN0010349, FBGN0027889	350	148	7937	1.37902	1	0.968758	99.8652
GOTERM_BP_FAT	GO:0000070~mitotic sister chromatid segregation	4	0.766284	0.329538	FBGN0004103, FBGN0040232, FBGN0052438, FBGN0027889	350	46	7937	1.97193	1	0.969615	99.8767
GOTERM_BP_FAT	GO:0000819~sister chromatid segregation	4	0.766284	0.341741	FBGN0004103, FBGN0040232, FBGN0052438, FBGN0027889	350	47	7937	1.92997	1	0.970412	99.9094
GOTERM_BP_FAT	GO:0048285~organelle fission	9	1.72414	0.359355	FBGN0020255, FBGN0004103, FBGN0040232, FBGN0032698, FBGN0052438, FBGN0014010, FBGN0010349, FBGN0027889, FBGN0029891	350	153	7937	1.33395	1	0.972126	99.9425
GOTERM_BP_FAT	GO:0007067~mitosis	8	1.53257	0.46286	FBGN0020255, FBGN0004103, FBGN0040232, FBGN0032698, FBGN0052438, FBGN0014010, FBGN0010349, FBGN0027889	350	146	7937	1.24258	1	0.984455	99.997
GOTERM_BP_FAT	GO:0000280~nuclear division	8	1.53257	0.47719	FBGN0020255, FBGN0004103, FBGN0040232, FBGN0032698, FBGN0052438, FBGN0014010, FBGN0010349, FBGN0027889	350	148	7937	1.22579	1	0.985581	99.9981
SP_PIR_KEYWORDS	mitosis	3	0.574713	0.598822	FBGN0020255, FBGN0032698, FBGN0027889	509	51	12980	1.50006	1	0.917464	99.9993
Annotation Cluster 73	Enrichment Score: 0.40377717921728246
Category	Term	Count	%	PValue	Genes	List Total	Pop Hits	Pop Total	Fold Enrichment	Bonferroni	Benjamini	FDR
GOTERM_BP_FAT	GO:0006383~transcription from RNA polymerase III promoter	3	0.574713	0.0815845	FBGN0030687, FBGN0003687, FBGN0031657	350	11	7937	6.18468	1	0.823118	75.9719
GOTERM_CC_FAT	GO:0005666~DNA-directed RNA polymerase III complex	3	0.574713	0.126209	FBGN0030687, FBGN0003687, FBGN0031657	273	11	4786	4.78122	1	0.904249	83.7084
GOTERM_CC_FAT	GO:0000428~DNA-directed RNA polymerase complex	4	0.766284	0.195873	FBGN0030687, FBGN0037121, FBGN0003687, FBGN0031657	273	27	4786	2.59721	1	0.934738	94.6707
GOTERM_CC_FAT	GO:0030880~RNA polymerase complex	4	0.766284	0.195873	FBGN0030687, FBGN0037121, FBGN0003687, FBGN0031657	273	27	4786	2.59721	1	0.934738	94.6707
GOTERM_CC_FAT	GO:0055029~nuclear DNA-directed RNA polymerase complex	4	0.766284	0.195873	FBGN0030687, FBGN0037121, FBGN0003687, FBGN0031657	273	27	4786	2.59721	1	0.934738	94.6707
KEGG_PATHWAY	dme03020:RNA polymerase	4	0.766284	0.285459	FBGN0030687, FBGN0037121, FBGN0031657, FBGN0053051	143	27	2054	2.12795	1	0.985026	97.0623
GOTERM_MF_FAT	GO:0003899~DNA-directed RNA polymerase activity	3	0.574713	0.453228	FBGN0030687, FBGN0037121, FBGN0031657	377	32	7918	1.969	1	0.992213	99.9857
GOTERM_MF_FAT	GO:0034062~RNA polymerase activity	3	0.574713	0.453228	FBGN0030687, FBGN0037121, FBGN0031657	377	32	7918	1.969	1	0.992213	99.9857
SP_PIR_KEYWORDS	nucleotidyltransferase	3	0.574713	0.778863	FBGN0030687, FBGN0037121, FBGN0031657	509	72	12980	1.06254	1	0.977514	100
KEGG_PATHWAY	dme00240:Pyrimidine metabolism	5	0.957854	0.81729	FBGN0030687, FBGN0037121, FBGN0031657, FBGN0053051, FBGN0037513	143	80	2054	0.897727	1	0.996085	100
GOTERM_MF_FAT	GO:0016779~nucleotidyltransferase activity	3	0.574713	0.932251	FBGN0030687, FBGN0037121, FBGN0031657	377	90	7918	0.700088	1	0.999994	100
KEGG_PATHWAY	dme00230:Purine metabolism	6	1.14943	0.935535	FBGN0030687, FBGN0052158, FBGN0037121, FBGN0038349, FBGN0031657, FBGN0053051	143	122	2054	0.706408	1	0.998945	100
GOTERM_BP_FAT	GO:0006351~transcription, DNA-dependent	4	0.766284	0.936628	FBGN0030687, FBGN0037121, FBGN0003687, FBGN0031657	350	133	7937	0.682019	1	0.999989	100
GOTERM_BP_FAT	GO:0032774~RNA biosynthetic process	4	0.766284	0.942586	FBGN0030687, FBGN0037121, FBGN0003687, FBGN0031657	350	136	7937	0.666975	1	0.999992	100
Annotation Cluster 74	Enrichment Score: 0.39331644223730167
Category	Term	Count	%	PValue	Genes	List Total	Pop Hits	Pop Total	Fold Enrichment	Bonferroni	Benjamini	FDR
GOTERM_CC_FAT	GO:0045172~germline ring canal	3	0.574713	0.229734	FBGN0004873, FBGN0004907, FBGN0010349	273	16	4786	3.28709	1	0.951486	97.012
GOTERM_CC_FAT	GO:0045171~intercellular bridge	3	0.574713	0.229734	FBGN0004873, FBGN0004907, FBGN0010349	273	16	4786	3.28709	1	0.951486	97.012
GOTERM_BP_FAT	GO:0007294~germarium-derived oocyte fate determination	3	0.574713	0.268428	FBGN0004873, FBGN0004907, FBGN0010349	350	23	7937	2.95789	1	0.95677	99.4684
GOTERM_BP_FAT	GO:0030716~oocyte fate determination	3	0.574713	0.284988	FBGN0004873, FBGN0004907, FBGN0010349	350	24	7937	2.83464	1	0.961206	99.6378
GOTERM_BP_FAT	GO:0030706~germarium-derived oocyte differentiation	3	0.574713	0.284988	FBGN0004873, FBGN0004907, FBGN0010349	350	24	7937	2.83464	1	0.961206	99.6378
GOTERM_BP_FAT	GO:0008283~cell proliferation	8	1.53257	0.325137	FBGN0004873, FBGN0043884, FBGN0015907, FBGN0032006, FBGN0028695, FBGN0004907, FBGN0001075, FBGN0010349	350	127	7937	1.42848	1	0.969019	99.8624
GOTERM_BP_FAT	GO:0007293~germarium-derived egg chamber formation	4	0.766284	0.528289	FBGN0004873, FBGN0000711, FBGN0004907, FBGN0010349	350	63	7937	1.43982	1	0.989531	99.9997
GOTERM_BP_FAT	GO:0008356~asymmetric cell division	3	0.574713	0.730906	FBGN0004873, FBGN0011666, FBGN0010349	350	58	7937	1.17296	1	0.9983	100
GOTERM_BP_FAT	GO:0001709~cell fate determination	5	0.957854	0.825577	FBGN0004873, FBGN0011666, FBGN0004907, FBGN0010349, FBGN0003870	350	129	7937	0.878959	1	0.999599	100
GOTERM_BP_FAT	GO:0045165~cell fate commitment	6	1.14943	0.978014	FBGN0004873, FBGN0011666, FBGN0015907, FBGN0004907, FBGN0010349, FBGN0003870	350	232	7937	0.586478	1	1	100
Annotation Cluster 75	Enrichment Score: 0.38791992874964976
Category	Term	Count	%	PValue	Genes	List Total	Pop Hits	Pop Total	Fold Enrichment	Bonferroni	Benjamini	FDR
SP_PIR_KEYWORDS	motor protein	6	1.14943	0.0483531	FBGN0002772, FBGN0040232, FBGN0003514, FBGN0010235, FBGN0010349, FBGN0010246	509	51	12980	3.00012	0.999997	0.325236	47.5576
SP_PIR_KEYWORDS	myosin	3	0.574713	0.155136	FBGN0002772, FBGN0003514, FBGN0010246	509	18	12980	4.25016	1	0.590193	88.8695
SP_PIR_KEYWORDS	microtubule	5	0.957854	0.284442	FBGN0040232, FBGN0020503, FBGN0003884, FBGN0010235, FBGN0010349	509	69	12980	1.8479	1	0.735076	98.7207
GOTERM_MF_FAT	GO:0003774~motor activity	6	1.14943	0.407021	FBGN0002772, FBGN0040232, FBGN0003514, FBGN0010235, FBGN0010349, FBGN0010246	377	88	7918	1.432	1	0.987578	99.9532
GOTERM_CC_FAT	GO:0016459~myosin complex	3	0.574713	0.439762	FBGN0002772, FBGN0003514, FBGN0010246	273	26	4786	2.02282	1	0.982226	99.9587
GOTERM_CC_FAT	GO:0005874~microtubule	6	1.14943	0.644601	FBGN0020255, FBGN0040232, FBGN0020503, FBGN0003884, FBGN0010235, FBGN0010349	273	96	4786	1.0957	1	0.990839	99.9999
GOTERM_MF_FAT	GO:0003777~microtubule motor activity	3	0.574713	0.752407	FBGN0040232, FBGN0010235, FBGN0010349	377	56	7918	1.12514	1	0.99973	100
GOTERM_BP_FAT	GO:0007018~microtubule-based movement	4	0.766284	0.842463	FBGN0040232, FBGN0003884, FBGN0010235, FBGN0010349	350	104	7937	0.872198	1	0.999709	100
GOTERM_CC_FAT	GO:0005875~microtubule associated complex	5	0.957854	0.900247	FBGN0040232, FBGN0020503, FBGN0051641, FBGN0010235, FBGN0010349	273	115	4786	0.762223	1	0.999607	100
GOTERM_CC_FAT	GO:0015630~microtubule cytoskeleton	9	1.72414	0.940107	FBGN0020255, FBGN0040232, FBGN0020503, FBGN0051641, FBGN0003514, FBGN0003884, FBGN0010235, FBGN0010349, FBGN0023177	273	220	4786	0.717183	1	0.999915	100
Annotation Cluster 76	Enrichment Score: 0.3625622714760607
Category	Term	Count	%	PValue	Genes	List Total	Pop Hits	Pop Total	Fold Enrichment	Bonferroni	Benjamini	FDR
GOTERM_BP_FAT	GO:0016477~cell migration	11	2.10728	0.240964	FBGN0026192, FBGN0004838, FBGN0032006, FBGN0004603, FBGN0051641, FBGN0004512, FBGN0014010, FBGN0003514, FBGN0003425, FBGN0027053, FBGN0027363	350	175	7937	1.42542	1	0.944846	99.0142
GOTERM_BP_FAT	GO:0048870~cell motility	11	2.10728	0.307803	FBGN0026192, FBGN0004838, FBGN0032006, FBGN0004603, FBGN0051641, FBGN0004512, FBGN0014010, FBGN0003514, FBGN0003425, FBGN0027053, FBGN0027363	350	187	7937	1.33395	1	0.965964	99.7896
GOTERM_BP_FAT	GO:0007298~border follicle cell migration	5	0.957854	0.330173	FBGN0026192, FBGN0004838, FBGN0032006, FBGN0014010, FBGN0003514	350	66	7937	1.71797	1	0.96929	99.8787
GOTERM_BP_FAT	GO:0051674~localization of cell	11	2.10728	0.36057	FBGN0026192, FBGN0004838, FBGN0032006, FBGN0004603, FBGN0051641, FBGN0004512, FBGN0014010, FBGN0003514, FBGN0003425, FBGN0027053, FBGN0027363	350	196	7937	1.2727	1	0.972052	99.9443
GOTERM_BP_FAT	GO:0007297~ovarian follicle cell migration	5	0.957854	0.450656	FBGN0026192, FBGN0004838, FBGN0032006, FBGN0014010, FBGN0003514	350	78	7937	1.45366	1	0.982825	99.9956
KEGG_PATHWAY	dme04144:Endocytosis	5	0.957854	0.81729	FBGN0001219, FBGN0026192, FBGN0032006, FBGN0014010, FBGN0027363	143	80	2054	0.897727	1	0.996085	100
GOTERM_BP_FAT	GO:0030707~ovarian follicle cell development	7	1.341	0.891015	FBGN0026192, FBGN0004838, FBGN0032006, FBGN0026170, FBGN0014010, FBGN0003514, FBGN0003870	350	204	7937	0.778137	1	0.999918	100
Annotation Cluster 77	Enrichment Score: 0.36173823312079856
Category	Term	Count	%	PValue	Genes	List Total	Pop Hits	Pop Total	Fold Enrichment	Bonferroni	Benjamini	FDR
GOTERM_BP_FAT	GO:0030071~regulation of mitotic metaphase/anaphase transition	3	0.574713	0.235323	FBGN0000063, FBGN0003884, FBGN0010349	350	21	7937	3.23959	1	0.942568	98.884
GOTERM_BP_FAT	GO:0051726~regulation of cell cycle	10	1.91571	0.307401	FBGN0000063, FBGN0020309, FBGN0032698, FBGN0035294, FBGN0005198, FBGN0003884, FBGN0027053, FBGN0019624, FBGN0010349, FBGN0023177	350	166	7937	1.36609	1	0.966439	99.7875
GOTERM_BP_FAT	GO:0007346~regulation of mitotic cell cycle	6	1.14943	0.432988	FBGN0000063, FBGN0020309, FBGN0035294, FBGN0003884, FBGN0010349, FBGN0023177	350	98	7937	1.3884	1	0.981712	99.9926
GOTERM_BP_FAT	GO:0051129~negative regulation of cellular component organization	4	0.766284	0.449573	FBGN0000063, FBGN0016700, FBGN0003884, FBGN0010349	350	56	7937	1.6198	1	0.98289	99.9955
GOTERM_BP_FAT	GO:0010639~negative regulation of organelle organization	3	0.574713	0.474216	FBGN0000063, FBGN0003884, FBGN0010349	350	36	7937	1.88976	1	0.985291	99.9979
GOTERM_BP_FAT	GO:0010564~regulation of cell cycle process	5	0.957854	0.508507	FBGN0000063, FBGN0032698, FBGN0035294, FBGN0003884, FBGN0010349	350	84	7937	1.34983	1	0.98805	99.9993
GOTERM_BP_FAT	GO:0033043~regulation of organelle organization	6	1.14943	0.526662	FBGN0000063, FBGN0039904, FBGN0003514, FBGN0003884, FBGN0010349, FBGN0029891	350	109	7937	1.24828	1	0.989493	99.9996
GOTERM_BP_FAT	GO:0007088~regulation of mitosis	3	0.574713	0.557125	FBGN0000063, FBGN0003884, FBGN0010349	350	42	7937	1.6198	1	0.991306	99.9999
GOTERM_BP_FAT	GO:0051783~regulation of nuclear division	3	0.574713	0.557125	FBGN0000063, FBGN0003884, FBGN0010349	350	42	7937	1.6198	1	0.991306	99.9999
Annotation Cluster 78	Enrichment Score: 0.3510526840406709
Category	Term	Count	%	PValue	Genes	List Total	Pop Hits	Pop Total	Fold Enrichment	Bonferroni	Benjamini	FDR
SP_PIR_KEYWORDS	cell junction	5	0.957854	0.328922	FBGN0036141, FBGN0039927, FBGN0001075, FBGN0026178, FBGN0000038	509	74	12980	1.72304	1	0.774604	99.4454
SP_PIR_KEYWORDS	postsynaptic cell membrane	3	0.574713	0.441374	FBGN0036141, FBGN0039927, FBGN0000038	509	38	12980	2.01324	1	0.846204	99.9491
SP_PIR_KEYWORDS	synapse	3	0.574713	0.609456	FBGN0036141, FBGN0039927, FBGN0000038	509	52	12980	1.47121	1	0.921179	99.9995
Annotation Cluster 79	Enrichment Score: 0.3505480740817683
Category	Term	Count	%	PValue	Genes	List Total	Pop Hits	Pop Total	Fold Enrichment	Bonferroni	Benjamini	FDR
GOTERM_MF_FAT	GO:0004857~enzyme inhibitor activity	8	1.53257	0.252637	FBGN0037772, FBGN0004907, FBGN0003137, FBGN0028985, FBGN0037303, FBGN0026402, FBGN0039155, FBGN0052354	377	108	7918	1.55575	1	0.977156	98.6042
GOTERM_MF_FAT	GO:0030414~peptidase inhibitor activity	6	1.14943	0.359281	FBGN0037772, FBGN0003137, FBGN0028985, FBGN0037303, FBGN0039155, FBGN0052354	377	83	7918	1.51826	1	0.979972	99.8541
GOTERM_MF_FAT	GO:0004866~endopeptidase inhibitor activity	5	0.957854	0.531081	FBGN0037772, FBGN0003137, FBGN0028985, FBGN0037303, FBGN0052354	377	80	7918	1.31267	1	0.995805	99.9985
GOTERM_MF_FAT	GO:0004867~serine-type endopeptidase inhibitor activity	3	0.574713	0.821702	FBGN0037772, FBGN0003137, FBGN0028985	377	65	7918	0.969353	1	0.99989	100
Annotation Cluster 80	Enrichment Score: 0.3470940118352873
Category	Term	Count	%	PValue	Genes	List Total	Pop Hits	Pop Total	Fold Enrichment	Bonferroni	Benjamini	FDR
GOTERM_BP_FAT	GO:0008544~epidermis development	4	0.766284	0.353927	FBGN0001075, FBGN0003514, FBGN0014859, FBGN0003744	350	48	7937	1.88976	1	0.971723	99.9337
GOTERM_BP_FAT	GO:0035317~imaginal disc-derived wing hair organization	3	0.574713	0.429395	FBGN0001075, FBGN0003514, FBGN0003744	350	33	7937	2.06156	1	0.981536	99.9917
GOTERM_BP_FAT	GO:0035315~hair cell differentiation	3	0.574713	0.444565	FBGN0001075, FBGN0003514, FBGN0003744	350	34	7937	2.00092	1	0.982414	99.9947
GOTERM_BP_FAT	GO:0035316~non-sensory hair organization	3	0.574713	0.444565	FBGN0001075, FBGN0003514, FBGN0003744	350	34	7937	2.00092	1	0.982414	99.9947
GOTERM_BP_FAT	GO:0009913~epidermal cell differentiation	3	0.574713	0.474216	FBGN0001075, FBGN0003514, FBGN0003744	350	36	7937	1.88976	1	0.985291	99.9979
GOTERM_BP_FAT	GO:0007398~ectoderm development	4	0.766284	0.580522	FBGN0001075, FBGN0003514, FBGN0014859, FBGN0003744	350	68	7937	1.33395	1	0.992436	100
Annotation Cluster 81	Enrichment Score: 0.34217241234349854
Category	Term	Count	%	PValue	Genes	List Total	Pop Hits	Pop Total	Fold Enrichment	Bonferroni	Benjamini	FDR
GOTERM_BP_FAT	GO:0008610~lipid biosynthetic process	8	1.53257	0.268916	FBGN0004625, FBGN0034145, FBGN0051523, FBGN0061360, FBGN0023545, FBGN0043043, FBGN0052380, FBGN0025885	350	119	7937	1.52451	1	0.956211	99.4743
GOTERM_BP_FAT	GO:0008654~phospholipid biosynthetic process	4	0.766284	0.353927	FBGN0004625, FBGN0023545, FBGN0052380, FBGN0025885	350	48	7937	1.88976	1	0.971723	99.9337
GOTERM_BP_FAT	GO:0019637~organophosphate metabolic process	5	0.957854	0.623129	FBGN0004625, FBGN0035266, FBGN0023545, FBGN0052380, FBGN0025885	350	97	7937	1.16892	1	0.994556	100
GOTERM_BP_FAT	GO:0006644~phospholipid metabolic process	4	0.766284	0.721444	FBGN0004625, FBGN0023545, FBGN0052380, FBGN0025885	350	84	7937	1.07986	1	0.998136	100
Annotation Cluster 82	Enrichment Score: 0.34145308479987807
Category	Term	Count	%	PValue	Genes	List Total	Pop Hits	Pop Total	Fold Enrichment	Bonferroni	Benjamini	FDR
GOTERM_BP_FAT	GO:0016570~histone modification	5	0.957854	0.221853	FBGN0052133, FBGN0014963, FBGN0040078, FBGN0003600, FBGN0027889	350	55	7937	2.06156	1	0.939253	98.5047
GOTERM_BP_FAT	GO:0016569~covalent chromatin modification	5	0.957854	0.221853	FBGN0052133, FBGN0014963, FBGN0040078, FBGN0003600, FBGN0027889	350	55	7937	2.06156	1	0.939253	98.5047
GOTERM_BP_FAT	GO:0016571~histone methylation	3	0.574713	0.235323	FBGN0052133, FBGN0014963, FBGN0003600	350	21	7937	3.23959	1	0.942568	98.884
GOTERM_BP_FAT	GO:0006338~chromatin remodeling	4	0.766284	0.329538	FBGN0014963, FBGN0040078, FBGN0038576, FBGN0003600	350	46	7937	1.97193	1	0.969615	99.8767
GOTERM_BP_FAT	GO:0008213~protein amino acid alkylation	3	0.574713	0.350578	FBGN0052133, FBGN0014963, FBGN0003600	350	28	7937	2.42969	1	0.971029	99.9277
GOTERM_BP_FAT	GO:0006479~protein amino acid methylation	3	0.574713	0.350578	FBGN0052133, FBGN0014963, FBGN0003600	350	28	7937	2.42969	1	0.971029	99.9277
SP_PIR_KEYWORDS	chromatin regulator	4	0.766284	0.46029	FBGN0014963, FBGN0040078, FBGN0003600, FBGN0027889	509	64	12980	1.59381	1	0.85542	99.9675
GOTERM_BP_FAT	GO:0016568~chromatin modification	6	1.14943	0.551061	FBGN0052133, FBGN0014963, FBGN0040078, FBGN0038576, FBGN0003600, FBGN0027889	350	112	7937	1.21485	1	0.990748	99.9999
GOTERM_BP_FAT	GO:0043414~biopolymer methylation	3	0.574713	0.570011	FBGN0052133, FBGN0014963, FBGN0003600	350	43	7937	1.58213	1	0.991873	99.9999
GOTERM_BP_FAT	GO:0032259~methylation	3	0.574713	0.683874	FBGN0052133, FBGN0014963, FBGN0003600	350	53	7937	1.28361	1	0.997202	100
GOTERM_BP_FAT	GO:0051276~chromosome organization	12	2.29885	0.702768	FBGN0052133, FBGN0004103, FBGN0034314, FBGN0014963, FBGN0000308, FBGN0040232, FBGN0040078, FBGN0038576, FBGN0052438, FBGN0014010, FBGN0003600, FBGN0027889	350	282	7937	0.964985	1	0.997706	100
GOTERM_BP_FAT	GO:0006325~chromatin organization	7	1.341	0.764893	FBGN0052133, FBGN0014963, FBGN0040078, FBGN0038576, FBGN0014010, FBGN0003600, FBGN0027889	350	170	7937	0.933765	1	0.998872	100
GOTERM_CC_FAT	GO:0000785~chromatin	6	1.14943	0.778912	FBGN0015907, FBGN0040078, FBGN0032698, FBGN0038576, FBGN0003600, FBGN0027889	273	113	4786	0.930857	1	0.996851	100
GOTERM_BP_FAT	GO:0006730~one-carbon metabolic process	3	0.574713	0.85388	FBGN0052133, FBGN0014963, FBGN0003600	350	76	7937	0.89515	1	0.999786	100
Annotation Cluster 83	Enrichment Score: 0.3320141400440684
Category	Term	Count	%	PValue	Genes	List Total	Pop Hits	Pop Total	Fold Enrichment	Bonferroni	Benjamini	FDR
KEGG_PATHWAY	dme04142:Lysosome	8	1.53257	0.407599	FBGN0036768, FBGN0003210, FBGN0032192, FBGN0051148, FBGN0039045, FBGN0045823, FBGN0037303, FBGN0013770	143	88	2054	1.30579	1	0.992616	99.5892
GOTERM_CC_FAT	GO:0005773~vacuole	5	0.957854	0.434026	FBGN0051148, FBGN0035521, FBGN0039045, FBGN0013770, FBGN0020367	273	59	4786	1.48569	1	0.982563	99.9527
GOTERM_CC_FAT	GO:0000323~lytic vacuole	3	0.574713	0.515344	FBGN0051148, FBGN0039045, FBGN0013770	273	30	4786	1.75311	1	0.987219	99.9941
GOTERM_CC_FAT	GO:0005764~lysosome	3	0.574713	0.515344	FBGN0051148, FBGN0039045, FBGN0013770	273	30	4786	1.75311	1	0.987219	99.9941
Annotation Cluster 84	Enrichment Score: 0.3212986532641118
Category	Term	Count	%	PValue	Genes	List Total	Pop Hits	Pop Total	Fold Enrichment	Bonferroni	Benjamini	FDR
SP_PIR_KEYWORDS	DNA damage	4	0.766284	0.175241	FBGN0004436, FBGN0032698, FBGN0029798, FBGN0002622	509	37	12980	2.75686	1	0.595957	91.8662
SP_PIR_KEYWORDS	dna repair	3	0.574713	0.400413	FBGN0004436, FBGN0029798, FBGN0002622	509	35	12980	2.1858	1	0.831326	99.8721
GOTERM_BP_FAT	GO:0033554~cellular response to stress	9	1.72414	0.513581	FBGN0036513, FBGN0031479, FBGN0033520, FBGN0004603, FBGN0004436, FBGN0032698, FBGN0029798, FBGN0037301, FBGN0002622	350	176	7937	1.15963	1	0.988205	99.9994
GOTERM_BP_FAT	GO:0006974~response to DNA damage stimulus	6	1.14943	0.57484	FBGN0036513, FBGN0004436, FBGN0032698, FBGN0029798, FBGN0037301, FBGN0002622	350	115	7937	1.18316	1	0.992114	99.9999
GOTERM_BP_FAT	GO:0006281~DNA repair	5	0.957854	0.662457	FBGN0036513, FBGN0004436, FBGN0029798, FBGN0037301, FBGN0002622	350	102	7937	1.11162	1	0.996424	100
GOTERM_BP_FAT	GO:0006259~DNA metabolic process	8	1.53257	0.860499	FBGN0036513, FBGN0004436, FBGN0032698, FBGN0029798, FBGN0037301, FBGN0002622, FBGN0003600, FBGN0011764	350	221	7937	0.820892	1	0.999813	100
Annotation Cluster 85	Enrichment Score: 0.31746181047892974
Category	Term	Count	%	PValue	Genes	List Total	Pop Hits	Pop Total	Fold Enrichment	Bonferroni	Benjamini	FDR
GOTERM_BP_FAT	GO:0048589~developmental growth	6	1.14943	0.275273	FBGN0004360, FBGN0015907, FBGN0034072, FBGN0033159, FBGN0001075, FBGN0000535	350	80	7937	1.70079	1	0.957438	99.5458
GOTERM_BP_FAT	GO:0040007~growth	7	1.341	0.354494	FBGN0004360, FBGN0015907, FBGN0034072, FBGN0037203, FBGN0033159, FBGN0001075, FBGN0000535	350	110	7937	1.44309	1	0.971414	99.9347
GOTERM_BP_FAT	GO:0048588~developmental cell growth	3	0.574713	0.382641	FBGN0004360, FBGN0033159, FBGN0000535	350	30	7937	2.26771	1	0.975973	99.9691
GOTERM_BP_FAT	GO:0016049~cell growth	3	0.574713	0.630336	FBGN0004360, FBGN0033159, FBGN0000535	350	48	7937	1.41732	1	0.994825	100
GOTERM_BP_FAT	GO:0008361~regulation of cell size	4	0.766284	0.647229	FBGN0004360, FBGN0033159, FBGN0005198, FBGN0000535	350	75	7937	1.20945	1	0.995659	100
GOTERM_BP_FAT	GO:0032535~regulation of cellular component size	4	0.766284	0.8174	FBGN0004360, FBGN0033159, FBGN0005198, FBGN0000535	350	99	7937	0.916248	1	0.999528	100
Annotation Cluster 86	Enrichment Score: 0.317364182012082
Category	Term	Count	%	PValue	Genes	List Total	Pop Hits	Pop Total	Fold Enrichment	Bonferroni	Benjamini	FDR
GOTERM_BP_FAT	GO:0007015~actin filament organization	6	1.14943	0.301098	FBGN0004873, FBGN0020255, FBGN0032006, FBGN0004603, FBGN0000308, FBGN0016700	350	83	7937	1.63931	1	0.965568	99.7527
GOTERM_BP_FAT	GO:0030036~actin cytoskeleton organization	7	1.341	0.605569	FBGN0004873, FBGN0020255, FBGN0032006, FBGN0004603, FBGN0000709, FBGN0000308, FBGN0016700	350	143	7937	1.11007	1	0.993831	100
GOTERM_BP_FAT	GO:0030029~actin filament-based process	7	1.341	0.6124	FBGN0004873, FBGN0020255, FBGN0032006, FBGN0004603, FBGN0000709, FBGN0000308, FBGN0016700	350	144	7937	1.10236	1	0.994193	100
Annotation Cluster 87	Enrichment Score: 0.312031699698007
Category	Term	Count	%	PValue	Genes	List Total	Pop Hits	Pop Total	Fold Enrichment	Bonferroni	Benjamini	FDR
GOTERM_BP_FAT	GO:0007444~imaginal disc development	22	4.21456	0.269975	FBGN0004892, FBGN0052133, FBGN0039257, FBGN0036141, FBGN0000308, FBGN0004603, FBGN0027594, FBGN0001075, FBGN0011764, FBGN0003514, FBGN0039907, FBGN0015907, FBGN0000711, FBGN0020309, FBGN0034072, FBGN0001123, FBGN0015816, FBGN0013751, FBGN0026415, FBGN0003744, FBGN0016031, FBGN0039709	350	412	7937	1.21092	1	0.955995	99.4869
GOTERM_BP_FAT	GO:0035107~appendage morphogenesis	13	2.49042	0.376272	FBGN0004892, FBGN0004603, FBGN0036141, FBGN0000411, FBGN0001075, FBGN0003514, FBGN0039907, FBGN0015907, FBGN0020309, FBGN0000711, FBGN0034072, FBGN0001123, FBGN0003744	350	242	7937	1.21819	1	0.975342	99.9633
GOTERM_BP_FAT	GO:0048736~appendage development	13	2.49042	0.396873	FBGN0004892, FBGN0004603, FBGN0036141, FBGN0000411, FBGN0001075, FBGN0003514, FBGN0039907, FBGN0015907, FBGN0020309, FBGN0000711, FBGN0034072, FBGN0001123, FBGN0003744	350	246	7937	1.19839	1	0.977214	99.9791
GOTERM_BP_FAT	GO:0007552~metamorphosis	18	3.44828	0.425814	FBGN0000370, FBGN0039257, FBGN0004892, FBGN0000308, FBGN0004603, FBGN0036141, FBGN0001075, FBGN0003514, FBGN0013948, FBGN0039907, FBGN0011695, FBGN0020309, FBGN0000711, FBGN0034072, FBGN0001123, FBGN0013770, FBGN0029176, FBGN0003744	350	362	7937	1.12759	1	0.981694	99.9908
GOTERM_BP_FAT	GO:0035120~post-embryonic appendage morphogenesis	12	2.29885	0.425913	FBGN0039907, FBGN0004892, FBGN0000711, FBGN0020309, FBGN0034072, FBGN0004603, FBGN0036141, FBGN0000411, FBGN0001123, FBGN0001075, FBGN0003514, FBGN0003744	350	229	7937	1.18832	1	0.981388	99.9908
GOTERM_BP_FAT	GO:0009791~post-embryonic development	21	4.02299	0.447598	FBGN0000370, FBGN0004892, FBGN0039257, FBGN0000308, FBGN0004603, FBGN0036141, FBGN0000411, FBGN0001075, FBGN0003514, FBGN0082585, FBGN0013948, FBGN0039907, FBGN0024509, FBGN0021765, FBGN0020309, FBGN0000711, FBGN0034072, FBGN0001123, FBGN0013770, FBGN0029176, FBGN0003744	350	434	7937	1.09728	1	0.982767	99.9952
GOTERM_BP_FAT	GO:0035220~wing disc development	14	2.68199	0.466168	FBGN0039257, FBGN0004603, FBGN0036141, FBGN0027594, FBGN0001075, FBGN0003514, FBGN0039907, FBGN0020309, FBGN0000711, FBGN0034072, FBGN0001123, FBGN0015816, FBGN0003744, FBGN0039709	350	281	7937	1.12982	1	0.984558	99.9973
GOTERM_BP_FAT	GO:0009886~post-embryonic morphogenesis	17	3.2567	0.482358	FBGN0039257, FBGN0004892, FBGN0000308, FBGN0004603, FBGN0036141, FBGN0000411, FBGN0001075, FBGN0003514, FBGN0039907, FBGN0013948, FBGN0020309, FBGN0000711, FBGN0034072, FBGN0001123, FBGN0013770, FBGN0029176, FBGN0003744	350	353	7937	1.0921	1	0.98625	99.9984
GOTERM_BP_FAT	GO:0002165~instar larval or pupal development	20	3.83142	0.492224	FBGN0000370, FBGN0004892, FBGN0039257, FBGN0000308, FBGN0004603, FBGN0036141, FBGN0000411, FBGN0001075, FBGN0003514, FBGN0013948, FBGN0039907, FBGN0024509, FBGN0021765, FBGN0020309, FBGN0000711, FBGN0034072, FBGN0001123, FBGN0013770, FBGN0029176, FBGN0003744	350	418	7937	1.08503	1	0.98721	99.9988
GOTERM_BP_FAT	GO:0007472~wing disc morphogenesis	11	2.10728	0.508552	FBGN0039907, FBGN0000711, FBGN0020309, FBGN0039257, FBGN0034072, FBGN0004603, FBGN0036141, FBGN0001123, FBGN0001075, FBGN0003514, FBGN0003744	350	220	7937	1.13386	1	0.987851	99.9993
GOTERM_BP_FAT	GO:0048569~post-embryonic organ development	14	2.68199	0.548208	FBGN0039257, FBGN0004892, FBGN0000308, FBGN0004603, FBGN0036141, FBGN0001075, FBGN0003514, FBGN0082585, FBGN0039907, FBGN0020309, FBGN0000711, FBGN0034072, FBGN0001123, FBGN0003744	350	297	7937	1.06896	1	0.99056	99.9998
GOTERM_BP_FAT	GO:0048707~instar larval or pupal morphogenesis	16	3.06513	0.566189	FBGN0039257, FBGN0004892, FBGN0000308, FBGN0004603, FBGN0036141, FBGN0001075, FBGN0003514, FBGN0039907, FBGN0013948, FBGN0020309, FBGN0000711, FBGN0034072, FBGN0001123, FBGN0013770, FBGN0029176, FBGN0003744	350	347	7937	1.04563	1	0.991738	99.9999
GOTERM_BP_FAT	GO:0048563~post-embryonic organ morphogenesis	13	2.49042	0.599509	FBGN0039257, FBGN0004892, FBGN0000308, FBGN0004603, FBGN0036141, FBGN0001075, FBGN0003514, FBGN0039907, FBGN0020309, FBGN0000711, FBGN0034072, FBGN0001123, FBGN0003744	350	284	7937	1.03804	1	0.993521	100
GOTERM_BP_FAT	GO:0007560~imaginal disc morphogenesis	13	2.49042	0.599509	FBGN0039257, FBGN0004892, FBGN0000308, FBGN0004603, FBGN0036141, FBGN0001075, FBGN0003514, FBGN0039907, FBGN0020309, FBGN0000711, FBGN0034072, FBGN0001123, FBGN0003744	350	284	7937	1.03804	1	0.993521	100
GOTERM_BP_FAT	GO:0035114~imaginal disc-derived appendage morphogenesis	11	2.10728	0.610644	FBGN0039907, FBGN0004892, FBGN0000711, FBGN0020309, FBGN0034072, FBGN0004603, FBGN0036141, FBGN0001123, FBGN0001075, FBGN0003514, FBGN0003744	350	239	7937	1.04372	1	0.994151	100
GOTERM_BP_FAT	GO:0007476~imaginal disc-derived wing morphogenesis	10	1.91571	0.625678	FBGN0039907, FBGN0000711, FBGN0020309, FBGN0034072, FBGN0004603, FBGN0036141, FBGN0001123, FBGN0001075, FBGN0003514, FBGN0003744	350	218	7937	1.04024	1	0.994658	100
GOTERM_BP_FAT	GO:0048737~imaginal disc-derived appendage development	11	2.10728	0.631696	FBGN0039907, FBGN0004892, FBGN0000711, FBGN0020309, FBGN0034072, FBGN0004603, FBGN0036141, FBGN0001123, FBGN0001075, FBGN0003514, FBGN0003744	350	243	7937	1.02654	1	0.994836	100
Annotation Cluster 88	Enrichment Score: 0.3026805567237577
Category	Term	Count	%	PValue	Genes	List Total	Pop Hits	Pop Total	Fold Enrichment	Bonferroni	Benjamini	FDR
GOTERM_BP_FAT	GO:0006119~oxidative phosphorylation	11	2.10728	0.0650239	FBGN0030605, FBGN0019957, FBGN0021967, FBGN0015031, FBGN0035521, FBGN0013684, FBGN0025839, FBGN0047038, FBGN0019624, FBGN0020367, FBGN0011227	350	132	7937	1.88976	1	0.796053	67.5839
GOTERM_BP_FAT	GO:0016310~phosphorylation	24	4.5977	0.176054	FBGN0000063, FBGN0022800, FBGN0032642, FBGN0032006, FBGN0061360, FBGN0004603, FBGN0052703, FBGN0021967, FBGN0015031, FBGN0035521, FBGN0013684, FBGN0047038, FBGN0020367, FBGN0011227, FBGN0027889, FBGN0029891, FBGN0030605, FBGN0019957, FBGN0013988, FBGN0035142, FBGN0025839, FBGN0038736, FBGN0019624, FBGN0003744	350	425	7937	1.28059	1	0.912203	96.1017
GOTERM_BP_FAT	GO:0006796~phosphate metabolic process	30	5.74713	0.177345	FBGN0000063, FBGN0022800, FBGN0035266, FBGN0014007, FBGN0052703, FBGN0004603, FBGN0021967, FBGN0047038, FBGN0020367, FBGN0011227, FBGN0027889, FBGN0029891, FBGN0030605, FBGN0000711, FBGN0038736, FBGN0019624, FBGN0003744, FBGN0032642, FBGN0004103, FBGN0032006, FBGN0061360, FBGN0015031, FBGN0035521, FBGN0013684, FBGN0019957, FBGN0013988, FBGN0035142, FBGN0025839, FBGN0051469, FBGN0023177	350	551	7937	1.23469	1	0.910606	96.2028
GOTERM_BP_FAT	GO:0006793~phosphorus metabolic process	30	5.74713	0.177345	FBGN0000063, FBGN0022800, FBGN0035266, FBGN0014007, FBGN0052703, FBGN0004603, FBGN0021967, FBGN0047038, FBGN0020367, FBGN0011227, FBGN0027889, FBGN0029891, FBGN0030605, FBGN0000711, FBGN0038736, FBGN0019624, FBGN0003744, FBGN0032642, FBGN0004103, FBGN0032006, FBGN0061360, FBGN0015031, FBGN0035521, FBGN0013684, FBGN0019957, FBGN0013988, FBGN0035142, FBGN0025839, FBGN0051469, FBGN0023177	350	551	7937	1.23469	1	0.910606	96.2028
SP_PIR_KEYWORDS	kinase	10	1.91571	0.449937	FBGN0022800, FBGN0035266, FBGN0032006, FBGN0004603, FBGN0061360, FBGN0013988, FBGN0052703, FBGN0003744, FBGN0027889, FBGN0029891	509	212	12980	1.20288	1	0.850098	99.9584
KEGG_PATHWAY	dme00190:Oxidative phosphorylation	11	2.10728	0.459111	FBGN0030605, FBGN0019957, FBGN0021967, FBGN0015031, FBGN0035521, FBGN0013684, FBGN0025839, FBGN0047038, FBGN0019624, FBGN0020367, FBGN0011227	143	135	2054	1.17037	1	0.990039	99.8419
INTERPRO	IPR000719:Protein kinase, core	11	2.10728	0.54351	FBGN0000063, FBGN0022800, FBGN0032006, FBGN0004603, FBGN0013988, FBGN0052703, FBGN0035142, FBGN0038736, FBGN0003744, FBGN0027889, FBGN0029891	472	216	10196	1.10009	1	0.99999	99.9995
INTERPRO	IPR008271:Serine/threonine protein kinase, active site	8	1.53257	0.586015	FBGN0000063, FBGN0013988, FBGN0052703, FBGN0035142, FBGN0038736, FBGN0003744, FBGN0027889, FBGN0029891	472	156	10196	1.10778	1	0.999994	99.9999
INTERPRO	IPR017442:Serine/threonine protein kinase-related	8	1.53257	0.663811	FBGN0000063, FBGN0013988, FBGN0052703, FBGN0035142, FBGN0038736, FBGN0003744, FBGN0027889, FBGN0029891	472	168	10196	1.02865	1	0.999999	100
SP_PIR_KEYWORDS	serine/threonine-protein kinase	6	1.14943	0.692765	FBGN0000063, FBGN0013988, FBGN0052703, FBGN0035142, FBGN0003744, FBGN0027889	509	148	12980	1.03382	1	0.955951	100
GOTERM_BP_FAT	GO:0006468~protein amino acid phosphorylation	11	2.10728	0.709524	FBGN0000063, FBGN0022800, FBGN0032006, FBGN0004603, FBGN0013988, FBGN0052703, FBGN0035142, FBGN0038736, FBGN0003744, FBGN0027889, FBGN0029891	350	259	7937	0.963122	1	0.997876	100
UP_SEQ_FEATURE	active site:Proton acceptor	7	1.341	0.721944	FBGN0022800, FBGN0000064, FBGN0021765, FBGN0004603, FBGN0000579, FBGN0003744, FBGN0027889	184	115	2975	0.984168	1	1	100
INTERPRO	IPR017441:Protein kinase, ATP binding site	8	1.53257	0.742415	FBGN0000063, FBGN0022800, FBGN0032006, FBGN0004603, FBGN0013988, FBGN0035142, FBGN0003744, FBGN0027889	472	182	10196	0.949525	1	1	100
GOTERM_MF_FAT	GO:0004672~protein kinase activity	12	2.29885	0.795329	FBGN0000063, FBGN0022800, FBGN0032006, FBGN0004603, FBGN0013988, FBGN0052703, FBGN0035142, FBGN0038736, FBGN0000535, FBGN0003744, FBGN0027889, FBGN0029891	377	283	7918	0.890572	1	0.999873	100
GOTERM_MF_FAT	GO:0004674~protein serine/threonine kinase activity	8	1.53257	0.855204	FBGN0000063, FBGN0013988, FBGN0052703, FBGN0035142, FBGN0038736, FBGN0003744, FBGN0027889, FBGN0029891	377	203	7918	0.827691	1	0.999947	100
SMART	SM00220:S_TKc	4	0.766284	0.879316	FBGN0013988, FBGN0052703, FBGN0035142, FBGN0003744	214	112	4824	0.805073	1	0.999986	100
UP_SEQ_FEATURE	binding site:ATP	5	0.957854	0.888418	FBGN0022800, FBGN0004603, FBGN0002921, FBGN0003744, FBGN0027889	184	103	2975	0.784878	1	1	100
INTERPRO	IPR002290:Serine/threonine protein kinase	4	0.766284	0.896142	FBGN0013988, FBGN0052703, FBGN0035142, FBGN0003744	472	112	10196	0.771489	1	1	100
UP_SEQ_FEATURE	domain:Protein kinase	4	0.766284	0.899549	FBGN0022800, FBGN0004603, FBGN0003744, FBGN0027889	184	84	2975	0.769928	1	1	100
Annotation Cluster 89	Enrichment Score: 0.2909919366517486
Category	Term	Count	%	PValue	Genes	List Total	Pop Hits	Pop Total	Fold Enrichment	Bonferroni	Benjamini	FDR
GOTERM_CC_FAT	GO:0043296~apical junction complex	4	0.766284	0.414775	FBGN0026192, FBGN0002921, FBGN0031904, FBGN0026178	273	41	4786	1.71035	1	0.98155	99.9258
GOTERM_CC_FAT	GO:0070160~occluding junction	3	0.574713	0.439762	FBGN0002921, FBGN0031904, FBGN0026178	273	26	4786	2.02282	1	0.982226	99.9587
GOTERM_CC_FAT	GO:0016327~apicolateral plasma membrane	4	0.766284	0.475584	FBGN0026192, FBGN0002921, FBGN0031904, FBGN0026178	273	45	4786	1.55832	1	0.983806	99.983
GOTERM_CC_FAT	GO:0005911~cell-cell junction	4	0.766284	0.625163	FBGN0026192, FBGN0002921, FBGN0031904, FBGN0026178	273	56	4786	1.25222	1	0.991131	99.9998
GOTERM_CC_FAT	GO:0030054~cell junction	8	1.53257	0.646828	FBGN0026192, FBGN0004603, FBGN0002921, FBGN0039927, FBGN0001075, FBGN0031904, FBGN0026178, FBGN0000038	273	134	4786	1.04663	1	0.990475	99.9999
Annotation Cluster 90	Enrichment Score: 0.2848783664570253
Category	Term	Count	%	PValue	Genes	List Total	Pop Hits	Pop Total	Fold Enrichment	Bonferroni	Benjamini	FDR
GOTERM_CC_FAT	GO:0005773~vacuole	5	0.957854	0.434026	FBGN0051148, FBGN0035521, FBGN0039045, FBGN0013770, FBGN0020367	273	59	4786	1.48569	1	0.982563	99.9527
GOTERM_CC_FAT	GO:0044437~vacuolar part	3	0.574713	0.567446	FBGN0035521, FBGN0039045, FBGN0020367	273	33	4786	1.59374	1	0.989967	99.9987
GOTERM_CC_FAT	GO:0005774~vacuolar membrane	3	0.574713	0.567446	FBGN0035521, FBGN0039045, FBGN0020367	273	33	4786	1.59374	1	0.989967	99.9987
Annotation Cluster 91	Enrichment Score: 0.2809842803370645
Category	Term	Count	%	PValue	Genes	List Total	Pop Hits	Pop Total	Fold Enrichment	Bonferroni	Benjamini	FDR
INTERPRO	IPR018029:C2 membrane targeting protein	3	0.574713	0.4389	FBGN0004625, FBGN0035756, FBGN0053547	472	32	10196	2.02516	1	0.999945	99.9872
SMART	SM00239:C2	3	0.574713	0.559832	FBGN0004625, FBGN0035756, FBGN0053547	214	42	4824	1.61015	1	0.996562	99.995
INTERPRO	IPR000008:C2 calcium-dependent membrane targeting	3	0.574713	0.584285	FBGN0004625, FBGN0035756, FBGN0053547	472	42	10196	1.54298	1	0.999995	99.9999
Annotation Cluster 92	Enrichment Score: 0.28061924214638384
Category	Term	Count	%	PValue	Genes	List Total	Pop Hits	Pop Total	Fold Enrichment	Bonferroni	Benjamini	FDR
GOTERM_BP_FAT	GO:0006605~protein targeting	7	1.341	0.34658	FBGN0053526, FBGN0014877, FBGN0026170, FBGN0036928, FBGN0015816, FBGN0024889, FBGN0011584	350	109	7937	1.45633	1	0.971671	99.9199
GOTERM_BP_FAT	GO:0033365~protein localization in organelle	5	0.957854	0.572309	FBGN0014877, FBGN0026170, FBGN0036928, FBGN0024889, FBGN0011584	350	91	7937	1.246	1	0.991982	99.9999
GOTERM_BP_FAT	GO:0017038~protein import	4	0.766284	0.600369	FBGN0014877, FBGN0026170, FBGN0036928, FBGN0024889	350	70	7937	1.29584	1	0.993485	100
GOTERM_MF_FAT	GO:0008565~protein transporter activity	4	0.766284	0.633388	FBGN0003210, FBGN0036928, FBGN0024889, FBGN0011584	377	68	7918	1.23545	1	0.998818	100
Annotation Cluster 93	Enrichment Score: 0.25976023856210584
Category	Term	Count	%	PValue	Genes	List Total	Pop Hits	Pop Total	Fold Enrichment	Bonferroni	Benjamini	FDR
GOTERM_BP_FAT	GO:0051254~positive regulation of RNA metabolic process	6	1.14943	0.362521	FBGN0013948, FBGN0025463, FBGN0004892, FBGN0003687, FBGN0014963, FBGN0000411	350	90	7937	1.51181	1	0.972237	99.9471
GOTERM_BP_FAT	GO:0010604~positive regulation of macromolecule metabolic process	8	1.53257	0.433966	FBGN0013948, FBGN0025463, FBGN0004892, FBGN0004838, FBGN0003687, FBGN0014963, FBGN0003031, FBGN0000411	350	142	7937	1.27759	1	0.981291	99.9928
GOTERM_BP_FAT	GO:0010557~positive regulation of macromolecule biosynthetic process	7	1.341	0.503791	FBGN0013948, FBGN0025463, FBGN0004892, FBGN0004838, FBGN0014963, FBGN0003031, FBGN0000411	350	129	7937	1.23054	1	0.98816	99.9992
GOTERM_BP_FAT	GO:0009891~positive regulation of biosynthetic process	8	1.53257	0.512541	FBGN0013948, FBGN0025463, FBGN0004892, FBGN0004838, FBGN0003687, FBGN0014963, FBGN0003031, FBGN0000411	350	153	7937	1.18573	1	0.988251	99.9994
GOTERM_BP_FAT	GO:0031328~positive regulation of cellular biosynthetic process	8	1.53257	0.512541	FBGN0013948, FBGN0025463, FBGN0004892, FBGN0004838, FBGN0003687, FBGN0014963, FBGN0003031, FBGN0000411	350	153	7937	1.18573	1	0.988251	99.9994
GOTERM_BP_FAT	GO:0045893~positive regulation of transcription, DNA-dependent	5	0.957854	0.545518	FBGN0013948, FBGN0025463, FBGN0004892, FBGN0014963, FBGN0000411	350	88	7937	1.28847	1	0.99039	99.9998
GOTERM_BP_FAT	GO:0051173~positive regulation of nitrogen compound metabolic process	6	1.14943	0.620337	FBGN0013948, FBGN0025463, FBGN0004892, FBGN0003687, FBGN0014963, FBGN0000411	350	121	7937	1.12449	1	0.994434	100
GOTERM_BP_FAT	GO:0045935~positive regulation of nucleobase, nucleoside, nucleotide and nucleic acid metabolic process	6	1.14943	0.620337	FBGN0013948, FBGN0025463, FBGN0004892, FBGN0003687, FBGN0014963, FBGN0000411	350	121	7937	1.12449	1	0.994434	100
GOTERM_BP_FAT	GO:0045941~positive regulation of transcription	5	0.957854	0.757236	FBGN0013948, FBGN0025463, FBGN0004892, FBGN0014963, FBGN0000411	350	116	7937	0.977463	1	0.998763	100
GOTERM_BP_FAT	GO:0010628~positive regulation of gene expression	5	0.957854	0.763144	FBGN0013948, FBGN0025463, FBGN0004892, FBGN0014963, FBGN0000411	350	117	7937	0.969109	1	0.998855	100
Annotation Cluster 94	Enrichment Score: 0.2565064510936589
Category	Term	Count	%	PValue	Genes	List Total	Pop Hits	Pop Total	Fold Enrichment	Bonferroni	Benjamini	FDR
SP_PIR_KEYWORDS	cell division	4	0.766284	0.439651	FBGN0020255, FBGN0040078, FBGN0032698, FBGN0027889	509	62	12980	1.64522	1	0.848338	99.947
SP_PIR_KEYWORDS	cell cycle	5	0.957854	0.521397	FBGN0020255, FBGN0039904, FBGN0040078, FBGN0032698, FBGN0027889	509	96	12980	1.32818	1	0.883674	99.9932
SP_PIR_KEYWORDS	mitosis	3	0.574713	0.598822	FBGN0020255, FBGN0032698, FBGN0027889	509	51	12980	1.50006	1	0.917464	99.9993
GOTERM_BP_FAT	GO:0051301~cell division	9	1.72414	0.686119	FBGN0004873, FBGN0020255, FBGN0011666, FBGN0000308, FBGN0040078, FBGN0032698, FBGN0003514, FBGN0010349, FBGN0027889	350	205	7937	0.995582	1	0.997251	100
Annotation Cluster 95	Enrichment Score: 0.24572044618455216
Category	Term	Count	%	PValue	Genes	List Total	Pop Hits	Pop Total	Fold Enrichment	Bonferroni	Benjamini	FDR
GOTERM_CC_FAT	GO:0005759~mitochondrial matrix	11	2.10728	0.40175	FBGN0019957, FBGN0029118, FBGN0014877, FBGN0036774, FBGN0038587, FBGN0034259, FBGN0027291, FBGN0036927, FBGN0033879, FBGN0030692, FBGN0004888	273	157	4786	1.2283	1	0.980199	99.9002
GOTERM_CC_FAT	GO:0031980~mitochondrial lumen	11	2.10728	0.40175	FBGN0019957, FBGN0029118, FBGN0014877, FBGN0036774, FBGN0038587, FBGN0034259, FBGN0027291, FBGN0036927, FBGN0033879, FBGN0030692, FBGN0004888	273	157	4786	1.2283	1	0.980199	99.9002
GOTERM_CC_FAT	GO:0043233~organelle lumen	32	6.13027	0.576421	FBGN0027553, FBGN0003687, FBGN0038587, FBGN0034259, FBGN0005585, FBGN0036927, FBGN0031657, FBGN0010348, FBGN0030063, FBGN0039904, FBGN0026170, FBGN0002622, FBGN0030692, FBGN0004888, FBGN0030687, FBGN0001147, FBGN0029118, FBGN0037121, FBGN0036774, FBGN0029133, FBGN0040078, FBGN0027291, FBGN0033879, FBGN0026402, FBGN0003638, FBGN0019957, FBGN0015907, FBGN0014877, FBGN0004838, FBGN0023212, FBGN00279…	273	556	4786	1.00899	1	0.990301	99.999
GOTERM_CC_FAT	GO:0070013~intracellular organelle lumen	32	6.13027	0.576421	FBGN0027553, FBGN0003687, FBGN0038587, FBGN0034259, FBGN0005585, FBGN0036927, FBGN0031657, FBGN0010348, FBGN0030063, FBGN0039904, FBGN0026170, FBGN0002622, FBGN0030692, FBGN0004888, FBGN0030687, FBGN0001147, FBGN0029118, FBGN0037121, FBGN0036774, FBGN0029133, FBGN0040078, FBGN0027291, FBGN0033879, FBGN0026402, FBGN0003638, FBGN0019957, FBGN0015907, FBGN0014877, FBGN0004838, FBGN0023212, FBGN00279…	273	556	4786	1.00899	1	0.990301	99.999
GOTERM_CC_FAT	GO:0044451~nucleoplasm part	14	2.68199	0.614532	FBGN0030687, FBGN0001147, FBGN0027553, FBGN0037121, FBGN0003687, FBGN0040078, FBGN0026402, FBGN0031657, FBGN0003638, FBGN0015907, FBGN0039904, FBGN0023212, FBGN0027950, FBGN0014963	273	240	4786	1.02265	1	0.991873	99.9997
GOTERM_CC_FAT	GO:0031974~membrane-enclosed lumen	32	6.13027	0.639417	FBGN0027553, FBGN0003687, FBGN0038587, FBGN0034259, FBGN0005585, FBGN0036927, FBGN0031657, FBGN0010348, FBGN0030063, FBGN0039904, FBGN0026170, FBGN0002622, FBGN0030692, FBGN0004888, FBGN0030687, FBGN0001147, FBGN0029118, FBGN0037121, FBGN0036774, FBGN0029133, FBGN0040078, FBGN0027291, FBGN0033879, FBGN0026402, FBGN0003638, FBGN0019957, FBGN0015907, FBGN0014877, FBGN0004838, FBGN0023212, FBGN00279…	273	571	4786	0.98248	1	0.99086	99.9999
GOTERM_CC_FAT	GO:0005654~nucleoplasm	15	2.87356	0.653882	FBGN0030687, FBGN0001147, FBGN0027553, FBGN0037121, FBGN0003687, FBGN0040078, FBGN0026402, FBGN0031657, FBGN0003638, FBGN0015907, FBGN0039904, FBGN0004838, FBGN0027950, FBGN0023212, FBGN0014963	273	265	4786	0.992328	1	0.990696	99.9999
GOTERM_CC_FAT	GO:0031981~nuclear lumen	20	3.83142	0.785267	FBGN0030687, FBGN0001147, FBGN0027553, FBGN0037121, FBGN0003687, FBGN0040078, FBGN0029133, FBGN0026402, FBGN0031657, FBGN0010348, FBGN0003638, FBGN0030063, FBGN0015907, FBGN0039904, FBGN0004838, FBGN0027950, FBGN0023212, FBGN0014963, FBGN0026170, FBGN0002622	273	387	4786	0.906002	1	0.996976	100
Annotation Cluster 96	Enrichment Score: 0.242188748640124
Category	Term	Count	%	PValue	Genes	List Total	Pop Hits	Pop Total	Fold Enrichment	Bonferroni	Benjamini	FDR
SP_PIR_KEYWORDS	zymogen	5	0.957854	0.0225315	FBGN0011554, FBGN0000533, FBGN0037303, FBGN0013770, FBGN0004509	509	28	12980	4.55375	0.996937	0.240915	25.6803
UP_SEQ_FEATURE	propeptide:Activation peptide	4	0.766284	0.026174	FBGN0011554, FBGN0000533, FBGN0037303, FBGN0013770	184	11	2975	5.87945	1	0.993911	32.2689
UP_SEQ_FEATURE	active site:Charge relay system	3	0.574713	0.57766	FBGN0011554, FBGN0000533, FBGN0004509	184	31	2975	1.56469	1	1	99.9997
SP_PIR_KEYWORDS	Protease	11	2.10728	0.587732	FBGN0033359, FBGN0023545, FBGN0011554, FBGN0036615, FBGN0028985, FBGN0038114, FBGN0000533, FBGN0037303, FBGN0013770, FBGN0027053, FBGN0004509	509	264	12980	1.06254	1	0.915688	99.999
SP_PIR_KEYWORDS	Serine protease	5	0.957854	0.779685	FBGN0033359, FBGN0011554, FBGN0038114, FBGN0000533, FBGN0004509	509	135	12980	0.944481	1	0.976877	100
GOTERM_MF_FAT	GO:0004175~endopeptidase activity	17	3.2567	0.925213	FBGN0033359, FBGN0028695, FBGN0003137, FBGN0039478, FBGN0038114, FBGN0037303, FBGN0028690, FBGN0004509, FBGN0032242, FBGN0036817, FBGN0030038, FBGN0023545, FBGN0011554, FBGN0036615, FBGN0000533, FBGN0013770, FBGN0053198	377	457	7918	0.78128	1	0.999993	100
INTERPRO	IPR018114:Peptidase S1/S6, chymotrypsin/Hap, active site	5	0.957854	0.979058	FBGN0033359, FBGN0011554, FBGN0038114, FBGN0000533, FBGN0036817	472	191	10196	0.565489	1	1	100
INTERPRO	IPR001314:Peptidase S1A, chymotrypsin	5	0.957854	0.989146	FBGN0033359, FBGN0011554, FBGN0038114, FBGN0000533, FBGN0036817	472	210	10196	0.514326	1	1	100
GOTERM_MF_FAT	GO:0070011~peptidase activity, acting on L-amino acid peptides	19	3.63985	0.992265	FBGN0033359, FBGN0028695, FBGN0003137, FBGN0039478, FBGN0038114, FBGN0037303, FBGN0028690, FBGN0004509, FBGN0032242, FBGN0036817, FBGN0030038, FBGN0023545, FBGN0011554, FBGN0031835, FBGN0036615, FBGN0000533, FBGN0013770, FBGN0053198, FBGN0027053	377	612	7918	0.652043	1	1	100
GOTERM_MF_FAT	GO:0008236~serine-type peptidase activity	8	1.53257	0.992445	FBGN0033359, FBGN0011554, FBGN0031835, FBGN0038114, FBGN0000533, FBGN0032242, FBGN0004509, FBGN0036817	377	308	7918	0.545523	1	1	100
GOTERM_MF_FAT	GO:0017171~serine hydrolase activity	8	1.53257	0.992913	FBGN0033359, FBGN0011554, FBGN0031835, FBGN0038114, FBGN0000533, FBGN0032242, FBGN0004509, FBGN0036817	377	310	7918	0.542004	1	1	100
GOTERM_MF_FAT	GO:0004252~serine-type endopeptidase activity	7	1.341	0.993032	FBGN0033359, FBGN0011554, FBGN0038114, FBGN0000533, FBGN0032242, FBGN0004509, FBGN0036817	377	280	7918	0.525066	1	1	100
GOTERM_MF_FAT	GO:0008233~peptidase activity	20	3.83142	0.993879	FBGN0033359, FBGN0028695, FBGN0003137, FBGN0039478, FBGN0038114, FBGN0037303, FBGN0028690, FBGN0004509, FBGN0032242, FBGN0036817, FBGN0030038, FBGN0023545, FBGN0011554, FBGN0031835, FBGN0036615, FBGN0028985, FBGN0000533, FBGN0013770, FBGN0053198, FBGN0027053	377	648	7918	0.64823	1	1	100
GOTERM_BP_FAT	GO:0006508~proteolysis	21	4.02299	0.994326	FBGN0003691, FBGN0033359, FBGN0028695, FBGN0004436, FBGN0039478, FBGN0038114, FBGN0037303, FBGN0028690, FBGN0032242, FBGN0004509, FBGN0036817, FBGN0030038, FBGN0023545, FBGN0026316, FBGN0011554, FBGN0031835, FBGN0036615, FBGN0028985, FBGN0000533, FBGN0013770, FBGN0015374	350	731	7937	0.651464	1	1	100
SMART	SM00020:Tryp_SPc	5	0.957854	0.99623	FBGN0033359, FBGN0011554, FBGN0038114, FBGN0000533, FBGN0036817	214	248	4824	0.454477	1	1	100
INTERPRO	IPR001254:Peptidase S1 and S6, chymotrypsin/Hap	5	0.957854	0.997256	FBGN0033359, FBGN0011554, FBGN0038114, FBGN0000533, FBGN0036817	472	248	10196	0.435518	1	1	100
Annotation Cluster 97	Enrichment Score: 0.22916569587573696
Category	Term	Count	%	PValue	Genes	List Total	Pop Hits	Pop Total	Fold Enrichment	Bonferroni	Benjamini	FDR
GOTERM_BP_FAT	GO:0043069~negative regulation of programmed cell death	4	0.766284	0.378204	FBGN0004625, FBGN0003691, FBGN0002622, FBGN0029891	350	50	7937	1.81417	1	0.975495	99.9651
GOTERM_BP_FAT	GO:0060548~negative regulation of cell death	4	0.766284	0.426098	FBGN0004625, FBGN0003691, FBGN0002622, FBGN0029891	350	54	7937	1.67979	1	0.981099	99.9909
GOTERM_BP_FAT	GO:0043066~negative regulation of apoptosis	3	0.574713	0.594964	FBGN0003691, FBGN0002622, FBGN0029891	350	45	7937	1.51181	1	0.993338	100
GOTERM_BP_FAT	GO:0043067~regulation of programmed cell death	5	0.957854	0.725988	FBGN0013948, FBGN0004625, FBGN0003691, FBGN0002622, FBGN0029891	350	111	7937	1.02149	1	0.998213	100
GOTERM_BP_FAT	GO:0010941~regulation of cell death	5	0.957854	0.751214	FBGN0013948, FBGN0004625, FBGN0003691, FBGN0002622, FBGN0029891	350	115	7937	0.985963	1	0.99869	100
GOTERM_BP_FAT	GO:0042981~regulation of apoptosis	4	0.766284	0.806465	FBGN0013948, FBGN0003691, FBGN0002622, FBGN0029891	350	97	7937	0.93514	1	0.999436	100
Annotation Cluster 98	Enrichment Score: 0.2257498313541885
Category	Term	Count	%	PValue	Genes	List Total	Pop Hits	Pop Total	Fold Enrichment	Bonferroni	Benjamini	FDR
GOTERM_BP_FAT	GO:0010605~negative regulation of macromolecule metabolic process	18	3.44828	0.226119	FBGN0011666, FBGN0016978, FBGN0027553, FBGN0004892, FBGN0000411, FBGN0026402, FBGN0011764, FBGN0003600, FBGN0001219, FBGN0020309, FBGN0004838, FBGN0027950, FBGN0014963, FBGN0032698, FBGN0028985, FBGN0035121, FBGN0027053, FBGN0003870	350	317	7937	1.28766	1	0.940586	98.6363
GOTERM_BP_FAT	GO:0000122~negative regulation of transcription from RNA polymerase II promoter	4	0.766284	0.506413	FBGN0027553, FBGN0004892, FBGN0000411, FBGN0003870	350	61	7937	1.48703	1	0.988348	99.9993
GOTERM_BP_FAT	GO:0010558~negative regulation of macromolecule biosynthetic process	12	2.29885	0.520365	FBGN0011666, FBGN0027553, FBGN0004892, FBGN0020309, FBGN0004838, FBGN0027950, FBGN0014963, FBGN0000411, FBGN0032698, FBGN0003600, FBGN0011764, FBGN0003870	350	246	7937	1.1062	1	0.988994	99.9995
GOTERM_BP_FAT	GO:0045934~negative regulation of nucleobase, nucleoside, nucleotide and nucleic acid metabolic process	11	2.10728	0.521429	FBGN0016978, FBGN0027553, FBGN0004892, FBGN0020309, FBGN0027950, FBGN0014963, FBGN0000411, FBGN0032698, FBGN0003600, FBGN0011764, FBGN0003870	350	223	7937	1.1186	1	0.988955	99.9996
GOTERM_BP_FAT	GO:0051172~negative regulation of nitrogen compound metabolic process	11	2.10728	0.521429	FBGN0016978, FBGN0027553, FBGN0004892, FBGN0020309, FBGN0027950, FBGN0014963, FBGN0000411, FBGN0032698, FBGN0003600, FBGN0011764, FBGN0003870	350	223	7937	1.1186	1	0.988955	99.9996
GOTERM_BP_FAT	GO:0031327~negative regulation of cellular biosynthetic process	12	2.29885	0.538329	FBGN0011666, FBGN0027553, FBGN0004892, FBGN0020309, FBGN0004838, FBGN0027950, FBGN0014963, FBGN0000411, FBGN0032698, FBGN0003600, FBGN0011764, FBGN0003870	350	249	7937	1.09287	1	0.989979	99.9998
GOTERM_BP_FAT	GO:0009890~negative regulation of biosynthetic process	12	2.29885	0.538329	FBGN0011666, FBGN0027553, FBGN0004892, FBGN0020309, FBGN0004838, FBGN0027950, FBGN0014963, FBGN0000411, FBGN0032698, FBGN0003600, FBGN0011764, FBGN0003870	350	249	7937	1.09287	1	0.989979	99.9998
GOTERM_BP_FAT	GO:0010629~negative regulation of gene expression	11	2.10728	0.695756	FBGN0001219, FBGN0027553, FBGN0004892, FBGN0020309, FBGN0027950, FBGN0014963, FBGN0000411, FBGN0003600, FBGN0035121, FBGN0011764, FBGN0003870	350	256	7937	0.974408	1	0.997517	100
GOTERM_BP_FAT	GO:0016481~negative regulation of transcription	9	1.72414	0.696508	FBGN0027553, FBGN0004892, FBGN0020309, FBGN0027950, FBGN0014963, FBGN0000411, FBGN0003600, FBGN0011764, FBGN0003870	350	207	7937	0.985963	1	0.997501	100
GOTERM_BP_FAT	GO:0051253~negative regulation of RNA metabolic process	8	1.53257	0.751613	FBGN0016978, FBGN0027553, FBGN0004892, FBGN0027950, FBGN0014963, FBGN0000411, FBGN0003600, FBGN0003870	350	193	7937	0.939985	1	0.998674	100
GOTERM_BP_FAT	GO:0045892~negative regulation of transcription, DNA-dependent	7	1.341	0.83756	FBGN0027553, FBGN0004892, FBGN0027950, FBGN0014963, FBGN0000411, FBGN0003600, FBGN0003870	350	187	7937	0.848877	1	0.999681	100
SP_PIR_KEYWORDS	repressor	3	0.574713	0.872528	FBGN0027553, FBGN0004892, FBGN0003600	509	90	12980	0.850033	1	0.992477	100
GOTERM_BP_FAT	GO:0006357~regulation of transcription from RNA polymerase II promoter	6	1.14943	0.929913	FBGN0027553, FBGN0004892, FBGN0020309, FBGN0003687, FBGN0000411, FBGN0003870	350	192	7937	0.708661	1	0.999983	100
Annotation Cluster 99	Enrichment Score: 0.22529919826399333
Category	Term	Count	%	PValue	Genes	List Total	Pop Hits	Pop Total	Fold Enrichment	Bonferroni	Benjamini	FDR
SP_PIR_KEYWORDS	tyrosine-protein kinase	3	0.574713	0.427887	FBGN0022800, FBGN0032006, FBGN0004603	509	37	12980	2.06765	1	0.841509	99.9306
INTERPRO	IPR008266:Tyrosine protein kinase, active site	3	0.574713	0.485486	FBGN0022800, FBGN0032006, FBGN0004603	472	35	10196	1.85157	1	0.999971	99.9967
SMART	SM00219:TyrKc	3	0.574713	0.585388	FBGN0022800, FBGN0032006, FBGN0004603	214	44	4824	1.53696	1	0.9963	99.9976
INTERPRO	IPR001245:Tyrosine protein kinase	3	0.574713	0.609818	FBGN0022800, FBGN0032006, FBGN0004603	472	44	10196	1.47284	1	0.999997	100
INTERPRO	IPR017441:Protein kinase, ATP binding site	8	1.53257	0.742415	FBGN0000063, FBGN0022800, FBGN0032006, FBGN0004603, FBGN0013988, FBGN0035142, FBGN0003744, FBGN0027889	472	182	10196	0.949525	1	1	100
GOTERM_MF_FAT	GO:0004713~protein tyrosine kinase activity	3	0.574713	0.807995	FBGN0022800, FBGN0032006, FBGN0004603	377	63	7918	1.00013	1	0.999873	100
Annotation Cluster 100	Enrichment Score: 0.20792451238987097
Category	Term	Count	%	PValue	Genes	List Total	Pop Hits	Pop Total	Fold Enrichment	Bonferroni	Benjamini	FDR
INTERPRO	IPR011993:Pleckstrin homology-type	6	1.14943	0.537288	FBGN0039075, FBGN0035879, FBGN0052677, FBGN0051772, FBGN0030685, FBGN0035181	472	105	10196	1.23438	1	0.999992	99.9994
SMART	SM00233:PH	4	0.766284	0.650839	FBGN0051772, FBGN0030685, FBGN0027593, FBGN0035181	214	75	4824	1.20224	1	0.997963	99.9997
INTERPRO	IPR001849:Pleckstrin homology	4	0.766284	0.680057	FBGN0051772, FBGN0030685, FBGN0027593, FBGN0035181	472	75	10196	1.15209	1	0.999999	100
Annotation Cluster 101	Enrichment Score: 0.20701514762872603
Category	Term	Count	%	PValue	Genes	List Total	Pop Hits	Pop Total	Fold Enrichment	Bonferroni	Benjamini	FDR
SMART	SM00212:UBCc	4	0.766284	0.144419	FBGN0038515, FBGN0004436, FBGN0026316, FBGN0015374	214	30	4824	3.00561	1	0.895078	84.7616
INTERPRO	IPR000608:Ubiquitin-conjugating enzyme, E2	4	0.766284	0.159265	FBGN0038515, FBGN0004436, FBGN0026316, FBGN0015374	472	30	10196	2.88023	1	0.998909	93.2135
INTERPRO	IPR016135:Ubiquitin-conjugating enzyme/RWD-like	4	0.766284	0.218361	FBGN0038515, FBGN0004436, FBGN0026316, FBGN0015374	472	35	10196	2.46877	1	0.999178	97.8082
SP_PIR_KEYWORDS	ligase	10	1.91571	0.343613	FBGN0003691, FBGN0029118, FBGN0038515, FBGN0004436, FBGN0041607, FBGN0026316, FBGN0052495, FBGN0015374, FBGN0030512, FBGN0004888	509	193	12980	1.32129	1	0.787707	99.5843
GOTERM_MF_FAT	GO:0016879~ligase activity, forming carbon-nitrogen bonds	7	1.341	0.659807	FBGN0038515, FBGN0004436, FBGN0041607, FBGN0026316, FBGN0052495, FBGN0015374, FBGN0030512	377	140	7918	1.05013	1	0.999085	100
SP_PIR_KEYWORDS	ubl conjugation pathway	4	0.766284	0.743678	FBGN0003691, FBGN0004436, FBGN0026316, FBGN0015374	509	98	12980	1.04086	1	0.969581	100
GOTERM_MF_FAT	GO:0004842~ubiquitin-protein ligase activity	4	0.766284	0.761805	FBGN0038515, FBGN0004436, FBGN0026316, FBGN0015374	377	83	7918	1.01218	1	0.999766	100
GOTERM_MF_FAT	GO:0016881~acid-amino acid ligase activity	5	0.957854	0.797224	FBGN0038515, FBGN0004436, FBGN0026316, FBGN0052495, FBGN0015374	377	114	7918	0.921169	1	0.999856	100
GOTERM_MF_FAT	GO:0019787~small conjugating protein ligase activity	4	0.766284	0.801858	FBGN0038515, FBGN0004436, FBGN0026316, FBGN0015374	377	89	7918	0.943939	1	0.999862	100
KEGG_PATHWAY	dme04120:Ubiquitin mediated proteolysis	6	1.14943	0.814991	FBGN0003691, FBGN0023212, FBGN0038515, FBGN0004436, FBGN0026316, FBGN0015374	143	97	2054	0.888472	1	0.996825	100
GOTERM_BP_FAT	GO:0030163~protein catabolic process	5	0.957854	0.978806	FBGN0003691, FBGN0004436, FBGN0026316, FBGN0013770, FBGN0015374	350	200	7937	0.566929	1	1	100
GOTERM_BP_FAT	GO:0019941~modification-dependent protein catabolic process	4	0.766284	0.981455	FBGN0003691, FBGN0004436, FBGN0026316, FBGN0015374	350	169	7937	0.536737	1	1	100
GOTERM_BP_FAT	GO:0043632~modification-dependent macromolecule catabolic process	4	0.766284	0.9821	FBGN0003691, FBGN0004436, FBGN0026316, FBGN0015374	350	170	7937	0.53358	1	1	100
GOTERM_BP_FAT	GO:0009057~macromolecule catabolic process	7	1.341	0.98494	FBGN0003691, FBGN0005648, FBGN0004436, FBGN0026316, FBGN0013770, FBGN0026415, FBGN0015374	350	277	7937	0.573069	1	1	100
GOTERM_BP_FAT	GO:0051603~proteolysis involved in cellular protein catabolic process	4	0.766284	0.988754	FBGN0003691, FBGN0004436, FBGN0026316, FBGN0015374	350	183	7937	0.495675	1	1	100
GOTERM_BP_FAT	GO:0044257~cellular protein catabolic process	4	0.766284	0.988754	FBGN0003691, FBGN0004436, FBGN0026316, FBGN0015374	350	183	7937	0.495675	1	1	100
GOTERM_BP_FAT	GO:0044265~cellular macromolecule catabolic process	5	0.957854	0.99076	FBGN0003691, FBGN0005648, FBGN0004436, FBGN0026316, FBGN0015374	350	225	7937	0.503937	1	1	100
Annotation Cluster 102	Enrichment Score: 0.2067346669797867
Category	Term	Count	%	PValue	Genes	List Total	Pop Hits	Pop Total	Fold Enrichment	Bonferroni	Benjamini	FDR
GOTERM_CC_FAT	GO:0022624~proteasome accessory complex	3	0.574713	0.419873	FBGN0028695, FBGN0029133, FBGN0028690	273	25	4786	2.10374	1	0.981004	99.934
GOTERM_CC_FAT	GO:0000502~proteasome complex	4	0.766284	0.660535	FBGN0028695, FBGN0029133, FBGN0033886, FBGN0028690	273	59	4786	1.18855	1	0.990874	100
KEGG_PATHWAY	dme03050:Proteasome	3	0.574713	0.864533	FBGN0028695, FBGN0029133, FBGN0028690	143	49	2054	0.879406	1	0.996124	100
Annotation Cluster 103	Enrichment Score: 0.2047903120143902
Category	Term	Count	%	PValue	Genes	List Total	Pop Hits	Pop Total	Fold Enrichment	Bonferroni	Benjamini	FDR
GOTERM_BP_FAT	GO:0006812~cation transport	13	2.49042	0.430503	FBGN0022355, FBGN0019830, FBGN0002921, FBGN0035521, FBGN0037000, FBGN0051547, FBGN0020367, FBGN0038839, FBGN0038641, FBGN0045073, FBGN0000535, FBGN0002022, FBGN0015222	350	252	7937	1.16985	1	0.981466	99.992
GOTERM_BP_FAT	GO:0030001~metal ion transport	9	1.72414	0.440433	FBGN0022355, FBGN0038839, FBGN0038641, FBGN0002921, FBGN0051547, FBGN0045073, FBGN0000535, FBGN0015222, FBGN0002022	350	165	7937	1.23694	1	0.982121	99.994
GOTERM_BP_FAT	GO:0006811~ion transport	16	3.06513	0.561573	FBGN0022355, FBGN0019830, FBGN0002921, FBGN0035521, FBGN0039927, FBGN0034497, FBGN0037000, FBGN0051547, FBGN0020367, FBGN0038839, FBGN0038641, FBGN0045073, FBGN0000535, FBGN0002022, FBGN0015222, FBGN0000038	350	346	7937	1.04865	1	0.991515	99.9999
GOTERM_BP_FAT	GO:0006813~potassium ion transport	3	0.574713	0.570011	FBGN0038839, FBGN0002921, FBGN0000535	350	43	7937	1.58213	1	0.991873	99.9999
GOTERM_MF_FAT	GO:0031420~alkali metal ion binding	3	0.574713	0.672499	FBGN0038641, FBGN0002921, FBGN0000535	377	48	7918	1.31267	1	0.999224	100
SP_PIR_KEYWORDS	ion transport	7	1.341	0.72178	FBGN0038641, FBGN0002921, FBGN0039927, FBGN0045073, FBGN0000535, FBGN0020367, FBGN0000038	509	182	12980	0.980807	1	0.964917	100
GOTERM_MF_FAT	GO:0046873~metal ion transmembrane transporter activity	7	1.341	0.723577	FBGN0022355, FBGN0038839, FBGN0037000, FBGN0045073, FBGN0000535, FBGN0002022, FBGN0000038	377	150	7918	0.980124	1	0.999595	100
GOTERM_BP_FAT	GO:0015672~monovalent inorganic cation transport	7	1.341	0.78843	FBGN0038839, FBGN0038641, FBGN0002921, FBGN0035521, FBGN0051547, FBGN0000535, FBGN0020367	350	175	7937	0.907086	1	0.999252	100
GOTERM_BP_FAT	GO:0006814~sodium ion transport	3	0.574713	0.85388	FBGN0038641, FBGN0002921, FBGN0051547	350	76	7937	0.89515	1	0.999786	100
Annotation Cluster 104	Enrichment Score: 0.19495694028003577
Category	Term	Count	%	PValue	Genes	List Total	Pop Hits	Pop Total	Fold Enrichment	Bonferroni	Benjamini	FDR
GOTERM_MF_FAT	GO:0016490~structural constituent of peritrophic membrane	3	0.574713	0.298902	FBGN0026077, FBGN0027600, FBGN0036203	377	23	7918	2.73948	1	0.974944	99.4533
GOTERM_BP_FAT	GO:0006030~chitin metabolic process	6	1.14943	0.566986	FBGN0026077, FBGN0027600, FBGN0026415, FBGN0036203, FBGN0025390, FBGN0038492	350	114	7937	1.19353	1	0.991684	99.9999
SMART	SM00494:ChtBD2	5	0.957854	0.585134	FBGN0026077, FBGN0027600, FBGN0036203, FBGN0025390, FBGN0038492	214	92	4824	1.22511	1	0.997058	99.9975
GOTERM_BP_FAT	GO:0006022~aminoglycan metabolic process	7	1.341	0.598673	FBGN0026077, FBGN0030662, FBGN0027600, FBGN0026415, FBGN0036203, FBGN0025390, FBGN0038492	350	142	7937	1.11789	1	0.993558	100
INTERPRO	IPR002557:Chitin binding protein, peritrophin-A	5	0.957854	0.620193	FBGN0026077, FBGN0027600, FBGN0036203, FBGN0025390, FBGN0038492	472	92	10196	1.17401	1	0.999997	100
GOTERM_BP_FAT	GO:0005976~polysaccharide metabolic process	7	1.341	0.67081	FBGN0026077, FBGN0030662, FBGN0027600, FBGN0026415, FBGN0036203, FBGN0025390, FBGN0038492	350	153	7937	1.03752	1	0.996681	100
GOTERM_MF_FAT	GO:0008061~chitin binding	5	0.957854	0.706186	FBGN0026077, FBGN0027600, FBGN0036203, FBGN0025390, FBGN0038492	377	100	7918	1.05013	1	0.999458	100
GOTERM_MF_FAT	GO:0001871~pattern binding	5	0.957854	0.847232	FBGN0026077, FBGN0027600, FBGN0036203, FBGN0025390, FBGN0038492	377	124	7918	0.846881	1	0.999947	100
GOTERM_MF_FAT	GO:0030247~polysaccharide binding	5	0.957854	0.847232	FBGN0026077, FBGN0027600, FBGN0036203, FBGN0025390, FBGN0038492	377	124	7918	0.846881	1	0.999947	100
GOTERM_MF_FAT	GO:0030246~carbohydrate binding	7	1.341	0.897087	FBGN0026077, FBGN0005585, FBGN0027600, FBGN0036203, FBGN0031566, FBGN0025390, FBGN0038492	377	191	7918	0.769731	1	0.999983	100
Annotation Cluster 105	Enrichment Score: 0.18835610795296823
Category	Term	Count	%	PValue	Genes	List Total	Pop Hits	Pop Total	Fold Enrichment	Bonferroni	Benjamini	FDR
GOTERM_BP_FAT	GO:0007591~molting cycle, chitin-based cuticle	3	0.574713	0.618819	FBGN0000370, FBGN0024509, FBGN0028738	350	47	7937	1.44748	1	0.994603	100
GOTERM_BP_FAT	GO:0042303~molting cycle	3	0.574713	0.66326	FBGN0000370, FBGN0024509, FBGN0028738	350	51	7937	1.33395	1	0.996403	100
GOTERM_BP_FAT	GO:0018988~molting cycle, protein-based cuticle	3	0.574713	0.66326	FBGN0000370, FBGN0024509, FBGN0028738	350	51	7937	1.33395	1	0.996403	100
Annotation Cluster 106	Enrichment Score: 0.1853831163829707
Category	Term	Count	%	PValue	Genes	List Total	Pop Hits	Pop Total	Fold Enrichment	Bonferroni	Benjamini	FDR
GOTERM_BP_FAT	GO:0014706~striated muscle tissue development	3	0.574713	0.53054	FBGN0000711, FBGN0016075, FBGN0001123	350	40	7937	1.70079	1	0.989654	99.9997
GOTERM_BP_FAT	GO:0060537~muscle tissue development	3	0.574713	0.543967	FBGN0000711, FBGN0016075, FBGN0001123	350	41	7937	1.6593	1	0.99036	99.9998
GOTERM_BP_FAT	GO:0060538~skeletal muscle organ development	3	0.574713	0.722001	FBGN0000711, FBGN0016075, FBGN0001123	350	57	7937	1.19353	1	0.998119	100
GOTERM_BP_FAT	GO:0007517~muscle organ development	5	0.957854	0.870241	FBGN0004360, FBGN0025463, FBGN0000711, FBGN0016075, FBGN0001123	350	140	7937	0.809898	1	0.999853	100
Annotation Cluster 107	Enrichment Score: 0.16256898280776502
Category	Term	Count	%	PValue	Genes	List Total	Pop Hits	Pop Total	Fold Enrichment	Bonferroni	Benjamini	FDR
GOTERM_MF_FAT	GO:0004364~glutathione transferase activity	3	0.574713	0.530353	FBGN0001149, FBGN0025814, FBGN0010226	377	37	7918	1.70292	1	0.996045	99.9985
KEGG_PATHWAY	dme00980:Metabolism of xenobiotics by cytochrome P450	5	0.957854	0.657485	FBGN0011693, FBGN0001149, FBGN0025814, FBGN0010226, FBGN0032713	143	64	2054	1.12216	1	0.993411	99.9987
KEGG_PATHWAY	dme00982:Drug metabolism	5	0.957854	0.681595	FBGN0011693, FBGN0001149, FBGN0025814, FBGN0010226, FBGN0032713	143	66	2054	1.08815	1	0.989084	99.9994
GOTERM_MF_FAT	GO:0016765~transferase activity, transferring alkyl or aryl (other than methyl) groups	3	0.574713	0.785679	FBGN0001149, FBGN0025814, FBGN0010226	377	60	7918	1.05013	1	0.999861	100
KEGG_PATHWAY	dme00480:Glutathione metabolism	4	0.766284	0.824009	FBGN0001149, FBGN0025814, FBGN0010226, FBGN0052495	143	63	2054	0.911977	1	0.994549	100
Annotation Cluster 108	Enrichment Score: 0.16109307335602624
Category	Term	Count	%	PValue	Genes	List Total	Pop Hits	Pop Total	Fold Enrichment	Bonferroni	Benjamini	FDR
SMART	SM00225:BTB	4	0.766284	0.623157	FBGN0038839, FBGN0038501, FBGN0003715, FBGN0003870	214	72	4824	1.25234	1	0.997441	99.9992
INTERPRO	IPR000210:BTB/POZ-like	4	0.766284	0.652926	FBGN0038839, FBGN0038501, FBGN0003715, FBGN0003870	472	72	10196	1.20009	1	0.999999	100
INTERPRO	IPR011333:BTB/POZ fold	4	0.766284	0.729529	FBGN0038839, FBGN0038501, FBGN0003715, FBGN0003870	472	81	10196	1.06675	1	1	100
INTERPRO	IPR013069:BTB/POZ	3	0.574713	0.764054	FBGN0038501, FBGN0003715, FBGN0003870	472	59	10196	1.09839	1	1	100
Annotation Cluster 109	Enrichment Score: 0.15986841566682408
Category	Term	Count	%	PValue	Genes	List Total	Pop Hits	Pop Total	Fold Enrichment	Bonferroni	Benjamini	FDR
GOTERM_BP_FAT	GO:0007310~oocyte dorsal/ventral axis specification	3	0.574713	0.570011	FBGN0000533, FBGN0027053, FBGN0010349	350	43	7937	1.58213	1	0.991873	99.9999
GOTERM_BP_FAT	GO:0009953~dorsal/ventral pattern formation	6	1.14943	0.714508	FBGN0003031, FBGN0027594, FBGN0015816, FBGN0000533, FBGN0027053, FBGN0010349	350	135	7937	1.00787	1	0.997936	100
GOTERM_BP_FAT	GO:0009950~dorsal/ventral axis specification	3	0.574713	0.813775	FBGN0000533, FBGN0027053, FBGN0010349	350	69	7937	0.985963	1	0.999495	100
Annotation Cluster 110	Enrichment Score: 0.15496321567135565
Category	Term	Count	%	PValue	Genes	List Total	Pop Hits	Pop Total	Fold Enrichment	Bonferroni	Benjamini	FDR
GOTERM_BP_FAT	GO:0000087~M phase of mitotic cell cycle	9	1.72414	0.325951	FBGN0020255, FBGN0004103, FBGN0040232, FBGN0026170, FBGN0032698, FBGN0052438, FBGN0014010, FBGN0010349, FBGN0027889	350	148	7937	1.37902	1	0.968758	99.8652
GOTERM_CC_FAT	GO:0000790~nuclear chromatin	3	0.574713	0.615399	FBGN0040078, FBGN0032698, FBGN0038576	273	36	4786	1.46093	1	0.991326	99.9997
GOTERM_CC_FAT	GO:0044454~nuclear chromosome part	4	0.766284	0.760778	FBGN0026170, FBGN0040078, FBGN0032698, FBGN0038576	273	69	4786	1.0163	1	0.996785	100
GOTERM_CC_FAT	GO:0000785~chromatin	6	1.14943	0.778912	FBGN0015907, FBGN0040078, FBGN0032698, FBGN0038576, FBGN0003600, FBGN0027889	273	113	4786	0.930857	1	0.996851	100
GOTERM_CC_FAT	GO:0000228~nuclear chromosome	4	0.766284	0.822568	FBGN0026170, FBGN0040078, FBGN0032698, FBGN0038576	273	77	4786	0.910708	1	0.998283	100
GOTERM_CC_FAT	GO:0005694~chromosome	14	2.68199	0.893183	FBGN0040232, FBGN0040078, FBGN0038576, FBGN0052438, FBGN0011764, FBGN0003600, FBGN0010349, FBGN0027889, FBGN0013948, FBGN0015907, FBGN0027950, FBGN0026170, FBGN0032698, FBGN0003870	273	304	4786	0.807355	1	0.999544	100
GOTERM_CC_FAT	GO:0044427~chromosomal part	10	1.91571	0.942086	FBGN0015907, FBGN0040232, FBGN0026170, FBGN0040078, FBGN0032698, FBGN0038576, FBGN0052438, FBGN0003600, FBGN0010349, FBGN0027889	273	243	4786	0.721446	1	0.999916	100
Annotation Cluster 111	Enrichment Score: 0.15190823666926068
Category	Term	Count	%	PValue	Genes	List Total	Pop Hits	Pop Total	Fold Enrichment	Bonferroni	Benjamini	FDR
SP_PIR_KEYWORDS	metal-binding	35	6.70498	0.325276	FBGN0053526, FBGN0036000, FBGN0034412, FBGN0034314, FBGN0034223, FBGN0005585, FBGN0033304, FBGN0014859, FBGN0032196, FBGN0000711, FBGN0000579, FBGN0032223, FBGN0036615, FBGN0038790, FBGN0027053, FBGN0019624, FBGN0003744, FBGN0035849, FBGN0052068, FBGN0003691, FBGN0004892, FBGN0004103, FBGN0015032, FBGN0027291, FBGN0030530, FBGN0003067, FBGN0026878, FBGN0030616, FBGN0039055, FBGN0029798, FBGN00137…	509	796	12980	1.12127	1	0.774986	99.4048
SP_PIR_KEYWORDS	zinc	25	4.78927	0.409185	FBGN0053526, FBGN0036000, FBGN0034412, FBGN0034314, FBGN0034223, FBGN0005585, FBGN0014859, FBGN0032196, FBGN0000711, FBGN0032223, FBGN0038790, FBGN0036615, FBGN0027053, FBGN0035849, FBGN0003691, FBGN0004892, FBGN0004103, FBGN0030530, FBGN0026878, FBGN0030616, FBGN0038845, FBGN0039055, FBGN0013751, FBGN0053547, FBGN0003870	509	577	12980	1.1049	1	0.835744	99.8944
GOTERM_MF_FAT	GO:0043169~cation binding	77	14.751	0.853384	FBGN0004625, FBGN0053526, FBGN0034412, FBGN0034314, FBGN0024945, FBGN0034223, FBGN0005585, FBGN0038349, FBGN0001075, FBGN0032196, FBGN0034558, FBGN0000711, FBGN0038641, FBGN0032192, FBGN0032223, FBGN0026415, FBGN0027053, FBGN0019624, FBGN0003744, FBGN0035849, FBGN0030687, FBGN0052068, FBGN0003691, FBGN0022355, FBGN0031287, FBGN0004892, FBGN0065035, FBGN0002921, FBGN0003137, FBGN0027291, FBGN00034…	377	1764	7918	0.916782	1	0.999949	100
GOTERM_MF_FAT	GO:0043167~ion binding	77	14.751	0.864039	FBGN0004625, FBGN0053526, FBGN0034412, FBGN0034314, FBGN0024945, FBGN0034223, FBGN0005585, FBGN0038349, FBGN0001075, FBGN0032196, FBGN0034558, FBGN0000711, FBGN0038641, FBGN0032192, FBGN0032223, FBGN0026415, FBGN0027053, FBGN0019624, FBGN0003744, FBGN0035849, FBGN0030687, FBGN0052068, FBGN0003691, FBGN0022355, FBGN0031287, FBGN0004892, FBGN0065035, FBGN0002921, FBGN0003137, FBGN0027291, FBGN00034…	377	1772	7918	0.912643	1	0.999954	100
GOTERM_MF_FAT	GO:0046872~metal ion binding	73	13.9847	0.903297	FBGN0004625, FBGN0053526, FBGN0034412, FBGN0034314, FBGN0024945, FBGN0034223, FBGN0005585, FBGN0038349, FBGN0001075, FBGN0032196, FBGN0034558, FBGN0000711, FBGN0038641, FBGN0032223, FBGN0027053, FBGN0019624, FBGN0003744, FBGN0035849, FBGN0030687, FBGN0052068, FBGN0003691, FBGN0022355, FBGN0031287, FBGN0004892, FBGN0065035, FBGN0002921, FBGN0003137, FBGN0027291, FBGN0003425, FBGN0003600, FBGN00362…	377	1718	7918	0.892429	1	0.999984	100
GOTERM_MF_FAT	GO:0046914~transition metal ion binding	52	9.96169	0.976126	FBGN0053526, FBGN0034412, FBGN0034314, FBGN0024945, FBGN0034223, FBGN0038349, FBGN0005585, FBGN0032196, FBGN0000711, FBGN0032223, FBGN0027053, FBGN0019624, FBGN0035849, FBGN0052068, FBGN0030687, FBGN0022355, FBGN0003691, FBGN0004892, FBGN0031287, FBGN0065035, FBGN0003137, FBGN0027291, FBGN0003600, FBGN0036262, FBGN0030616, FBGN0038845, FBGN0029798, FBGN0013751, FBGN0053547, FBGN0023177, FBGN00386…	377	1354	7918	0.806601	1	1	100
GOTERM_MF_FAT	GO:0008270~zinc ion binding	32	6.13027	0.998747	FBGN0038626, FBGN0053526, FBGN0034412, FBGN0034314, FBGN0029629, FBGN0034223, FBGN0005585, FBGN0014859, FBGN0032196, FBGN0020309, FBGN0033739, FBGN0032223, FBGN0038790, FBGN0036615, FBGN0027053, FBGN0035849, FBGN0030687, FBGN0003691, FBGN0004892, FBGN0031287, FBGN0037024, FBGN0035189, FBGN0003137, FBGN0003600, FBGN0030530, FBGN0026878, FBGN0030616, FBGN0038845, FBGN0039055, FBGN0013751, FBGN00535…	377	1026	7918	0.655053	1	1	100
Annotation Cluster 112	Enrichment Score: 0.15053440627690917
Category	Term	Count	%	PValue	Genes	List Total	Pop Hits	Pop Total	Fold Enrichment	Bonferroni	Benjamini	FDR
GOTERM_MF_FAT	GO:0022890~inorganic cation transmembrane transporter activity	9	1.72414	0.26255	FBGN0022355, FBGN0003676, FBGN0002921, FBGN0015031, FBGN0035521, FBGN0037000, FBGN0019624, FBGN0020367, FBGN0011227	377	128	7918	1.47675	1	0.977188	98.8525
GOTERM_MF_FAT	GO:0015077~monovalent inorganic cation transmembrane transporter activity	7	1.341	0.313119	FBGN0003676, FBGN0002921, FBGN0015031, FBGN0035521, FBGN0019624, FBGN0020367, FBGN0011227	377	97	7918	1.51566	1	0.975219	99.5952
GOTERM_MF_FAT	GO:0043492~ATPase activity, coupled to movement of substances	9	1.72414	0.318397	FBGN0003676, FBGN0030403, FBGN0025683, FBGN0002921, FBGN0035521, FBGN0004512, FBGN0003515, FBGN0020367, FBGN0032026	377	136	7918	1.38988	1	0.975514	99.6385
GOTERM_MF_FAT	GO:0042626~ATPase activity, coupled to transmembrane movement of substances	9	1.72414	0.318397	FBGN0003676, FBGN0030403, FBGN0025683, FBGN0002921, FBGN0035521, FBGN0004512, FBGN0003515, FBGN0020367, FBGN0032026	377	136	7918	1.38988	1	0.975514	99.6385
GOTERM_MF_FAT	GO:0016820~hydrolase activity, acting on acid anhydrides, catalyzing transmembrane movement of substances	9	1.72414	0.332728	FBGN0003676, FBGN0030403, FBGN0025683, FBGN0002921, FBGN0035521, FBGN0004512, FBGN0003515, FBGN0020367, FBGN0032026	377	138	7918	1.36974	1	0.977335	99.7353
GOTERM_BP_FAT	GO:0044271~nitrogen compound biosynthetic process	12	2.29885	0.443095	FBGN0052068, FBGN0036000, FBGN0052158, FBGN0038641, FBGN0002921, FBGN0004907, FBGN0041607, FBGN0005619, FBGN0035521, FBGN0000153, FBGN0020367, FBGN0030512	350	233	7937	1.16792	1	0.982398	99.9945
GOTERM_MF_FAT	GO:0015078~hydrogen ion transmembrane transporter activity	6	1.14943	0.472923	FBGN0003676, FBGN0015031, FBGN0035521, FBGN0019624, FBGN0020367, FBGN0011227	377	95	7918	1.32648	1	0.993773	99.9917
GOTERM_MF_FAT	GO:0015662~ATPase activity, coupled to transmembrane movement of ions, phosphorylative mechanism	4	0.766284	0.698535	FBGN0003676, FBGN0002921, FBGN0035521, FBGN0020367	377	75	7918	1.12014	1	0.99946	100
GOTERM_MF_FAT	GO:0008553~hydrogen-exporting ATPase activity, phosphorylative mechanism	3	0.574713	0.704666	FBGN0003676, FBGN0035521, FBGN0020367	377	51	7918	1.23545	1	0.999484	100
GOTERM_MF_FAT	GO:0042625~ATPase activity, coupled to transmembrane movement of ions	4	0.766284	0.73163	FBGN0003676, FBGN0002921, FBGN0035521, FBGN0020367	377	79	7918	1.06343	1	0.9996	100
GOTERM_BP_FAT	GO:0015672~monovalent inorganic cation transport	7	1.341	0.78843	FBGN0038839, FBGN0038641, FBGN0002921, FBGN0035521, FBGN0051547, FBGN0000535, FBGN0020367	350	175	7937	0.907086	1	0.999252	100
GOTERM_BP_FAT	GO:0034404~nucleobase, nucleoside and nucleotide biosynthetic process	6	1.14943	0.831032	FBGN0036000, FBGN0052158, FBGN0002921, FBGN0035521, FBGN0020367, FBGN0030512	350	158	7937	0.861157	1	0.999637	100
GOTERM_BP_FAT	GO:0034654~nucleobase, nucleoside, nucleotide and nucleic acid biosynthetic process	6	1.14943	0.831032	FBGN0036000, FBGN0052158, FBGN0002921, FBGN0035521, FBGN0020367, FBGN0030512	350	158	7937	0.861157	1	0.999637	100
GOTERM_CC_FAT	GO:0016469~proton-transporting two-sector ATPase complex	3	0.574713	0.863773	FBGN0003676, FBGN0035521, FBGN0020367	273	60	4786	0.876557	1	0.999167	100
GOTERM_BP_FAT	GO:0006754~ATP biosynthetic process	3	0.574713	0.863802	FBGN0002921, FBGN0035521, FBGN0020367	350	78	7937	0.872198	1	0.999827	100
GOTERM_BP_FAT	GO:0046034~ATP metabolic process	3	0.574713	0.873105	FBGN0002921, FBGN0035521, FBGN0020367	350	80	7937	0.850393	1	0.99986	100
GOTERM_BP_FAT	GO:0009206~purine ribonucleoside triphosphate biosynthetic process	3	0.574713	0.881821	FBGN0002921, FBGN0035521, FBGN0020367	350	82	7937	0.829652	1	0.999892	100
GOTERM_BP_FAT	GO:0009145~purine nucleoside triphosphate biosynthetic process	3	0.574713	0.881821	FBGN0002921, FBGN0035521, FBGN0020367	350	82	7937	0.829652	1	0.999892	100
GOTERM_BP_FAT	GO:0009201~ribonucleoside triphosphate biosynthetic process	3	0.574713	0.885968	FBGN0002921, FBGN0035521, FBGN0020367	350	83	7937	0.819656	1	0.999903	100
GOTERM_BP_FAT	GO:0009142~nucleoside triphosphate biosynthetic process	3	0.574713	0.885968	FBGN0002921, FBGN0035521, FBGN0020367	350	83	7937	0.819656	1	0.999903	100
GOTERM_BP_FAT	GO:0009205~purine ribonucleoside triphosphate metabolic process	3	0.574713	0.901248	FBGN0002921, FBGN0035521, FBGN0020367	350	87	7937	0.78197	1	0.999943	100
GOTERM_BP_FAT	GO:0009144~purine nucleoside triphosphate metabolic process	3	0.574713	0.901248	FBGN0002921, FBGN0035521, FBGN0020367	350	87	7937	0.78197	1	0.999943	100
GOTERM_BP_FAT	GO:0009165~nucleotide biosynthetic process	5	0.957854	0.904718	FBGN0052158, FBGN0002921, FBGN0035521, FBGN0020367, FBGN0030512	350	151	7937	0.750899	1	0.99995	100
GOTERM_BP_FAT	GO:0009199~ribonucleoside triphosphate metabolic process	3	0.574713	0.904758	FBGN0002921, FBGN0035521, FBGN0020367	350	88	7937	0.773084	1	0.999948	100
GOTERM_BP_FAT	GO:0009141~nucleoside triphosphate metabolic process	3	0.574713	0.908152	FBGN0002921, FBGN0035521, FBGN0020367	350	89	7937	0.764398	1	0.999955	100
GOTERM_BP_FAT	GO:0009152~purine ribonucleotide biosynthetic process	3	0.574713	0.943118	FBGN0002921, FBGN0035521, FBGN0020367	350	102	7937	0.666975	1	0.999992	100
GOTERM_BP_FAT	GO:0009260~ribonucleotide biosynthetic process	3	0.574713	0.952849	FBGN0002921, FBGN0035521, FBGN0020367	350	107	7937	0.635808	1	0.999996	100
GOTERM_BP_FAT	GO:0009150~purine ribonucleotide metabolic process	3	0.574713	0.952849	FBGN0002921, FBGN0035521, FBGN0020367	350	107	7937	0.635808	1	0.999996	100
GOTERM_BP_FAT	GO:0009259~ribonucleotide metabolic process	3	0.574713	0.96098	FBGN0002921, FBGN0035521, FBGN0020367	350	112	7937	0.607423	1	0.999998	100
GOTERM_BP_FAT	GO:0006164~purine nucleotide biosynthetic process	3	0.574713	0.976313	FBGN0002921, FBGN0035521, FBGN0020367	350	125	7937	0.544251	1	1	100
GOTERM_BP_FAT	GO:0006163~purine nucleotide metabolic process	3	0.574713	0.980498	FBGN0002921, FBGN0035521, FBGN0020367	350	130	7937	0.523319	1	1	100
Annotation Cluster 113	Enrichment Score: 0.13470523622372393
Category	Term	Count	%	PValue	Genes	List Total	Pop Hits	Pop Total	Fold Enrichment	Bonferroni	Benjamini	FDR
GOTERM_BP_FAT	GO:0045197~establishment or maintenance of epithelial cell apical/basal polarity	3	0.574713	0.21885	FBGN0026192, FBGN0034072, FBGN0001075	350	20	7937	3.40157	1	0.937795	98.405
GOTERM_BP_FAT	GO:0001738~morphogenesis of a polarized epithelium	3	0.574713	0.820051	FBGN0026192, FBGN0001075, FBGN0003514	350	70	7937	0.971878	1	0.999549	100
GOTERM_BP_FAT	GO:0048729~tissue morphogenesis	9	1.72414	0.857522	FBGN0026192, FBGN0034072, FBGN0004603, FBGN0000308, FBGN0000384, FBGN0037917, FBGN0001075, FBGN0003514, FBGN0003425	350	247	7937	0.826293	1	0.999804	100
GOTERM_BP_FAT	GO:0002009~morphogenesis of an epithelium	8	1.53257	0.872316	FBGN0026192, FBGN0034072, FBGN0004603, FBGN0000308, FBGN0000384, FBGN0037917, FBGN0001075, FBGN0003514	350	225	7937	0.806298	1	0.99986	100
GOTERM_BP_FAT	GO:0060429~epithelium development	8	1.53257	0.898289	FBGN0026192, FBGN0034072, FBGN0004603, FBGN0000308, FBGN0000384, FBGN0037917, FBGN0001075, FBGN0003514	350	235	7937	0.771988	1	0.999937	100
GOTERM_BP_FAT	GO:0016331~morphogenesis of embryonic epithelium	3	0.574713	0.971268	FBGN0026192, FBGN0004603, FBGN0000308	350	120	7937	0.566929	1	0.999999	100
GOTERM_BP_FAT	GO:0048598~embryonic morphogenesis	6	1.14943	0.973648	FBGN0026192, FBGN0004603, FBGN0000709, FBGN0000308, FBGN0000384, FBGN0003425	350	226	7937	0.602048	1	1	100
Annotation Cluster 114	Enrichment Score: 0.11572761840479473
Category	Term	Count	%	PValue	Genes	List Total	Pop Hits	Pop Total	Fold Enrichment	Bonferroni	Benjamini	FDR
GOTERM_BP_FAT	GO:0001751~compound eye photoreceptor cell differentiation	6	1.14943	0.542994	FBGN0043884, FBGN0010218, FBGN0004907, FBGN0005619, FBGN0027053, FBGN0003870	350	111	7937	1.22579	1	0.990403	99.9998
GOTERM_BP_FAT	GO:0001754~eye photoreceptor cell differentiation	6	1.14943	0.58262	FBGN0043884, FBGN0010218, FBGN0004907, FBGN0005619, FBGN0027053, FBGN0003870	350	116	7937	1.17296	1	0.99252	100
GOTERM_BP_FAT	GO:0046530~photoreceptor cell differentiation	6	1.14943	0.669608	FBGN0043884, FBGN0010218, FBGN0004907, FBGN0005619, FBGN0027053, FBGN0003870	350	128	7937	1.06299	1	0.99668	100
GOTERM_BP_FAT	GO:0042051~compound eye photoreceptor development	3	0.574713	0.683874	FBGN0010218, FBGN0005619, FBGN0003870	350	53	7937	1.28361	1	0.997202	100
GOTERM_BP_FAT	GO:0042462~eye photoreceptor cell development	3	0.574713	0.693789	FBGN0010218, FBGN0005619, FBGN0003870	350	54	7937	1.25984	1	0.997482	100
GOTERM_BP_FAT	GO:0042461~photoreceptor cell development	3	0.574713	0.771873	FBGN0010218, FBGN0005619, FBGN0003870	350	63	7937	1.07986	1	0.99898	100
GOTERM_BP_FAT	GO:0048749~compound eye development	11	2.10728	0.877642	FBGN0043884, FBGN0010218, FBGN0004603, FBGN0036141, FBGN0004907, FBGN0005619, FBGN0013272, FBGN0001075, FBGN0027053, FBGN0003870, FBGN0029891	350	308	7937	0.809898	1	0.999878	100
GOTERM_BP_FAT	GO:0001654~eye development	11	2.10728	0.925102	FBGN0043884, FBGN0010218, FBGN0004603, FBGN0036141, FBGN0004907, FBGN0005619, FBGN0013272, FBGN0001075, FBGN0027053, FBGN0003870, FBGN0029891	350	332	7937	0.751351	1	0.999979	100
GOTERM_BP_FAT	GO:0001745~compound eye morphogenesis	8	1.53257	0.928804	FBGN0043884, FBGN0010218, FBGN0036141, FBGN0004907, FBGN0005619, FBGN0001075, FBGN0027053, FBGN0003870	350	250	7937	0.725669	1	0.999982	100
GOTERM_BP_FAT	GO:0007423~sensory organ development	13	2.49042	0.953788	FBGN0004603, FBGN0036141, FBGN0001075, FBGN0029891, FBGN0043884, FBGN0037351, FBGN0010218, FBGN0004907, FBGN0013272, FBGN0005619, FBGN0027053, FBGN0003744, FBGN0003870	350	410	7937	0.719031	1	0.999996	100
GOTERM_BP_FAT	GO:0048592~eye morphogenesis	8	1.53257	0.95579	FBGN0043884, FBGN0010218, FBGN0036141, FBGN0004907, FBGN0005619, FBGN0001075, FBGN0027053, FBGN0003870	350	269	7937	0.674413	1	0.999997	100
Annotation Cluster 115	Enrichment Score: 0.1102644223259281
Category	Term	Count	%	PValue	Genes	List Total	Pop Hits	Pop Total	Fold Enrichment	Bonferroni	Benjamini	FDR
INTERPRO	IPR001440:Tetratricopeptide TPR-1	3	0.574713	0.645849	FBGN0040295, FBGN0010235, FBGN0021847	472	47	10196	1.37883	1	0.999998	100
SMART	SM00028:TPR	3	0.574713	0.759008	FBGN0040295, FBGN0010235, FBGN0021847	214	61	4824	1.10863	1	0.999691	100
INTERPRO	IPR019734:Tetratricopeptide repeat	3	0.574713	0.780042	FBGN0040295, FBGN0010235, FBGN0021847	472	61	10196	1.06238	1	1	100
INTERPRO	IPR011990:Tetratricopeptide-like helical	4	0.766284	0.851944	FBGN0040295, FBGN0039969, FBGN0010235, FBGN0021847	472	101	10196	0.855513	1	1	100
INTERPRO	IPR013026:Tetratricopeptide region	3	0.574713	0.862524	FBGN0040295, FBGN0010235, FBGN0021847	472	74	10196	0.875744	1	1	100
Annotation Cluster 116	Enrichment Score: 0.10428510317121649
Category	Term	Count	%	PValue	Genes	List Total	Pop Hits	Pop Total	Fold Enrichment	Bonferroni	Benjamini	FDR
GOTERM_BP_FAT	GO:0035272~exocrine system development	7	1.341	0.57761	FBGN0013948, FBGN0032006, FBGN0004603, FBGN0011592, FBGN0013770, FBGN0029176, FBGN0003425	350	139	7937	1.14201	1	0.992269	99.9999
GOTERM_BP_FAT	GO:0007431~salivary gland development	7	1.341	0.57761	FBGN0013948, FBGN0032006, FBGN0004603, FBGN0011592, FBGN0013770, FBGN0029176, FBGN0003425	350	139	7937	1.14201	1	0.992269	99.9999
GOTERM_BP_FAT	GO:0048732~gland development	7	1.341	0.728793	FBGN0013948, FBGN0032006, FBGN0004603, FBGN0011592, FBGN0013770, FBGN0029176, FBGN0003425	350	163	7937	0.973865	1	0.998268	100
GOTERM_BP_FAT	GO:0022612~gland morphogenesis	5	0.957854	0.74508	FBGN0013948, FBGN0032006, FBGN0004603, FBGN0013770, FBGN0029176	350	114	7937	0.994612	1	0.998613	100
GOTERM_BP_FAT	GO:0007435~salivary gland morphogenesis	5	0.957854	0.74508	FBGN0013948, FBGN0032006, FBGN0004603, FBGN0013770, FBGN0029176	350	114	7937	0.994612	1	0.998613	100
GOTERM_BP_FAT	GO:0035070~salivary gland histolysis	3	0.574713	0.807304	FBGN0013948, FBGN0013770, FBGN0029176	350	68	7937	1.00046	1	0.999436	100
GOTERM_BP_FAT	GO:0035071~salivary gland cell autophagic cell death	3	0.574713	0.807304	FBGN0013948, FBGN0013770, FBGN0029176	350	68	7937	1.00046	1	0.999436	100
GOTERM_BP_FAT	GO:0048102~autophagic cell death	3	0.574713	0.807304	FBGN0013948, FBGN0013770, FBGN0029176	350	68	7937	1.00046	1	0.999436	100
GOTERM_BP_FAT	GO:0007559~histolysis	3	0.574713	0.820051	FBGN0013948, FBGN0013770, FBGN0029176	350	70	7937	0.971878	1	0.999549	100
GOTERM_BP_FAT	GO:0016271~tissue death	3	0.574713	0.820051	FBGN0013948, FBGN0013770, FBGN0029176	350	70	7937	0.971878	1	0.999549	100
GOTERM_BP_FAT	GO:0012501~programmed cell death	4	0.766284	0.967621	FBGN0013948, FBGN0003691, FBGN0013770, FBGN0029176	350	153	7937	0.592866	1	0.999999	100
GOTERM_BP_FAT	GO:0008219~cell death	4	0.766284	0.976287	FBGN0013948, FBGN0003691, FBGN0013770, FBGN0029176	350	162	7937	0.559929	1	1	100
GOTERM_BP_FAT	GO:0016265~death	4	0.766284	0.977102	FBGN0013948, FBGN0003691, FBGN0013770, FBGN0029176	350	163	7937	0.556494	1	1	100
Annotation Cluster 117	Enrichment Score: 0.08598291348705109
Category	Term	Count	%	PValue	Genes	List Total	Pop Hits	Pop Total	Fold Enrichment	Bonferroni	Benjamini	FDR
GOTERM_BP_FAT	GO:0006955~immune response	7	1.341	0.759962	FBGN0004922, FBGN0043884, FBGN0043841, FBGN0032006, FBGN0051952, FBGN0003884, FBGN0034476	350	169	7937	0.93929	1	0.998804	100
GOTERM_BP_FAT	GO:0019730~antimicrobial humoral response	3	0.574713	0.820051	FBGN0043884, FBGN0032006, FBGN0003884	350	70	7937	0.971878	1	0.999549	100
GOTERM_BP_FAT	GO:0006959~humoral immune response	3	0.574713	0.885968	FBGN0043884, FBGN0032006, FBGN0003884	350	83	7937	0.819656	1	0.999903	100
Annotation Cluster 118	Enrichment Score: 0.08530530868472992
Category	Term	Count	%	PValue	Genes	List Total	Pop Hits	Pop Total	Fold Enrichment	Bonferroni	Benjamini	FDR
SP_PIR_KEYWORDS	helicase	4	0.766284	0.585018	FBGN0040078, FBGN0029798, FBGN0037561, FBGN0035720	509	77	12980	1.32473	1	0.916441	99.9989
SMART	SM00487:DEXDc	3	0.574713	0.85118	FBGN0029798, FBGN0037561, FBGN0035720	214	75	4824	0.901682	1	0.999971	100
INTERPRO	IPR014001:DEAD-like helicase, N-terminal	3	0.574713	0.867523	FBGN0029798, FBGN0037561, FBGN0035720	472	75	10196	0.864068	1	1	100
GOTERM_MF_FAT	GO:0070035~purine NTP-dependent helicase activity	3	0.574713	0.891255	FBGN0029798, FBGN0037561, FBGN0035720	377	78	7918	0.807794	1	0.999982	100
GOTERM_MF_FAT	GO:0008026~ATP-dependent helicase activity	3	0.574713	0.891255	FBGN0029798, FBGN0037561, FBGN0035720	377	78	7918	0.807794	1	0.999982	100
GOTERM_MF_FAT	GO:0004386~helicase activity	4	0.766284	0.896794	FBGN0040078, FBGN0029798, FBGN0037561, FBGN0035720	377	109	7918	0.77074	1	0.999985	100
Annotation Cluster 119	Enrichment Score: 0.08504500577819382
Category	Term	Count	%	PValue	Genes	List Total	Pop Hits	Pop Total	Fold Enrichment	Bonferroni	Benjamini	FDR
GOTERM_CC_FAT	GO:0000267~cell fraction	8	1.53257	0.463818	FBGN0004625, FBGN0032642, FBGN0025814, FBGN0015032, FBGN0004179, FBGN0033304, FBGN0051935, FBGN0033189	273	113	4786	1.24114	1	0.984248	99.9771
GOTERM_CC_FAT	GO:0005626~insoluble fraction	7	1.341	0.601667	FBGN0004625, FBGN0032642, FBGN0025814, FBGN0015032, FBGN0004179, FBGN0033304, FBGN0033189	273	110	4786	1.11562	1	0.991112	99.9996
GOTERM_CC_FAT	GO:0005624~membrane fraction	6	1.14943	0.729016	FBGN0004625, FBGN0025814, FBGN0015032, FBGN0004179, FBGN0033304, FBGN0033189	273	106	4786	0.992328	1	0.995046	100
SP_PIR_KEYWORDS	heme	4	0.766284	0.815043	FBGN0015032, FBGN0033304, FBGN0019624, FBGN0033189	509	111	12980	0.918954	1	0.98442	100
SP_PIR_KEYWORDS	microsome	3	0.574713	0.81533	FBGN0015032, FBGN0033304, FBGN0033189	509	78	12980	0.980807	1	0.983845	100
SP_PIR_KEYWORDS	endoplasmic reticulum	5	0.957854	0.820332	FBGN0036141, FBGN0015032, FBGN0005585, FBGN0033304, FBGN0033189	509	144	12980	0.885451	1	0.984277	100
GOTERM_CC_FAT	GO:0042598~vesicular fraction	4	0.766284	0.88957	FBGN0025814, FBGN0015032, FBGN0033304, FBGN0033189	273	89	4786	0.787916	1	0.99953	100
GOTERM_CC_FAT	GO:0005792~microsome	4	0.766284	0.88957	FBGN0025814, FBGN0015032, FBGN0033304, FBGN0033189	273	89	4786	0.787916	1	0.99953	100
GOTERM_MF_FAT	GO:0009055~electron carrier activity	7	1.341	0.923538	FBGN0035321, FBGN0015032, FBGN0038349, FBGN0033304, FBGN0030995, FBGN0040070, FBGN0033189	377	202	7918	0.727815	1	0.999993	100
UP_SEQ_FEATURE	metal ion-binding site:Iron (heme axial ligand)	3	0.574713	0.984711	FBGN0015032, FBGN0033304, FBGN0033189	184	96	2975	0.505265	1	1	100
GOTERM_MF_FAT	GO:0020037~heme binding	3	0.574713	0.991604	FBGN0015032, FBGN0033304, FBGN0033189	377	140	7918	0.450057	1	1	100
GOTERM_MF_FAT	GO:0046906~tetrapyrrole binding	3	0.574713	0.991604	FBGN0015032, FBGN0033304, FBGN0033189	377	140	7918	0.450057	1	1	100
GOTERM_CC_FAT	GO:0005783~endoplasmic reticulum	7	1.341	0.999237	FBGN0033663, FBGN0023545, FBGN0015032, FBGN0005585, FBGN0033304, FBGN0011584, FBGN0033189	273	284	4786	0.432105	1	1	100
Annotation Cluster 120	Enrichment Score: 0.0728278174836376
Category	Term	Count	%	PValue	Genes	List Total	Pop Hits	Pop Total	Fold Enrichment	Bonferroni	Benjamini	FDR
SP_PIR_KEYWORDS	nucleus	37	7.08812	0.384099	FBGN0000370, FBGN0027553, FBGN0005648, FBGN0002736, FBGN0003687, FBGN0004436, FBGN0003715, FBGN0033886, FBGN0014859, FBGN0027889, FBGN0001219, FBGN0039907, FBGN0030063, FBGN0039904, FBGN0032698, FBGN0002622, FBGN0027053, FBGN0003744, FBGN0035849, FBGN0001147, FBGN0016978, FBGN0004892, FBGN0000411, FBGN0040078, FBGN0038576, FBGN0003600, FBGN0011764, FBGN0003638, FBGN0020255, FBGN0004838, FBGN00149…	509	869	12980	1.08577	1	0.827723	99.8186
SP_PIR_KEYWORDS	Transcription	14	2.68199	0.77187	FBGN0030687, FBGN0001147, FBGN0027553, FBGN0004892, FBGN0003687, FBGN0040078, FBGN0038576, FBGN0003600, FBGN0014859, FBGN0003638, FBGN0015542, FBGN0013751, FBGN0035849, FBGN0003870	509	393	12980	0.908432	1	0.976569	100
GOTERM_BP_FAT	GO:0051252~regulation of RNA metabolic process	27	5.17241	0.798939	FBGN0000370, FBGN0027553, FBGN0003687, FBGN0014859, FBGN0036277, FBGN0036513, FBGN0025463, FBGN0020309, FBGN0032223, FBGN0038464, FBGN0000535, FBGN0035849, FBGN0001147, FBGN0016978, FBGN0004892, FBGN0000411, FBGN0015794, FBGN0003600, FBGN0024285, FBGN0013948, FBGN0015907, FBGN0004838, FBGN0027950, FBGN0014963, FBGN0015542, FBGN0013751, FBGN0003870	350	678	7937	0.903072	1	0.999357	100
GOTERM_MF_FAT	GO:0043565~sequence-specific DNA binding	9	1.72414	0.861751	FBGN0001147, FBGN0000370, FBGN0027950, FBGN0003687, FBGN0032223, FBGN0000411, FBGN0013751, FBGN0014859, FBGN0035849	377	230	7918	0.821843	1	0.999955	100
SP_PIR_KEYWORDS	dna-binding	13	2.49042	0.896616	FBGN0001147, FBGN0000370, FBGN0004892, FBGN0003687, FBGN0000411, FBGN0003715, FBGN0011764, FBGN0014859, FBGN0029798, FBGN0015542, FBGN0013751, FBGN0035849, FBGN0003870	509	417	12980	0.794995	1	0.994949	100
SP_PIR_KEYWORDS	transcription regulation	12	2.29885	0.896693	FBGN0003638, FBGN0001147, FBGN0027553, FBGN0004892, FBGN0040078, FBGN0038576, FBGN0015542, FBGN0013751, FBGN0003600, FBGN0014859, FBGN0003870, FBGN0035849	509	387	12980	0.790728	1	0.994709	100
GOTERM_BP_FAT	GO:0006350~transcription	16	3.06513	0.913554	FBGN0030687, FBGN0001147, FBGN0027553, FBGN0004892, FBGN0037121, FBGN0003687, FBGN0040078, FBGN0038576, FBGN0031657, FBGN0003600, FBGN0014859, FBGN0003638, FBGN0015542, FBGN0013751, FBGN0035849, FBGN0003870	350	459	7937	0.790489	1	0.999963	100
GOTERM_BP_FAT	GO:0006355~regulation of transcription, DNA-dependent	21	4.02299	0.940867	FBGN0000370, FBGN0001147, FBGN0027553, FBGN0004892, FBGN0003687, FBGN0000411, FBGN0015794, FBGN0003600, FBGN0014859, FBGN0013948, FBGN0036513, FBGN0025463, FBGN0020309, FBGN0027950, FBGN0014963, FBGN0032223, FBGN0015542, FBGN0013751, FBGN0000535, FBGN0035849, FBGN0003870	350	612	7937	0.778137	1	0.999991	100
GOTERM_MF_FAT	GO:0030528~transcription regulator activity	24	4.5977	0.973262	FBGN0000370, FBGN0001147, FBGN0004892, FBGN0003687, FBGN0050011, FBGN0000411, FBGN0040078, FBGN0038576, FBGN0011764, FBGN0014859, FBGN0013948, FBGN0039907, FBGN0036513, FBGN0025463, FBGN0039904, FBGN0020309, FBGN0027950, FBGN0023212, FBGN0032223, FBGN0015542, FBGN0013751, FBGN0035121, FBGN0035849, FBGN0003870	377	682	7918	0.739096	1	1	100
GOTERM_BP_FAT	GO:0045449~regulation of transcription	26	4.98084	0.977604	FBGN0000370, FBGN0027553, FBGN0003687, FBGN0050011, FBGN0014859, FBGN0036513, FBGN0025463, FBGN0020309, FBGN0032223, FBGN0000535, FBGN0035849, FBGN0001147, FBGN0004892, FBGN0040078, FBGN0000411, FBGN0038576, FBGN0015794, FBGN0011764, FBGN0003600, FBGN0013948, FBGN0003638, FBGN0027950, FBGN0014963, FBGN0015542, FBGN0013751, FBGN0003870	350	799	7937	0.73793	1	1	100
GOTERM_MF_FAT	GO:0003700~transcription factor activity	10	1.91571	0.996139	FBGN0013948, FBGN0001147, FBGN0000370, FBGN0039904, FBGN0050011, FBGN0032223, FBGN0000411, FBGN0013751, FBGN0014859, FBGN0035849	377	389	7918	0.539914	1	1	100
GOTERM_MF_FAT	GO:0003677~DNA binding	21	4.02299	0.999904	FBGN0030687, FBGN0000370, FBGN0001147, FBGN0004892, FBGN0003687, FBGN0050011, FBGN0000411, FBGN0003715, FBGN0011764, FBGN0031657, FBGN0014859, FBGN0013948, FBGN0039904, FBGN0004838, FBGN0027950, FBGN0032223, FBGN0029798, FBGN0015542, FBGN0013751, FBGN0035849, FBGN0003870	377	830	7918	0.531392	1	1	100
Annotation Cluster 121	Enrichment Score: 0.06299383411210269
Category	Term	Count	%	PValue	Genes	List Total	Pop Hits	Pop Total	Fold Enrichment	Bonferroni	Benjamini	FDR
SP_PIR_KEYWORDS	ion transport	7	1.341	0.72178	FBGN0038641, FBGN0002921, FBGN0039927, FBGN0045073, FBGN0000535, FBGN0020367, FBGN0000038	509	182	12980	0.980807	1	0.964917	100
GOTERM_MF_FAT	GO:0046873~metal ion transmembrane transporter activity	7	1.341	0.723577	FBGN0022355, FBGN0038839, FBGN0037000, FBGN0045073, FBGN0000535, FBGN0002022, FBGN0000038	377	150	7918	0.980124	1	0.999595	100
GOTERM_CC_FAT	GO:0034702~ion channel complex	3	0.574713	0.804401	FBGN0038839, FBGN0000535, FBGN0000038	273	52	4786	1.01141	1	0.997712	100
GOTERM_MF_FAT	GO:0022836~gated channel activity	5	0.957854	0.80817	FBGN0038839, FBGN0039927, FBGN0045073, FBGN0000535, FBGN0000038	377	116	7918	0.905287	1	0.999863	100
GOTERM_MF_FAT	GO:0022834~ligand-gated channel activity	3	0.574713	0.852205	FBGN0039927, FBGN0045073, FBGN0000038	377	70	7918	0.900114	1	0.999951	100
GOTERM_MF_FAT	GO:0015276~ligand-gated ion channel activity	3	0.574713	0.852205	FBGN0039927, FBGN0045073, FBGN0000038	377	70	7918	0.900114	1	0.999951	100
GOTERM_MF_FAT	GO:0005261~cation channel activity	4	0.766284	0.924292	FBGN0038839, FBGN0045073, FBGN0000535, FBGN0000038	377	118	7918	0.711954	1	0.999993	100
GOTERM_MF_FAT	GO:0022838~substrate specific channel activity	6	1.14943	0.934555	FBGN0038839, FBGN0034885, FBGN0039927, FBGN0045073, FBGN0000535, FBGN0000038	377	180	7918	0.700088	1	0.999994	100
SP_PIR_KEYWORDS	ionic channel	3	0.574713	0.946755	FBGN0039927, FBGN0000535, FBGN0000038	509	117	12980	0.653871	1	0.998548	100
GOTERM_MF_FAT	GO:0022803~passive transmembrane transporter activity	6	1.14943	0.94703	FBGN0038839, FBGN0034885, FBGN0039927, FBGN0045073, FBGN0000535, FBGN0000038	377	187	7918	0.673882	1	0.999998	100
GOTERM_MF_FAT	GO:0015267~channel activity	6	1.14943	0.94703	FBGN0038839, FBGN0034885, FBGN0039927, FBGN0045073, FBGN0000535, FBGN0000038	377	187	7918	0.673882	1	0.999998	100
GOTERM_MF_FAT	GO:0005216~ion channel activity	5	0.957854	0.969932	FBGN0038839, FBGN0039927, FBGN0045073, FBGN0000535, FBGN0000038	377	175	7918	0.600076	1	1	100
Annotation Cluster 122	Enrichment Score: 0.05966745201230727
Category	Term	Count	%	PValue	Genes	List Total	Pop Hits	Pop Total	Fold Enrichment	Bonferroni	Benjamini	FDR
GOTERM_BP_FAT	GO:0010629~negative regulation of gene expression	11	2.10728	0.695756	FBGN0001219, FBGN0027553, FBGN0004892, FBGN0020309, FBGN0027950, FBGN0014963, FBGN0000411, FBGN0003600, FBGN0035121, FBGN0011764, FBGN0003870	350	256	7937	0.974408	1	0.997517	100
GOTERM_BP_FAT	GO:0016458~gene silencing	4	0.766284	0.969773	FBGN0001219, FBGN0014963, FBGN0003600, FBGN0035121	350	155	7937	0.585217	1	0.999999	100
GOTERM_BP_FAT	GO:0040029~regulation of gene expression, epigenetic	4	0.766284	0.981455	FBGN0001219, FBGN0014963, FBGN0003600, FBGN0035121	350	169	7937	0.536737	1	1	100
Annotation Cluster 123	Enrichment Score: 0.05841487126192721
Category	Term	Count	%	PValue	Genes	List Total	Pop Hits	Pop Total	Fold Enrichment	Bonferroni	Benjamini	FDR
INTERPRO	IPR018957:Zinc finger, C3HC4 RING-type	4	0.766284	0.705586	FBGN0003691, FBGN0034412, FBGN0034314, FBGN0026878	472	78	10196	1.10778	1	1	100
SP_PIR_KEYWORDS	zinc-finger	9	1.72414	0.928821	FBGN0003691, FBGN0034412, FBGN0004892, FBGN0034314, FBGN0026878, FBGN0030616, FBGN0014859, FBGN0003870, FBGN0035849	509	314	12980	0.73092	1	0.997504	100
SMART	SM00184:RING	4	0.766284	0.938764	FBGN0003691, FBGN0034412, FBGN0034314, FBGN0026878	214	133	4824	0.677957	1	0.999999	100
INTERPRO	IPR001841:Zinc finger, RING-type	4	0.766284	0.949078	FBGN0003691, FBGN0034412, FBGN0034314, FBGN0026878	472	133	10196	0.649675	1	1	100
Annotation Cluster 124	Enrichment Score: 0.05513879702622554
Category	Term	Count	%	PValue	Genes	List Total	Pop Hits	Pop Total	Fold Enrichment	Bonferroni	Benjamini	FDR
GOTERM_BP_FAT	GO:0043623~cellular protein complex assembly	4	0.766284	0.713839	FBGN0000308, FBGN0033886, FBGN0035756, FBGN0003884	350	83	7937	1.09287	1	0.997951	100
GOTERM_BP_FAT	GO:0034621~cellular macromolecular complex subunit organization	8	1.53257	0.796044	FBGN0003687, FBGN0000308, FBGN0040078, FBGN0033886, FBGN0004179, FBGN0035756, FBGN0003884, FBGN0024285	350	203	7937	0.893681	1	0.999341	100
GOTERM_BP_FAT	GO:0034622~cellular macromolecular complex assembly	6	1.14943	0.857706	FBGN0003687, FBGN0000308, FBGN0033886, FBGN0035756, FBGN0003884, FBGN0024285	350	165	7937	0.824623	1	0.999801	100
GOTERM_BP_FAT	GO:0070271~protein complex biogenesis	5	0.957854	0.940435	FBGN0003687, FBGN0000308, FBGN0033886, FBGN0035756, FBGN0003884	350	167	7937	0.678956	1	0.999991	100
GOTERM_BP_FAT	GO:0006461~protein complex assembly	5	0.957854	0.940435	FBGN0003687, FBGN0000308, FBGN0033886, FBGN0035756, FBGN0003884	350	167	7937	0.678956	1	0.999991	100
GOTERM_BP_FAT	GO:0043933~macromolecular complex subunit organization	8	1.53257	0.967704	FBGN0003687, FBGN0000308, FBGN0040078, FBGN0033886, FBGN0004179, FBGN0035756, FBGN0003884, FBGN0024285	350	281	7937	0.645613	1	0.999999	100
GOTERM_BP_FAT	GO:0065003~macromolecular complex assembly	6	1.14943	0.985717	FBGN0003687, FBGN0000308, FBGN0033886, FBGN0035756, FBGN0003884, FBGN0024285	350	246	7937	0.553101	1	1	100
Annotation Cluster 125	Enrichment Score: 0.0453473719933507
Category	Term	Count	%	PValue	Genes	List Total	Pop Hits	Pop Total	Fold Enrichment	Bonferroni	Benjamini	FDR
INTERPRO	IPR000618:Insect cuticle protein	4	0.766284	0.873755	FBGN0038819, FBGN0035510, FBGN0020765, FBGN0004780	472	106	10196	0.815158	1	1	100
GOTERM_MF_FAT	GO:0005214~structural constituent of chitin-based cuticle	4	0.766284	0.900241	FBGN0038819, FBGN0035510, FBGN0020765, FBGN0004780	377	110	7918	0.763733	1	0.999983	100
GOTERM_MF_FAT	GO:0042302~structural constituent of cuticle	4	0.766284	0.929414	FBGN0038819, FBGN0035510, FBGN0020765, FBGN0004780	377	120	7918	0.700088	1	0.999994	100
Annotation Cluster 126	Enrichment Score: 0.031742828810802516
Category	Term	Count	%	PValue	Genes	List Total	Pop Hits	Pop Total	Fold Enrichment	Bonferroni	Benjamini	FDR
INTERPRO	IPR019775:WD40 repeat, conserved site	5	0.957854	0.865143	FBGN0033109, FBGN0039601, FBGN0052495, FBGN0036292, FBGN0029903	472	132	10196	0.818246	1	1	100
SP_PIR_KEYWORDS	wd repeat	5	0.957854	0.894201	FBGN0033109, FBGN0039601, FBGN0024509, FBGN0036292, FBGN0029903	509	166	12980	0.768102	1	0.994922	100
INTERPRO	IPR019782:WD40 repeat 2	5	0.957854	0.90518	FBGN0033109, FBGN0039601, FBGN0024509, FBGN0036292, FBGN0029903	472	144	10196	0.750059	1	1	100
INTERPRO	IPR017986:WD40 repeat, region	5	0.957854	0.920949	FBGN0033109, FBGN0039601, FBGN0024509, FBGN0036292, FBGN0029903	472	150	10196	0.720056	1	1	100
INTERPRO	IPR019781:WD40 repeat, subgroup	5	0.957854	0.930115	FBGN0033109, FBGN0039601, FBGN0024509, FBGN0036292, FBGN0029903	472	154	10196	0.701354	1	1	100
SMART	SM00320:WD40	5	0.957854	0.969562	FBGN0033109, FBGN0039601, FBGN0024509, FBGN0036292, FBGN0029903	214	187	4824	0.602729	1	1	100
INTERPRO	IPR001680:WD40 repeat	5	0.957854	0.976023	FBGN0033109, FBGN0039601, FBGN0024509, FBGN0036292, FBGN0029903	472	187	10196	0.577585	1	1	100
INTERPRO	IPR015943:WD40/YVTN repeat-like	5	0.957854	0.981729	FBGN0033109, FBGN0039601, FBGN0024509, FBGN0036292, FBGN0029903	472	195	10196	0.55389	1	1	100
Annotation Cluster 127	Enrichment Score: 0.031045983744219418
Category	Term	Count	%	PValue	Genes	List Total	Pop Hits	Pop Total	Fold Enrichment	Bonferroni	Benjamini	FDR
GOTERM_BP_FAT	GO:0007143~female meiosis	3	0.574713	0.771873	FBGN0000063, FBGN0014010, FBGN0027889	350	63	7937	1.07986	1	0.99898	100
GOTERM_BP_FAT	GO:0051321~meiotic cell cycle	5	0.957854	0.985225	FBGN0000063, FBGN0004873, FBGN0015374, FBGN0014010, FBGN0027889	350	211	7937	0.537373	1	1	100
GOTERM_BP_FAT	GO:0051327~M phase of meiotic cell cycle	4	0.766284	0.993957	FBGN0000063, FBGN0015374, FBGN0014010, FBGN0027889	350	200	7937	0.453543	1	1	100
GOTERM_BP_FAT	GO:0007126~meiosis	4	0.766284	0.993957	FBGN0000063, FBGN0015374, FBGN0014010, FBGN0027889	350	200	7937	0.453543	1	1	100
Annotation Cluster 128	Enrichment Score: 0.00926093977970405
Category	Term	Count	%	PValue	Genes	List Total	Pop Hits	Pop Total	Fold Enrichment	Bonferroni	Benjamini	FDR
GOTERM_BP_FAT	GO:0006357~regulation of transcription from RNA polymerase II promoter	6	1.14943	0.929913	FBGN0027553, FBGN0004892, FBGN0020309, FBGN0003687, FBGN0000411, FBGN0003870	350	192	7937	0.708661	1	0.999983	100
INTERPRO	IPR013087:Zinc finger, C2H2-type/integrase, DNA-binding	4	0.766284	0.966704	FBGN0038626, FBGN0004892, FBGN0020309, FBGN0003870	472	145	10196	0.595909	1	1	100
SMART	SM00355:ZnF_C2H2	4	0.766284	0.999962	FBGN0038626, FBGN0004892, FBGN0020309, FBGN0003870	214	324	4824	0.278297	1	1	100
INTERPRO	IPR007087:Zinc finger, C2H2-type	4	0.766284	0.99997	FBGN0038626, FBGN0004892, FBGN0020309, FBGN0003870	472	320	10196	0.270021	1	1	100
INTERPRO	IPR015880:Zinc finger, C2H2-like	4	0.766284	0.999975	FBGN0038626, FBGN0004892, FBGN0020309, FBGN0003870	472	324	10196	0.266688	1	1	100
